# Supplementary material for: Crystal structure and Hirshfeld surface analyses, inter­action energy calculations and energy frameworks of 2-(anthracen-10-yl)-1H-benzo[d]imidazole
Source: Acta Crystallogr E Crystallogr Commun. 2026 Jan 20;82(Pt 2):187–90. doi: 10.1107/S2056989025011594 (PMC12874244; doi:10.1107/S2056989025011594)
Supplement: Supplementary file 1 [file e-82-00187-sup1.cif]

##############################################################################
#                                                                            #
# This CIF contains the data in a paper accepted for publication in          #
# Acta Crystallographica Section E. It conforms to the requirements of       #
# Notes for Authors for Acta Crystallographica Section E, and has been       #
# peer reviewed under the auspices of the IUCr Commission on Journals.       #
#                                                                            #
# Full details of the Crystallographic Information File format               #
# are given in the paper "The Crystallographic Information File (CIF):       #
# a New Standard Archive File for Crystallography" by S. R. Hall, F. H.      #
# Allen and I. D. Brown [Acta Cryst. (1991), A47, 655-685].                  #
#                                                                            #
# The current version of the core CIF dictionary is obtainable from          #
# ftp://ftp.iucr.org/pub/cif_core.dic.                                       #
#                                                                            #
# Software is freely available for graphical display of the structure(s)     #
# in this CIF. For information consult the CIF software page                 #
# http://www.iucr.org/resources/cif/software.                                #
#                                                                            #
# This file may be used for bona fide research purposes within the           #
# scientific community so long as proper attribution is given to the journal # 
# article from which it was obtained.                                        #
#                                                                            #
##############################################################################
data_I
_audit_creation_method
;
Olex2 1.5
(compiled 2025.05.31 svn.r86d253d1 for OlexSys, GUI svn.r7254)
;
_journal_date_recd_electronic     2025-12-09
_journal_date_accepted     2025-12-23
_journal_name_full     'Acta Crystallographica, Section E'
_journal_year     2026
_journal_volume     82
_journal_issue      2
_journal_page_first     0
_journal_page_last     0
_journal_paper_category     GO
_journal_paper_doi     10.1107/S2056989025011594
_journal_coeditor_code     VM2321
_publ_contact_author_name     'Jamal Lasri'
_publ_contact_author_address
;
Department of Chemistry,
Rabigh College of Science and Arts,
King Abdulaziz University,
Jeddah 21589,
Saudi Arabia
;
_publ_contact_author_email     'jlasri@kau.edu.sa'
_publ_contact_author_fax     ?
_publ_contact_author_phone     ?
_publ_section_title
;
Crystal structure and Hirshfeld surface analyses, interaction energy
calculations and energy frameworks of
2-(anthracen-10-yl)-1<i>H</i>-benzo[<i>d</i>]imidazole
;
_publ_section_title_footnote     .
loop_
    _publ_author_name
    _publ_author_footnote
    _publ_author_address
    'Eltayeb, Naser E.' .
;
Department of Chemistry,
Rabigh College of Science and Arts,
King Abdulaziz University,
Jeddah 21589,
Saudi Arabia
Department of Chemistry,
Faculty of Pure and Applied Sciences,
International University of Africa,
Khartoum 2469,
Sudan
;
    'Almehmadi, Yaseen A.' .
;
Department of Chemistry,
Rabigh College of Science and Arts,
King Abdulaziz University,
Jeddah 21589,
Saudi Arabia
King Fahd Medical Research Center,
King Abdulaziz University,
Jeddah 21589,
Saudi Arabia
;
    'H\"okelek, Tuncer' .
;
Department of Physics,
Hacettepe University,
06800 Beytepe, Ankara,
T\"urkiye
;
    'Lasri, Jamal' .
;
Department of Chemistry,
Rabigh College of Science and Arts,
King Abdulaziz University,
Jeddah 21589,
Saudi Arabia
;
    'McKay, Aidan P.' .
;
EaStCHEM School of Chemistry,
University of St Andrews,
Fife KY16 9ST,
UK
;
_publ_section_synopsis
;
The benzimidazole and anthracene moieties in the title compound contains are
oriented at a dihedral angle of 46.00(2)\%. In the crystal, N---H...N hydrogen
bonds link the molecules into infinite chains along the <i>b</i>-axis
direction. In addition, C---H...\p(ring) interactions contribute to the
consolidation of the packing.
;
_chemical_name_systematic
;
2-(anthracen-10-yl)-1<i>H</i>-benzo[<i>d</i>]imidazole
;
_chemical_name_common     ?
_chemical_formula_moiety     'C21 H14 N2'
_chemical_formula_sum     'C21 H14 N2'
_chemical_formula_iupac     'C21 H14 N2'
_chemical_formula_weight     294.34
_chemical_melting_point     ?
_space_group_crystal_system     orthorhombic
_space_group_name_H-M_alt     'P b c a'
_space_group_name_Hall     '-P 2ac 2ab'
loop_
    _space_group_symop_operation_xyz
    'x, y, z'
    '-x+1/2, -y, z+1/2'
    '-x, y+1/2, -z+1/2'
    'x+1/2, -y+1/2, -z'
    '-x, -y, -z'
    'x-1/2, y, -z-1/2'
    'x, -y-1/2, z-1/2'
    '-x-1/2, y-1/2, z'
_cell_length_a     8.30341(17)
_cell_length_b     9.5845(2)
_cell_length_c     37.0413(8)
_cell_angle_alpha     90
_cell_angle_beta     90
_cell_angle_gamma     90
_cell_volume     2947.90(11)
_cell_formula_units_Z     8
_cell_measurement_reflns_used     23539
_cell_measurement_theta_min     2.1850
_cell_measurement_theta_max     28.4670
_cell_measurement_temperature     173
_exptl_crystal_description     plate
_exptl_crystal_colour     yellow
_exptl_crystal_size_max     0.11
_exptl_crystal_size_mid     0.1
_exptl_crystal_size_min     0.01
_exptl_crystal_density_diffrn     1.326
_exptl_crystal_density_meas     ?
_exptl_crystal_density_method     ?
_exptl_crystal_F_000     1232
_exptl_absorpt_coefficient_mu     0.079
_exptl_absorpt_correction_type     multi-scan
_exptl_absorpt_process_details
;
(CrysAlisPro; Rigaku OD, 2024)
;
_exptl_absorpt_correction_T_min     0.85383
_exptl_absorpt_correction_T_max     1.00000
_diffrn_ambient_temperature     173
_diffrn_source     'Rotating Anode'
_diffrn_radiation_type     'Mo K\a'
_diffrn_radiation_wavelength     0.71073
_diffrn_radiation_monochromator     'Rigaku Osmic Confocal Optical System'
_diffrn_measurement_device_type     'Rigaku XtaLAB P200K'
_diffrn_measurement_device     'AFC10: Fixed \c 3 circle'
_diffrn_measurement_method     'shutterless scans'
_diffrn_detector     'photon counting pixel array detector'
_diffrn_measurement_specimen_support     Loop
_diffrn_detector_area_resol_mean     5.8140
_diffrn_reflns_number     59653
_diffrn_reflns_av_R_equivalents     0.0393
_diffrn_reflns_av_unetI/netI     0.0204
_diffrn_reflns_theta_min     2.199
_diffrn_reflns_theta_max     29.733
_diffrn_reflns_theta_full     25.242
_diffrn_measured_fraction_theta_max     0.905
_diffrn_measured_fraction_theta_full     1.000
_diffrn_reflns_limit_h_min     -10
_diffrn_reflns_limit_h_max     11
_diffrn_reflns_limit_k_min     -11
_diffrn_reflns_limit_k_max     12
_diffrn_reflns_limit_l_min     -49
_diffrn_reflns_limit_l_max     50
_diffrn_radiation_probe     x-ray
_refine_special_details
;
Hydrogen atom on N9 was located from the F~map~ and refined isotropically with
 N---H distance restrained to 0.98 \%A
;
_reflns_number_total     3810
_reflns_number_gt     3005
_reflns_threshold_expression     'I > 2\s(I)'
_refine_ls_structure_factor_coef     Fsqd
_refine_ls_matrix_type     full
_refine_ls_R_factor_all     0.0581
_refine_ls_R_factor_gt     0.0410
_refine_ls_wR_factor_gt     0.0958
_refine_ls_wR_factor_ref     0.1029
_refine_ls_goodness_of_fit_ref     1.050
_refine_ls_restrained_S_all     1.050
_refine_ls_number_reflns     3810
_refine_ls_number_parameters     212
_refine_ls_number_restraints     1
_refine_ls_hydrogen_treatment     mixed
_refine_ls_weighting_scheme     calc
_refine_ls_weighting_details
              'w=1/[\s^2^(Fo^2^)+(0.0444P)^2^+0.8465P] where P=(Fo^2^+2Fc^2^)/3'
_atom_sites_solution_hydrogens     mixed
_atom_sites_solution_primary     dual
_atom_sites_solution_secondary     ?
_refine_ls_shift/su_max     0.001
_refine_ls_shift/su_mean     0.000
_refine_diff_density_max     0.231
_refine_diff_density_min     -0.222
_refine_ls_extinction_method     none
_refine_ls_extinction_coef     .
loop_
    _atom_type_symbol
    _atom_type_description
    _atom_type_scat_dispersion_real
    _atom_type_scat_dispersion_imag
    _atom_type_scat_source
    'C' 'C' 0.0033 0.0016
                         'International Tables Vol C Tables 4.2.6.8 and 6.1.1.4'
    'H' 'H' 0.0000 0.0000
                         'International Tables Vol C Tables 4.2.6.8 and 6.1.1.4'
    'N' 'N' 0.0061 0.0033
                         'International Tables Vol C Tables 4.2.6.8 and 6.1.1.4'
_computing_data_collection
                         'CrysAlisPro system (CCD 43.142a (release 17-10-2024))'
_computing_cell_refinement
;
CrysAlisPro 1.171.43.142a (Rigaku OD, 2024)
;
_computing_data_reduction
;
CrysAlisPro 1.171.43.142a (Rigaku OD, 2024)
;
_computing_structure_solution
;
<i>SHELXT2018/2</i> (Sheldrick, 2015a)
;
_computing_structure_refinement
;
<i>SHELXL2019/3</i> (Sheldrick, 2015b)
;
_computing_molecular_graphics
;
Olex2 1.5 (Dolomanov <i>et al.</i>,  2009)
;
_computing_publication_material
;
Olex2 1.5 (Dolomanov <i>et al.</i>,  2009)
;
loop_
    _atom_site_type_symbol
    _atom_site_label
    _atom_site_fract_x
    _atom_site_fract_y
    _atom_site_fract_z
    _atom_site_U_iso_or_equiv
    _atom_site_adp_type
    _atom_site_calc_flag
    _atom_site_occupancy
    _atom_site_disorder_assembly
    _atom_site_disorder_group
    N N2 0.84627(11) 0.24750(9) 0.66012(2) 0.0248(2) Uani d 1 . .
    N N9 0.77061(11) 0.47141(9) 0.66026(2) 0.0242(2) Uani d 1 . .
    H H9 0.7166(17) 0.5562(14) 0.6545(4) 0.047(4) Uiso d 1 . .
    C C1 0.75069(13) 0.34240(11) 0.64528(3) 0.0227(2) Uani d 1 . .
    C C3 0.93528(13) 0.31880(11) 0.68609(3) 0.0244(2) Uani d 1 . .
    C C4 1.05794(14) 0.27224(12) 0.70899(3) 0.0309(3) Uani d 1 . .
    H H4 1.092555 0.177772 0.708690 0.037 Uiso calc 1 . .
    C C5 1.12702(15) 0.36837(13) 0.73207(3) 0.0354(3) Uani d 1 . .
    H H5 1.210908 0.339403 0.747813 0.043 Uiso calc 1 . .
    C C6 1.07597(15) 0.50770(13) 0.73274(3) 0.0349(3) Uani d 1 . .
    H H6 1.125182 0.570561 0.749220 0.042 Uiso calc 1 . .
    C C7 0.95616(14) 0.55626(12) 0.71013(3) 0.0303(3) Uani d 1 . .
    H H7 0.922156 0.650883 0.710563 0.036 Uiso calc 1 . .
    C C8 0.88755(13) 0.45913(11) 0.68660(3) 0.0241(2) Uani d 1 . .
    C C10 0.63824(13) 0.31325(11) 0.61517(3) 0.0247(2) Uani d 1 . .
    C C11 0.69459(14) 0.23639(11) 0.58494(3) 0.0281(2) Uani d 1 . .
    C C12 0.85679(16) 0.18867(12) 0.58106(3) 0.0340(3) Uani d 1 . .
    H H12 0.933298 0.209447 0.599360 0.041 Uiso calc 1 . .
    C C13 0.90366(19) 0.11377(14) 0.55153(3) 0.0447(3) Uani d 1 . .
    H H13 1.012312 0.083653 0.549572 0.054 Uiso calc 1 . .
    C C14 0.7934(2) 0.08031(15) 0.52384(4) 0.0514(4) Uani d 1 . .
    H H14 0.826830 0.024926 0.503930 0.062 Uiso calc 1 . .
    C C15 0.6404(2) 0.12719(14) 0.52571(3) 0.0470(4) Uani d 1 . .
    H H15 0.567928 0.106712 0.506574 0.056 Uiso calc 1 . .
    C C16 0.58481(16) 0.20700(12) 0.55586(3) 0.0344(3) Uani d 1 . .
    C C17 0.42855(16) 0.25784(14) 0.55726(3) 0.0381(3) Uani d 1 . .
    H H17 0.357257 0.237922 0.537875 0.046 Uiso calc 1 . .
    C C18 0.37304(14) 0.33687(13) 0.58608(3) 0.0329(3) Uani d 1 . .
    C C19 0.21431(15) 0.39448(15) 0.58616(4) 0.0426(3) Uani d 1 . .
    H H19 0.145176 0.377682 0.566191 0.051 Uiso calc 1 . .
    C C20 0.16066(15) 0.47227(16) 0.61405(4) 0.0447(3) Uani d 1 . .
    H H20 0.056231 0.512637 0.613230 0.054 Uiso calc 1 . .
    C C21 0.26038(15) 0.49346(15) 0.64446(4) 0.0416(3) Uani d 1 . .
    H H21 0.220969 0.546298 0.664275 0.050 Uiso calc 1 . .
    C C22 0.41201(14) 0.43952(13) 0.64588(3) 0.0333(3) Uani d 1 . .
    H H22 0.475211 0.453120 0.666965 0.040 Uiso calc 1 . .
    C C23 0.47781(13) 0.36291(11) 0.61628(3) 0.0275(2) Uani d 1 . .
loop_
    _atom_site_aniso_label
    _atom_site_aniso_U_11
    _atom_site_aniso_U_22
    _atom_site_aniso_U_33
    _atom_site_aniso_U_12
    _atom_site_aniso_U_13
    _atom_site_aniso_U_23
    N2 0.0288(5) 0.0191(4) 0.0266(4) -0.0012(4) -0.0007(4) 0.0005(3)
    N9 0.0247(5) 0.0190(4) 0.0290(5) 0.0010(4) -0.0006(4) -0.0015(4)
    C1 0.0237(5) 0.0191(5) 0.0254(5) -0.0020(4) 0.0031(4) -0.0004(4)
    C3 0.0275(5) 0.0218(5) 0.0238(5) -0.0018(4) 0.0017(4) 0.0000(4)
    C4 0.0351(6) 0.0277(6) 0.0300(6) 0.0025(5) -0.0030(5) 0.0034(4)
    C5 0.0361(6) 0.0402(7) 0.0301(6) 0.0002(5) -0.0074(5) 0.0026(5)
    C6 0.0361(6) 0.0377(7) 0.0309(6) -0.0049(5) -0.0033(5) -0.0081(5)
    C7 0.0324(6) 0.0263(5) 0.0323(6) -0.0019(5) 0.0015(5) -0.0061(4)
    C8 0.0247(5) 0.0232(5) 0.0244(5) -0.0006(4) 0.0026(4) -0.0002(4)
    C10 0.0284(5) 0.0198(5) 0.0259(5) -0.0034(4) -0.0007(4) 0.0018(4)
    C11 0.0372(6) 0.0212(5) 0.0258(5) -0.0031(5) 0.0000(5) 0.0017(4)
    C12 0.0426(7) 0.0297(6) 0.0297(6) 0.0054(5) 0.0032(5) 0.0013(5)
    C13 0.0597(9) 0.0393(7) 0.0351(7) 0.0149(7) 0.0094(6) 0.0012(5)
    C14 0.0829(12) 0.0400(8) 0.0313(7) 0.0077(8) 0.0089(7) -0.0089(6)
    C15 0.0705(10) 0.0422(8) 0.0282(6) -0.0088(7) -0.0035(6) -0.0067(5)
    C16 0.0476(7) 0.0286(6) 0.0269(5) -0.0081(5) -0.0021(5) -0.0002(4)
    C17 0.0431(7) 0.0407(7) 0.0304(6) -0.0126(6) -0.0104(5) 0.0020(5)
    C18 0.0316(6) 0.0342(6) 0.0330(6) -0.0087(5) -0.0044(5) 0.0076(5)
    C19 0.0295(6) 0.0566(8) 0.0418(7) -0.0082(6) -0.0080(5) 0.0138(6)
    C20 0.0242(6) 0.0577(9) 0.0523(8) 0.0019(6) 0.0020(6) 0.0157(7)
    C21 0.0299(6) 0.0487(8) 0.0462(7) 0.0008(6) 0.0076(6) 0.0009(6)
    C22 0.0264(6) 0.0388(7) 0.0347(6) -0.0036(5) 0.0021(5) 0.0002(5)
    C23 0.0283(5) 0.0248(5) 0.0294(5) -0.0054(4) -0.0014(4) 0.0042(4)
_geom_special_details
;
 All esds (except the esd in the dihedral angle between two l.s. planes)
 are estimated using the full covariance matrix.  The cell esds are taken
 into account individually in the estimation of esds in distances, angles
 and torsion angles; correlations between esds in cell parameters are only
 used when they are defined by crystal symmetry.  An approximate (isotropic)
 treatment of cell esds is used for estimating esds involving l.s. planes.
;
loop_
    _geom_bond_atom_site_label_1
    _geom_bond_atom_site_label_2
    _geom_bond_site_symmetry_2
    _geom_bond_distance
    _geom_bond_publ_flag
    N2 C1 . 1.3263(14) ?
    N2 C3 . 1.3924(14) ?
    N9 H9 . 0.952(13) ?
    N9 C1 . 1.3653(13) ?
    N9 C8 . 1.3816(14) ?
    C1 C10 . 1.4812(14) ?
    C3 C4 . 1.3986(16) ?
    C3 C8 . 1.4023(15) ?
    C4 H4 . 0.9500 ?
    C4 C5 . 1.3815(17) ?
    C5 H5 . 0.9500 ?
    C5 C6 . 1.4013(18) ?
    C6 H6 . 0.9500 ?
    C6 C7 . 1.3812(17) ?
    C7 H7 . 0.9500 ?
    C7 C8 . 1.3968(15) ?
    C10 C11 . 1.4196(15) ?
    C10 C23 . 1.4152(16) ?
    C11 C12 . 1.4296(17) ?
    C11 C16 . 1.4390(16) ?
    C12 H12 . 0.9500 ?
    C12 C13 . 1.3653(17) ?
    C13 H13 . 0.9500 ?
    C13 C14 . 1.412(2) ?
    C14 H14 . 0.9500 ?
    C14 C15 . 1.350(2) ?
    C15 H15 . 0.9500 ?
    C15 C16 . 1.4301(17) ?
    C16 C17 . 1.3869(19) ?
    C17 H17 . 0.9500 ?
    C17 C18 . 1.3876(18) ?
    C18 C19 . 1.4290(18) ?
    C18 C23 . 1.4389(15) ?
    C19 H19 . 0.9500 ?
    C19 C20 . 1.350(2) ?
    C20 H20 . 0.9500 ?
    C20 C21 . 1.4127(19) ?
    C21 H21 . 0.9500 ?
    C21 C22 . 1.3620(18) ?
    C22 H22 . 0.9500 ?
    C22 C23 . 1.4283(16) ?
loop_
    _geom_contact_atom_site_label_1
    _geom_contact_atom_site_label_2
    _geom_contact_distance
    _geom_contact_site_symmetry_1
    _geom_contact_site_symmetry_2
    _geom_contact_publ_flag
    N2 C12 2.9836(13) . . yes
    N9 N2 2.8185(12) . 8_765 yes
    N9 C22 3.0403(15) . . yes
    N2 H12 2.39 . . yes
    H9 N2 1.918(13) . 8_765 yes
    N9 H22 2.47 . . yes
    H9 C1 2.778(13) . 8_765 yes
    C1 H12 2.61 . . yes
    C1 H22 2.65 . . yes
    C6 H21 2.83 . 1_655 yes
    C7 H21 2.78 . 1_655 yes
    C22 H9 2.784(14) . . yes
    H9 H22 2.28 . . yes
loop_
    _geom_angle_atom_site_label_1
    _geom_angle_atom_site_label_2
    _geom_angle_atom_site_label_3
    _geom_angle_site_symmetry_1
    _geom_angle_site_symmetry_3
    _geom_angle
    _geom_angle_publ_flag
    C1 N2 C3 . . 105.51(9) ?
    C1 N9 H9 . . 128.7(9) ?
    C1 N9 C8 . . 107.15(9) ?
    C8 N9 H9 . . 124.2(9) ?
    N2 C1 N9 . . 112.34(9) ?
    N2 C1 C10 . . 124.05(9) ?
    N9 C1 C10 . . 123.59(9) ?
    N2 C3 C4 . . 130.47(10) ?
    N2 C3 C8 . . 109.27(9) ?
    C4 C3 C8 . . 120.24(10) ?
    C3 C4 H4 . . 121.2 ?
    C5 C4 C3 . . 117.70(11) ?
    C5 C4 H4 . . 121.2 ?
    C4 C5 H5 . . 119.3 ?
    C4 C5 C6 . . 121.40(11) ?
    C6 C5 H5 . . 119.3 ?
    C5 C6 H6 . . 119.1 ?
    C7 C6 C5 . . 121.88(11) ?
    C7 C6 H6 . . 119.1 ?
    C6 C7 H7 . . 121.7 ?
    C6 C7 C8 . . 116.59(11) ?
    C8 C7 H7 . . 121.7 ?
    N9 C8 C3 . . 105.72(9) ?
    N9 C8 C7 . . 132.11(10) ?
    C7 C8 C3 . . 122.17(10) ?
    C11 C10 C1 . . 118.95(10) ?
    C23 C10 C1 . . 120.53(9) ?
    C23 C10 C11 . . 120.51(10) ?
    C10 C11 C12 . . 123.76(10) ?
    C10 C11 C16 . . 118.89(11) ?
    C12 C11 C16 . . 117.33(10) ?
    C11 C12 H12 . . 119.4 ?
    C13 C12 C11 . . 121.15(12) ?
    C13 C12 H12 . . 119.4 ?
    C12 C13 H13 . . 119.4 ?
    C12 C13 C14 . . 121.12(14) ?
    C14 C13 H13 . . 119.4 ?
    C13 C14 H14 . . 120.1 ?
    C15 C14 C13 . . 119.85(12) ?
    C15 C14 H14 . . 120.1 ?
    C14 C15 H15 . . 119.3 ?
    C14 C15 C16 . . 121.46(13) ?
    C16 C15 H15 . . 119.3 ?
    C15 C16 C11 . . 119.01(12) ?
    C17 C16 C11 . . 119.72(11) ?
    C17 C16 C15 . . 121.26(12) ?
    C16 C17 H17 . . 119.0 ?
    C16 C17 C18 . . 122.10(11) ?
    C18 C17 H17 . . 119.0 ?
    C17 C18 C19 . . 121.26(11) ?
    C17 C18 C23 . . 119.46(11) ?
    C19 C18 C23 . . 119.27(11) ?
    C18 C19 H19 . . 119.3 ?
    C20 C19 C18 . . 121.30(12) ?
    C20 C19 H19 . . 119.3 ?
    C19 C20 H20 . . 120.1 ?
    C19 C20 C21 . . 119.75(12) ?
    C21 C20 H20 . . 120.1 ?
    C20 C21 H21 . . 119.4 ?
    C22 C21 C20 . . 121.20(13) ?
    C22 C21 H21 . . 119.4 ?
    C21 C22 H22 . . 119.4 ?
    C21 C22 C23 . . 121.27(12) ?
    C23 C22 H22 . . 119.4 ?
    C10 C23 C18 . . 119.22(10) ?
    C10 C23 C22 . . 123.73(10) ?
    C22 C23 C18 . . 117.05(11) ?
loop_
    _geom_torsion_atom_site_label_1
    _geom_torsion_atom_site_label_2
    _geom_torsion_atom_site_label_3
    _geom_torsion_atom_site_label_4
    _geom_torsion_site_symmetry_1
    _geom_torsion_site_symmetry_2
    _geom_torsion_site_symmetry_3
    _geom_torsion_site_symmetry_4
    _geom_torsion
    _geom_torsion_publ_flag
    N2 C1 C10 C11 . . . . -46.69(15) ?
    N2 C1 C10 C23 . . . . 134.18(11) ?
    N2 C3 C4 C5 . . . . 179.14(11) ?
    N2 C3 C8 N9 . . . . -0.86(11) ?
    N2 C3 C8 C7 . . . . 179.87(10) ?
    N9 C1 C10 C11 . . . . 131.47(11) ?
    N9 C1 C10 C23 . . . . -47.65(15) ?
    C1 N2 C3 C4 . . . . -177.46(11) ?
    C1 N2 C3 C8 . . . . 0.92(11) ?
    C1 N9 C8 C3 . . . . 0.46(11) ?
    C1 N9 C8 C7 . . . . 179.63(12) ?
    C1 C10 C11 C12 . . . . -2.26(16) ?
    C1 C10 C11 C16 . . . . 179.42(9) ?
    C1 C10 C23 C18 . . . . 177.95(10) ?
    C1 C10 C23 C22 . . . . -1.60(16) ?
    C3 N2 C1 N9 . . . . -0.64(12) ?
    C3 N2 C1 C10 . . . . 177.71(9) ?
    C3 C4 C5 C6 . . . . 0.28(18) ?
    C4 C3 C8 N9 . . . . 177.72(10) ?
    C4 C3 C8 C7 . . . . -1.55(16) ?
    C4 C5 C6 C7 . . . . -0.92(19) ?
    C5 C6 C7 C8 . . . . 0.31(18) ?
    C6 C7 C8 N9 . . . . -178.15(11) ?
    C6 C7 C8 C3 . . . . 0.91(16) ?
    C8 N9 C1 N2 . . . . 0.12(12) ?
    C8 N9 C1 C10 . . . . -178.24(9) ?
    C8 C3 C4 C5 . . . . 0.91(16) ?
    C10 C11 C12 C13 . . . . 179.28(11) ?
    C10 C11 C16 C15 . . . . -178.76(11) ?
    C10 C11 C16 C17 . . . . 2.15(16) ?
    C11 C10 C23 C18 . . . . -1.16(16) ?
    C11 C10 C23 C22 . . . . 179.29(10) ?
    C11 C12 C13 C14 . . . . -0.3(2) ?
    C11 C16 C17 C18 . . . . -0.14(18) ?
    C12 C11 C16 C15 . . . . 2.81(16) ?
    C12 C11 C16 C17 . . . . -176.28(11) ?
    C12 C13 C14 C15 . . . . 2.5(2) ?
    C13 C14 C15 C16 . . . . -2.0(2) ?
    C14 C15 C16 C11 . . . . -0.7(2) ?
    C14 C15 C16 C17 . . . . 178.41(13) ?
    C15 C16 C17 C18 . . . . -179.21(12) ?
    C16 C11 C12 C13 . . . . -2.37(17) ?
    C16 C17 C18 C19 . . . . 176.68(12) ?
    C16 C17 C18 C23 . . . . -2.53(18) ?
    C17 C18 C19 C20 . . . . -179.47(13) ?
    C17 C18 C23 C10 . . . . 3.16(16) ?
    C17 C18 C23 C22 . . . . -177.26(11) ?
    C18 C19 C20 C21 . . . . -2.4(2) ?
    C19 C18 C23 C10 . . . . -176.07(11) ?
    C19 C18 C23 C22 . . . . 3.51(16) ?
    C19 C20 C21 C22 . . . . 1.6(2) ?
    C20 C21 C22 C23 . . . . 1.8(2) ?
    C21 C22 C23 C10 . . . . 175.24(11) ?
    C21 C22 C23 C18 . . . . -4.32(17) ?
    C23 C10 C11 C12 . . . . 176.86(10) ?
    C23 C10 C11 C16 . . . . -1.46(16) ?
    C23 C18 C19 C20 . . . . -0.26(19) ?
loop_
    _geom_hbond_atom_site_label_D
    _geom_hbond_atom_site_label_H
    _geom_hbond_atom_site_label_A
    _geom_hbond_site_symmetry_A
    _geom_hbond_distance_DH
    _geom_hbond_distance_HA
    _geom_hbond_distance_DA
    _geom_hbond_angle_DHA
    _geom_hbond_publ_flag
    N9 H9 N2 8_765 0.952(13) 1.918(13) 2.8186(13) 156.9(13) yes
    C5 H5 Cg1 6_657 0.95 2.96 3.8219(12) 151 yes
    C13 H13 Cg2 8_755 0.95 2.97 3.4156(14) 110 yes
    C20 H20 Cg3 8_765 0.95 2.90 3.5625(16) 128 yes
    C21 H21 Cg4 1_455 0.95 2.75 3.2887(15) 116 yes
_shelx_space_group_comment
;
The symmetry employed for this shelxl refinement is uniquely defined
by the following loop, which should always be used as a source of
symmetry information in preference to the above space-group names.
They are only intended as comments.
;
_shelx_estimated_absorpt_T_min     ?
_shelx_estimated_absorpt_T_max     ?
_shelx_hkl_file
;
   0   0  -3   -0.22    0.55
   0   0   3   -0.57    0.56
   0   0   3   -0.44    0.48
   0   0  -4 6840.12  251.98
   0   0   4 7368.59  251.98
   0   0  -4 7249.55  251.96
   0   0   4 7401.86  251.95
   0   0   4 6908.57  251.96
   0   0  -4 6943.74  251.95
   0   0   4 7261.30  251.93
   0   0  -4 7206.70  251.93
   0   0   4 7029.51  251.93
   0   0  -4 7536.06  251.94
   0   0  -4 7289.54  252.01
   0   0   4 6943.56  252.00
   0   0   5   -0.85    1.05
   0   0  -5    1.34    0.87
   0   0  -5    0.23    0.77
   0   0   5    0.64    0.77
   0   0  -5    0.60    0.79
   0   0  -5    0.36    0.75
   0   0   5   -0.22    0.79
   0   0   5    0.72    0.98
   0   0  -5    0.92    0.77
   0   0   5   -0.87    0.86
   0   0  -5    0.66    1.01
   0   0   5    0.91    1.12
   0   0   6  484.11   16.54
   0   0  -6  441.97   16.52
   0   0   6  466.70   16.43
   0   0  -6  465.77   16.47
   0   0   6  464.12   16.46
   0   0   6  468.59   16.50
   0   0  -6  464.36   16.48
   0   0   6  464.56   16.44
   0   0  -6  473.03   16.57
   0   0   6  469.93   16.58
   0   0  -6  413.53   16.43
   0   0   7    0.21    1.45
   0   0  -7    0.52    1.31
   0   0  -7   -0.98    1.31
   0   0   7    0.42    1.06
   0   0   7    0.22    1.15
   0   0   7    1.85    1.12
   0   0  -7    1.66    1.10
   0   0   7   -0.29    1.69
   0   0  -7    3.32    1.58
   0   0   7   -0.90    1.02
   0   0  -7    1.42    1.06
   0   0  -8  929.83   35.91
   0   0   8 1078.23   35.93
   0   0  -8 1000.78   35.85
   0   0   8  997.54   35.79
   0   0   8 1045.39   35.87
   0   0  -8  967.78   35.86
   0   0   8 1033.79   35.85
   0   0  -8 1053.05   35.99
   0   0   8 1045.42   35.98
   0   0   8  966.53   35.79
   0   0  -8 1017.94   35.81
   0   0  -9    2.43    1.80
   0   0   9   -0.07    1.68
   0   0   9   -3.30    1.49
   0   0   9    0.06    1.53
   0   0  -9    2.11    1.53
   0   0  -9   -0.24    1.29
   0   0   9    0.10    1.30
   0   0   9   -1.26    1.82
   0   0  -9    1.42    1.14
   0   0  -9    1.50    1.64
   0   0 -10 1063.99   35.62
   0   0  10 1011.91   35.59
   0   0  10 1000.03   35.51
   0   0  10  989.22   35.43
   0   0  10  986.63   35.49
   0   0 -10 1024.80   35.51
   0   0 -10  923.08   35.50
   0   0 -10  997.81   35.66
   0   0  10 1013.00   35.65
   0   0 -10  979.79   35.45
   0   0 -11   -0.08    1.68
   0   0  11   -1.54    1.71
   0   0  11    0.71    1.30
   0   0  11   -0.80    1.72
   0   0  11   -0.24    1.40
   0   0 -11    0.44    1.26
   0   0 -11   -0.24    1.27
   0   0 -11    0.77    1.41
   0   0  11   -0.36    1.96
   0   0 -11    0.65    1.25
   0   0 -11    1.19    1.59
   0   0 -12  129.51    5.26
   0   0  12  130.37    5.25
   0   0 -12  123.99    5.16
   0   0  12  123.71    5.06
   0   0 -12  126.95    5.07
   0   0  12  101.42    5.03
   0   0 -12  127.46    5.17
   0   0  12  132.35    5.48
   0   0 -12  138.23    5.40
   0   0 -12  120.37    5.08
   0   0 -13    0.69    1.67
   0   0  13   -0.77    2.00
   0   0 -13   -3.36    1.76
   0   0  13   -0.21    1.55
   0   0 -13    1.49    1.77
   0   0 -13    0.43    1.35
   0   0 -13   -2.94    2.17
   0   0  13    2.89    2.23
   0   0 -13    2.60    1.32
   0   0 -14  532.94   19.22
   0   0  14  529.95   19.18
   0   0 -14  536.20   18.98
   0   0 -14  526.99   19.08
   0   0 -14  526.33   19.07
   0   0  14  494.03   18.95
   0   0 -14  505.27   19.30
   0   0  14  523.93   19.30
   0   0 -14  528.90   19.02
   0   0  15    1.99    2.31
   0   0 -15    1.71    1.98
   0   0 -15    2.29    1.67
   0   0 -15    1.24    1.80
   0   0 -15    0.30    1.58
   0   0  15    2.47    1.74
   0   0 -15    0.76    2.08
   0   0  15    3.34    2.22
   0   0 -15    1.33    1.50
   0   0 -16 1808.69   62.43
   0   0  16 1812.71   62.39
   0   0  16 1764.17   62.13
   0   0 -16 1711.80   62.23
   0   0 -16 1720.78   62.13
   0   0 -16 1732.32   62.27
   0   0 -16 1751.19   62.19
   0   0  16 1722.01   62.46
   0   0 -17    1.69    2.17
   0   0  17   -0.88    2.19
   0   0 -17   -0.79    1.69
   0   0 -17    1.52    1.77
   0   0  17    2.51    1.66
   0   0 -17    1.85    1.31
   0   0 -17    0.30    1.63
   0   0  17   -0.14    2.12
   0   0 -18    2.77    2.16
   0   0  18    1.60    2.05
   0   0 -18    0.20    1.55
   0   0 -18    0.24    1.82
   0   0  18    2.06    1.58
   0   0 -18    1.38    1.85
   0   0  18    1.79    2.22
   0   0 -18    0.96    1.52
   0   0 -19    4.11    2.15
   0   0  19   -0.28    2.03
   0   0 -19    1.95    1.94
   0   0 -19    0.52    1.63
   0   0  19    0.52    1.84
   0   0 -19    4.54    1.84
   0   0  19    2.20    2.44
   0   0 -19   -2.59    1.69
   0   0  20  110.98    5.54
   0   0 -20  118.78    5.62
   0   0 -20  118.89    5.15
   0   0  20  117.49    5.28
   0   0 -20  122.27    5.40
   0   0 -20  122.18    5.38
   0   0  20  127.58    5.85
   0   0 -20  119.80    5.27
   0   0 -21    0.49    2.12
   0   0  21    1.12    1.99
   0   0 -21    2.80    1.85
   0   0  21    2.86    1.84
   0   0 -21    0.81    1.88
   0   0 -21    1.93    1.60
   0   0 -21    2.00    1.74
   0   0  21    7.32    2.55
   0   0 -22  296.34   11.52
   0   0 -22  286.51   11.01
   0   0  22  275.31   11.01
   0   0 -22  276.89   11.20
   0   0  22  292.14   11.22
   0   0 -22  293.06   11.23
   0   0  22  280.42   11.49
   0   0 -22  286.71   11.08
   0   0 -23    2.35    2.61
   0   0 -23    2.24    1.94
   0   0  23   -0.13    1.98
   0   0 -23    1.23    1.92
   0   0 -23    0.30    2.10
   0   0  23    2.29    2.41
   0   0 -24  128.15    6.01
   0   0 -24  125.10    5.60
   0   0 -24  109.30    5.18
   0   0  24  122.36    5.43
   0   0 -24  112.98    5.58
   0   0  24  107.66    5.95
   0   0 -25    1.98    2.54
   0   0  25    6.82    2.20
   0   0 -25    5.41    2.29
   0   0 -25    2.61    2.28
   0   0  25    9.19    3.16
   0   0 -26  456.22   17.55
   0   0 -26  448.70   17.22
   0   0  26  453.87   17.01
   0   0 -26  438.23   17.25
   0   0  26  469.16   17.68
   0   0 -27   10.79    3.01
   0   0  27   19.39    2.70
   0   0 -27   19.83    3.11
   0   0 -27   10.29    2.81
   0   0  27   19.25    3.31
   0   0 -28  966.65   34.89
   0   0 -28  971.63   34.60
   0   0  28  939.73   34.27
   0   0 -28 1016.02   34.63
   0   0 -28  819.62   34.77
   0   0  28  933.49   34.91
   0   0 -29   55.42    4.85
   0   0 -29   42.39    3.94
   0   0 -29   73.82    4.59
   0   0  29   47.25    4.22
   0   0 -29   39.21    4.53
   0   0  29   48.93    5.10
   0   0 -30 2324.08   83.33
   0   0  30 2339.26   82.71
   0   0 -30 2294.25   83.01
   0   0 -30 2318.34   83.45
   0   0  30 2321.91   83.38
   0   0 -31   16.12    3.98
   0   0  31   14.52    3.06
   0   0 -31    7.52    2.82
   0   0  31   26.07    4.28
   0   0 -31   11.77    3.80
   0   0 -32   46.22    4.24
   0   0 -32   52.40    4.00
   0   0  32   34.70    3.49
   0   0 -32   40.75    4.39
   0   0 -33   31.11    4.53
   0   0 -33   50.32    4.26
   0   0 -33   40.58    4.75
   0   0 -34 1897.01   68.17
   0   0 -34 1866.75   67.84
   0   0 -34 1884.18   68.39
   0   0 -35   26.34    4.65
   0   0 -35   21.68    3.88
   0   0 -35   25.54    4.39
   0   0 -36  526.41   20.82
   0   0 -36  523.00   20.39
   0   0 -36  517.18   20.92
   0   0 -37   32.71    4.65
   0   0 -37   31.45    4.33
   0   0 -37   26.79    4.67
   0   0 -38  688.69   26.26
   0   0 -38  661.35   25.82
   0   0 -38  671.54   26.38
   0   0 -39   17.09    4.68
   0   0 -39   24.18    4.06
   0   0 -39   27.67    4.94
   0   0 -40  556.24   22.16
   0   0 -40  542.59   21.65
   0   0 -40  560.41   22.35
   0   0 -41   18.10    4.88
   0   0 -41   14.37    3.80
   0   0 -41   -5.15    4.65
   0   0 -42   80.56    6.41
   0   0 -42   81.11    5.85
   0   0 -42   72.64    6.38
   0   0 -43   -4.77    4.63
   0   0 -43    5.56    3.82
   0   0 -43    4.26    4.84
   0   0 -44   60.64    5.44
   0   0 -44   58.02    6.09
   0   0 -45    5.53    4.28
   0   0 -45   10.16    5.24
   0   0 -46  253.49   11.90
   0   0 -46  264.05   12.69
   0   0 -47   17.06    4.68
   0   0 -47   12.76    5.55
   0  -1   0    0.19    0.71
   0   1   0   -0.24    0.63
   0   1   0    0.02    0.60
   0  -1   0    0.12    0.53
   0  -1  -1    0.08    0.63
   0   1  -1    0.80    0.58
   0   1   1    1.17    0.65
   0  -1  -1    0.38    0.73
   0  -1   1    0.53    0.62
   0   1   1    0.99    0.56
   0   1   1    0.79    0.80
   0  -1   1    0.50    0.82
   0   1  -1    0.44    0.86
   0  -1  -1    0.05    0.70
   0  -1  -2    0.28    0.91
   0   1  -2    1.26    0.81
   0   1   2   -0.57    0.68
   0  -1  -2    0.15    0.64
   0   1   2   -0.04    0.55
   0  -1   2    1.92    0.86
   0   1  -2   -0.41    0.88
   0   1   2    1.08    0.66
   0   1   2    0.44    0.78
   0   1  -2    1.25    0.64
   0  -1  -2   -0.06    0.91
   0  -1   2   -0.66    0.65
   0  -1  -2    0.51    0.78
   0  -1   2    1.33    1.00
   0  -1  -2    0.55    0.78
   0   1  -2   -0.11    0.88
   0   1   2    0.37    0.73
   0   1   3   -0.32    0.92
   0  -1  -3    0.88    0.97
   0   1  -3   -0.71    0.76
   0  -1   3   -0.10    0.87
   0  -1   3   -1.17    0.60
   0  -1  -3   -0.90    0.80
   0   1   3   -1.47    0.74
   0  -1   3    0.71    1.02
   0   1  -3   -0.68    1.03
   0   1  -3    0.16    0.56
   0   1  -3    1.18    0.74
   0  -1  -3   -0.10    0.92
   0   1   3    0.36    0.78
   0  -1   3   -0.42    0.79
   0   1   3    0.10    0.76
   0   1  -3   -0.52    0.57
   0  -1   3    0.14    0.57
   0  -1   3    1.55    0.99
   0   1  -3    1.00    0.89
   0   1   3    0.50    0.84
   0  -1  -3    0.36    0.91
   0   1   4   -0.16    1.08
   0   1   4    1.56    1.06
   0   1  -4    1.89    1.12
   0  -1   4   -0.19    1.05
   0  -1   4   -0.50    1.15
   0   1  -4   -0.21    1.14
   0   1   4   -0.92    0.97
   0  -1  -4    0.29    0.96
   0   1  -4    0.73    0.84
   0  -1   4   -0.33    0.81
   0   1   4    1.33    1.05
   0  -1   4    0.47    0.79
   0   1  -4    1.24    0.61
   0   1  -4    0.03    0.83
   0  -1   4   -0.54    1.18
   0   1   4    0.46    1.07
   0   1  -4    1.47    1.19
   0  -1  -4   -0.17    1.08
   0  -1   5   -0.50    1.10
   0  -1  -5   -0.64    1.06
   0   1   5    0.71    1.10
   0   1  -5    0.20    1.02
   0   1  -5    1.38    1.04
   0   1  -5    0.85    1.40
   0  -1   5    1.14    1.28
   0  -1  -5    0.48    1.23
   0   1   5    1.73    1.30
   0   1  -5    0.68    0.93
   0  -1   5    0.37    0.95
   0   1  -5    1.58    0.82
   0  -1   5    1.69    1.35
   0  -1  -5   -0.97    1.35
   0   1  -5   -0.68    1.25
   0   1   5   -1.12    1.51
   0  -1   6    1.53    1.39
   0   1   6   -0.25    1.26
   0  -1  -6   -0.36    1.21
   0   1  -6    0.42    1.13
   0  -1  -6    0.63    1.17
   0   1   6   -0.85    1.24
   0  -1   6    1.58    1.62
   0  -1  -6    1.55    1.37
   0   1  -6    2.61    1.39
   0   1   6   -1.07    1.47
   0   1  -6   -0.23    1.07
   0   1   7   -1.76    1.46
   0   1  -7    0.54    1.12
   0  -1  -7   -0.29    1.26
   0  -1   7    1.42    1.48
   0  -1  -7    0.51    1.13
   0  -1   7    0.95    1.21
   0   1   7   -0.51    1.30
   0  -1   7    0.07    1.49
   0   1  -7    0.57    1.04
   0   1   7    3.25    1.83
   0  -1  -7   -0.12    1.20
   0   1  -7   -1.13    1.45
   0   1  -8   -1.69    1.41
   0  -1  -8    0.26    1.66
   0  -1   8    0.26    1.53
   0   1   8    4.98    1.75
   0  -1   8   -0.42    1.35
   0   1   8   -0.79    1.53
   0  -1  -8    0.74    1.25
   0   1   8    0.93    1.86
   0  -1   8    1.60    1.89
   0   1  -8    0.37    1.78
   0  -1  -8    0.28    1.61
   0  -1  -9   -0.73    1.61
   0   1  -9   -0.13    1.50
   0   1   9    0.71    1.73
   0  -1   9   -0.68    1.25
   0   1   9   -1.56    1.62
   0  -1  -9   -0.57    1.39
   0  -1  -9    2.26    1.70
   0  -1   9   -2.24    1.80
   0   1   9   -1.11    2.02
   0   1  -9    0.08    1.60
   0  -1  -9   -0.78    1.66
   0  -1 -10    1.30    1.67
   0   1  10    2.89    1.98
   0   1 -10    2.00    1.59
   0   1  10    0.89    1.47
   0  -1  10    0.49    1.24
   0  -1 -10    0.29    1.51
   0  -1 -10    1.72    1.52
   0   1  10    0.90    1.50
   0   1  10    0.70    2.12
   0   1 -10   -0.09    1.89
   0  -1 -10    1.89    1.75
   0  -1  10   -0.18    1.99
   0   1 -11   -2.29    1.64
   0   1  11    2.48    1.74
   0  -1 -11    0.89    1.68
   0  -1 -11   -0.16    1.64
   0  -1  11   -0.59    1.47
   0   1  11    0.89    1.57
   0   1 -11    2.10    1.34
   0  -1 -11    0.23    1.44
   0   1  11    0.07    1.51
   0   1 -11   -2.05    1.96
   0  -1  11    0.57    1.93
   0  -1 -11    0.94    1.88
   0   1  11    1.40    1.58
   0   1  11    0.28    2.03
   0  -1 -12    0.19    1.63
   0   1  12    2.04    1.67
   0   1 -12   -0.95    1.70
   0   1  12    1.89    1.66
   0  -1  12    1.27    1.40
   0   1 -12   -0.86    1.59
   0   1 -12    0.14    1.22
   0  -1 -12    0.34    1.94
   0   1  12   -0.16    1.51
   0  -1 -12   -0.90    1.42
   0   1  12    0.72    1.96
   0  -1  12   -1.03    2.03
   0  -1 -12    2.98    1.84
   0   1 -13    0.19    1.82
   0  -1 -13   -0.31    1.76
   0   1  13   -0.50    1.82
   0  -1 -13    0.26    1.58
   0  -1 -13    0.73    1.50
   0   1 -13    0.08    1.48
   0   1  13   -1.01    1.67
   0  -1  13    0.30    1.54
   0   1 -13    0.19    1.44
   0  -1  13    0.67    2.18
   0   1 -13   -0.87    1.38
   0  -1 -13    1.89    1.83
   0   1  13   -1.88    2.23
   0  -1 -14    0.45    1.77
   0   1 -14   -1.33    1.69
   0   1  14    0.54    1.73
   0  -1  14    0.32    1.41
   0  -1 -14    1.70    1.62
   0   1  14    1.25    1.57
   0   1 -14    0.80    1.66
   0  -1 -14   -1.57    1.92
   0   1 -14    1.16    1.49
   0  -1  14   -2.74    2.16
   0  -1 -14   -1.07    1.70
   0   1  14    1.55    2.17
   0  -1  14    1.12    1.56
   0   1 -14    0.51    1.52
   0   1  15    1.61    2.09
   0  -1 -15   -0.72    1.77
   0   1 -15    2.97    1.80
   0  -1 -15   -1.46    1.81
   0  -1  15    1.28    1.66
   0  -1  15   -0.18    1.54
   0   1  15    2.49    1.57
   0  -1 -15   -1.21    1.59
   0   1 -15   -1.84    1.68
   0   1 -15    1.28    1.53
   0  -1 -15    0.90    1.88
   0   1  15    2.54    2.34
   0   1 -15    0.63    1.58
   0  -1  15   -3.56    2.24
   0   1 -16    1.30    1.82
   0   1  16    0.49    2.07
   0  -1 -16   -1.41    2.14
   0   1 -16    1.30    1.61
   0  -1 -16   -2.22    1.84
   0   1 -16   -0.45    1.74
   0  -1  16   -1.47    1.54
   0  -1 -16   -0.11    1.50
   0   1  16   -3.41    1.60
   0  -1  16   -0.09    1.75
   0   1 -16   -1.05    1.57
   0  -1 -16    1.37    2.10
   0   1  16    0.81    2.39
   0  -1  16    1.76    2.42
   0   1  17    1.68    2.06
   0  -1 -17    1.63    2.10
   0   1 -17   -3.78    2.09
   0  -1 -17    0.12    1.97
   0  -1  17   -1.57    1.45
   0  -1 -17   -2.06    1.68
   0  -1  17    0.28    1.75
   0   1 -17    0.48    1.69
   0   1 -17    1.27    1.57
   0   1  17    2.21    1.55
   0   1 -17    2.32    1.34
   0   1  17   -0.86    2.04
   0  -1  17   -1.72    2.18
   0  -1 -17    3.05    2.17
   0   1 -18   -1.74    2.00
   0  -1 -18    2.59    2.06
   0   1  18   -1.37    2.19
   0   1 -18   -0.41    1.65
   0  -1 -18    1.74    1.90
   0   1 -18   -0.13    1.86
   0  -1 -18   -2.78    1.65
   0   1  18   -0.85    1.82
   0  -1  18   -0.70    1.70
   0  -1  18    1.56    1.75
   0  -1  18   -0.76    2.36
   0   1 -18   -0.11    1.51
   0  -1 -18    2.61    2.02
   0   1  18   -3.05    2.46
   0   1  19   -0.58    2.30
   0   1 -19   -1.00    2.18
   0  -1 -19   -3.19    2.31
   0  -1 -19   -4.05    2.12
   0  -1  19    0.95    1.75
   0   1 -19    0.40    1.87
   0  -1  19    2.10    1.84
   0  -1 -19   -2.81    1.75
   0   1 -19   -0.76    1.72
   0   1  19   -1.68    1.77
   0   1 -19   -0.22    1.45
   0   1  19   -0.81    1.78
   0  -1 -19    2.27    2.01
   0  -1  19    1.44    2.30
   0   1  19    3.37    2.21
   0   1 -20    0.60    2.22
   0  -1 -20   -3.05    2.17
   0   1  20   -1.06    2.08
   0   1 -20    1.03    1.72
   0  -1  20   -1.21    1.71
   0  -1 -20   -0.81    1.79
   0   1  20   -1.64    1.73
   0  -1  20    1.51    1.58
   0  -1 -20    4.40    2.07
   0   1 -20    1.13    1.75
   0   1 -20    1.18    1.67
   0   1  20   -0.49    1.92
   0   1  20   -0.34    2.19
   0  -1  20   -3.70    2.55
   0   1 -21    3.01    2.33
   0   1  21    2.87    2.42
   0  -1 -21   -0.34    2.45
   0   1  21    0.49    1.78
   0  -1 -21    0.58    2.02
   0   1 -21   -0.15    1.92
   0  -1  21    0.66    1.66
   0  -1 -21   -2.55    1.84
   0  -1  21   -0.46    1.77
   0   1 -21    0.60    1.71
   0   1  21    4.26    2.56
   0   1  21   -2.33    1.93
   0  -1  21    1.77    2.50
   0   1 -21   -1.85    1.73
   0   1  22   -0.67    2.54
   0  -1  22    1.12    2.34
   0   1 -22    0.83    2.29
   0  -1 -22    2.66    2.34
   0  -1 -22   -3.46    2.27
   0  -1  22   -0.84    1.72
   0   1 -22   -0.75    1.84
   0  -1  22   -0.36    1.92
   0  -1 -22    1.04    2.05
   0   1 -22    3.57    2.11
   0   1  22    0.13    1.86
   0   1  22    0.90    2.03
   0   1  22   -2.44    2.00
   0   1 -22   -1.04    1.79
   0  -1  22    0.37    2.49
   0   1  22   -3.16    2.74
   0  -1 -23   -2.79    2.65
   0   1  23   -0.35    2.41
   0  -1  23    0.84    2.18
   0   1 -23   -1.58    2.14
   0   1  23   -1.32    1.84
   0   1  23    2.19    2.13
   0  -1 -23   -0.94    2.26
   0  -1 -23    3.73    2.06
   0  -1  23    2.76    1.76
   0  -1  23   -0.15    1.98
   0   1 -23   -0.52    1.80
   0   1 -23    0.16    2.11
   0   1  23   -3.31    2.70
   0   1 -23   -1.50    1.83
   0  -1  23   -2.90    2.56
   0   1  23    0.71    1.91
   0  -1  24   -2.63    2.55
   0   1  24   -0.18    2.33
   0   1 -24    2.02    2.41
   0  -1 -24   -1.36    2.45
   0   1 -24    1.35    2.17
   0  -1 -24    1.15    2.08
   0   1 -24   -0.80    1.77
   0   1  24   -0.16    2.16
   0   1  24    1.65    1.97
   0  -1  24    0.91    1.95
   0  -1  24   -1.39    2.11
   0  -1 -24    0.16    1.91
   0   1 -24    0.72    1.96
   0  -1  24    0.61    2.69
   0   1  24   -0.20    2.67
   0   1  24    1.49    2.16
   0   1  25    1.71    2.45
   0  -1 -25    3.46    2.93
   0  -1  25    4.02    2.48
   0   1 -25    2.31    2.51
   0   1 -25    1.59    2.26
   0   1  25    1.19    2.29
   0   1 -25   -0.14    1.96
   0  -1 -25   -2.72    2.19
   0   1  25   -0.86    2.32
   0  -1 -25    0.68    2.38
   0  -1  25    1.49    2.05
   0   1  25    0.64    2.70
   0   1 -25    1.75    2.75
   0  -1  25    1.48    2.84
   0   1  25    0.16    2.11
   0   1 -25    2.54    1.98
   0   1  26   -1.97    2.79
   0  -1  26   -3.43    2.62
   0   1 -26   -1.81    2.80
   0  -1 -26   -1.91    2.56
   0  -1 -26    0.53    2.17
   0   1 -26   -0.14    1.73
   0  -1 -26    3.20    2.27
   0   1 -26   -0.18    2.34
   0   1  26    1.49    2.26
   0  -1  26   -0.98    1.95
   0   1  26    2.84    2.36
   0  -1  26   -1.78    2.14
   0  -1  26   -5.26    3.14
   0   1 -26    2.49    1.92
   0   1  26    2.65    2.78
   0   1 -26    2.74    2.63
   0   1  26   -0.32    2.14
   0   1 -27   -0.21    2.85
   0  -1  27   -3.56    2.93
   0  -1 -27   -3.10    2.99
   0   1  27    2.46    2.91
   0  -1 -27    2.40    2.55
   0  -1 -27    0.37    2.51
   0   1 -27   -2.47    2.43
   0  -1  27    0.15    2.19
   0   1  27   -2.77    2.65
   0   1  27   -2.62    2.23
   0   1 -27   -0.59    2.10
   0   1 -27    0.47    2.87
   0   1  27    2.76    2.92
   0   1 -27   -1.29    2.04
   0   1  27   -1.52    2.41
   0  -1  27    1.83    3.03
   0  -1  27   -0.15    2.17
   0   1 -28   -4.16    2.93
   0   1  28    2.98    3.03
   0  -1  28   -0.21    2.84
   0  -1 -28   -1.85    3.06
   0  -1 -28    4.41    2.64
   0  -1 -28   -1.53    2.40
   0   1  28   -2.49    2.92
   0   1 -28    0.20    2.31
   0  -1  28    5.10    2.32
   0   1 -28    2.60    2.13
   0   1  28   -2.23    2.47
   0  -1  28    4.03    3.29
   0  -1  28    4.34    2.26
   0   1  28   -3.50    2.58
   0   1 -28   -4.44    2.99
   0   1 -28    1.34    2.30
   0   1  28   -0.24    3.12
   0   1  29    5.30    3.30
   0  -1 -29   -0.72    2.81
   0   1 -29   -2.50    2.79
   0  -1  29    0.85    3.15
   0   1 -29   -0.32    2.09
   0  -1 -29   -0.60    2.49
   0  -1  29   -4.03    2.50
   0   1 -29    0.41    2.46
   0   1  29    1.59    2.63
   0  -1 -29   -1.20    2.52
   0   1  29   -2.13    2.55
   0   1  29   -0.75    3.19
   0  -1  29   -1.50    2.27
   0  -1  29   -1.72    3.44
   0   1 -29    1.39    2.26
   0   1 -29    2.31    2.92
   0  -1 -30    3.24    3.23
   0   1  30    2.74    3.05
   0   1 -30    2.37    3.07
   0  -1  30    1.77    3.04
   0  -1 -30    0.21    2.87
   0   1 -30    1.14    2.29
   0   1  30    0.34    2.54
   0   1 -30   -0.21    2.72
   0  -1 -30   -3.51    2.82
   0   1  30    2.67    2.71
   0  -1  30   -4.79    2.64
   0   1 -30    1.33    3.10
   0   1 -30    1.80    2.21
   0   1  30    1.54    3.33
   0  -1  30   -3.06    3.41
   0  -1  30    1.73    2.62
   0  -1 -31    2.33    3.26
   0   1  31    0.71    3.25
   0  -1  31    3.21    3.15
   0   1 -31    0.98    3.00
   0   1 -31    3.51    2.52
   0  -1 -31    1.71    2.54
   0   1  31   -2.13    2.89
   0   1  31   -1.56    2.68
   0  -1  31   -0.33    2.38
   0   1 -31   -0.22    2.54
   0  -1 -31    2.44    3.25
   0   1 -31   -3.53    2.54
   0  -1  31    3.40    2.79
   0   1 -31   -0.83    3.15
   0  -1  31   -6.87    3.81
   0   1  32   -0.24    3.47
   0  -1  32   -1.19    3.18
   0  -1 -32   -1.61    3.35
   0   1 -32   -3.57    3.45
   0  -1  32   -2.54    2.64
   0   1 -32    0.69    2.36
   0   1  32   -0.71    2.68
   0  -1 -32   -0.44    2.69
   0   1 -32   -1.13    2.72
   0   1 -32   -3.42    3.40
   0   1 -32    0.58    2.41
   0  -1  32    1.30    2.70
   0  -1 -32   -4.20    3.39
   0   1 -33    3.97    3.33
   0  -1  33    0.98    3.31
   0  -1 -33    1.39    3.77
   0   1 -33   -0.71    2.54
   0  -1 -33    2.52    2.76
   0   1 -33    4.89    2.76
   0   1  33   -1.48    2.70
   0  -1  33    4.59    2.86
   0   1 -33   -2.07    3.34
   0  -1 -33    3.77    3.26
   0   1 -34    2.19    3.60
   0  -1 -34    0.29    3.81
   0   1 -34   -0.72    2.83
   0   1 -34   -1.09    2.45
   0  -1 -34    0.24    2.98
   0  -1 -34   -1.49    3.71
   0   1 -34   -0.61    3.45
   0   1 -35   -2.55    3.75
   0  -1 -35    4.74    3.77
   0  -1 -35   -2.20    3.14
   0   1 -35    2.24    3.11
   0   1 -35    1.26    3.74
   0  -1 -35   -1.54    3.37
   0   1 -36    2.93    3.71
   0  -1 -36    0.92    3.79
   0   1 -36   -1.28    3.10
   0  -1 -36    1.76    3.04
   0   1 -36    3.90    3.89
   0  -1 -36    5.70    3.85
   0   1 -37    2.11    3.65
   0  -1 -37    6.00    4.01
   0  -1 -37   -2.60    3.17
   0   1 -37    6.08    3.44
   0  -1 -37   -1.63    3.71
   0   1 -37   -1.01    3.79
   0  -1 -38   -1.95    3.97
   0   1 -38    4.97    3.62
   0   1 -38   -0.55    3.41
   0  -1 -38    0.27    3.14
   0  -1 -38   -3.71    4.01
   0   1 -38    1.73    4.13
   0  -1 -39   -2.68    3.90
   0   1 -39   -1.60    4.05
   0   1 -39   -2.25    3.60
   0  -1 -39    4.15    3.33
   0   1 -39    3.19    4.32
   0  -1 -39   -5.53    4.22
   0  -1 -40   -0.69    4.37
   0   1 -40   -2.30    4.15
   0  -1 -40    4.27    3.42
   0   1 -40    4.34    3.66
   0   1 -40    6.20    4.35
   0  -1 -40    2.13    4.20
   0   1 -41   -9.83    4.56
   0  -1 -41    0.35    4.31
   0   1 -41    5.66    3.73
   0  -1 -41   -0.29    3.50
   0  -1 -41   -0.73    4.06
   0   1 -41   -8.26    4.60
   0  -1 -42   -8.05    4.32
   0   1 -42   -2.78    4.48
   0  -1 -42    2.70    3.72
   0   1 -42   -2.76    3.74
   0   1 -42   -3.08    4.46
   0  -1 -42   -5.62    4.34
   0   1 -43    1.43    4.38
   0  -1 -43   -5.64    4.56
   0  -1 -43    0.62    3.90
   0   1 -43    7.22    3.82
   0   1 -43   -0.39    4.78
   0  -1 -43    1.15    4.63
   0   1 -44    4.83    3.96
   0  -1 -44    1.90    3.80
   0  -1 -44    1.57    4.68
   0   1 -44    6.05    4.89
   0   1 -45    2.64    3.91
   0  -1 -45    5.20    3.95
   0   1 -45   -2.07    4.71
   0  -1 -45    7.63    4.95
   0  -1 -46    2.99    4.21
   0   1 -46    1.69    4.21
   0   1 -46   -0.42    5.13
   0  -1 -46    2.89    4.95
   0  -1 -47   -3.75    4.22
   0   1 -47    2.76    4.28
   0   1 -47    4.32    5.00
   0   2   0  168.68    6.13
   0   2   0  175.70    6.38
   0  -2   0  170.77    6.39
   0   2   0  159.27    6.39
   0   2   1 6811.89  238.48
   0   2  -1 6553.03  238.44
   0  -2   1 6751.41  238.63
   0   2   1 6563.02  238.65
   0   2  -1 7064.76  238.64
   0   2  -1 6839.23  238.51
   0  -2  -1 6847.27  238.65
   0   2  -1 7013.94  238.66
   0   2  -1 6967.52  238.76
   0   2   1 6729.42  238.66
   0  -2  -1 6807.56  238.66
   0  -2  -2 3365.60  116.85
   0   2   2 3274.00  116.64
   0   2  -2 3354.51  116.56
   0  -2   2 2948.17  116.71
   0  -2  -2 3327.94  116.79
   0   2  -2 3302.30  116.62
   0   2  -2 3375.21  116.76
   0   2   2 3402.30  116.71
   0   2   2 3273.54  116.79
   0  -2   2 3398.20  116.88
   0   2  -2 3379.51  116.89
   0   2   2 3365.37  116.81
   0  -2  -2 3421.25  116.81
   0  -2  -3   60.31    2.88
   0   2  -3   58.76    2.91
   0   2  -3   54.35    2.69
   0   2   3   55.26    2.52
   0   2   3   55.47    2.57
   0   2   3   51.23    2.62
   0   2  -3   59.61    2.58
   0   2  -3   51.67    2.28
   0  -2  -3   55.12    2.74
   0   2   3   54.98    2.73
   0  -2   3   63.26    2.88
   0  -2  -3   49.61    2.67
   0   2  -3   64.75    2.96
   0   2  -4  128.78    5.33
   0   2   4  134.85    5.38
   0   2  -4  121.59    5.45
   0  -2  -4  132.43    5.39
   0   2   4  131.48    5.13
   0   2   4  133.77    5.29
   0  -2  -4  146.56    5.39
   0   2  -4  127.08    5.01
   0   2  -4  139.41    5.21
   0   2   4  149.77    5.24
   0  -2  -4  137.14    5.36
   0  -2   4  138.45    5.47
   0   2  -4  127.60    5.40
   0   2   4  133.51    5.37
   0   2   5 9808.92  334.92
   0  -2   5 9421.08  334.87
   0   2  -5 9782.60  334.89
   0  -2   5 9999.00  334.95
   0  -2  -5 9718.94  334.89
   0   2  -5 9331.32  334.65
   0   2   5 9092.50  334.77
   0   2   5 9555.21  334.87
   0   2  -5 9691.73  334.64
   0   2   5 8879.20  334.80
   0   2  -5 9628.21  334.78
   0  -2  -5 9519.42  334.85
   0  -2  -5 9807.63  334.91
   0   2   5 9488.02  334.89
   0   2  -5 9024.40  334.95
   0  -2   5 9971.43  334.95
   0  -2   6 4867.17  166.61
   0  -2  -6 4881.47  166.64
   0   2  -6 4870.40  166.63
   0   2   6 4846.08  166.65
   0  -2   6 4721.22  166.67
   0  -2   6 4278.77  166.37
   0   2  -6 4863.27  166.40
   0   2   6 5018.92  166.53
   0  -2   6 4268.89  166.33
   0   2  -6 4815.62  166.51
   0   2  -6 4796.77  166.36
   0   2   6 4884.02  166.61
   0   2   6 4712.11  166.54
   0   2   6 5031.67  166.66
   0  -2   6 4803.89  166.68
   0   2  -6 4726.04  166.70
   0  -2  -6 4791.03  166.65
   0   2   7 6281.87  214.35
   0   2  -7 6209.83  214.40
   0   2   7 6200.59  214.44
   0  -2   7 6110.49  214.45
   0  -2   7 6317.51  214.39
   0  -2   7 5460.19  214.19
   0   2   7 6410.33  214.33
   0   2  -7 5828.27  214.20
   0   2   7 6243.12  214.41
   0  -2   7 5889.29  214.12
   0   2   7 6330.85  214.35
   0   2  -7 6142.84  214.29
   0   2  -7 6329.89  214.14
   0  -2   7 6297.22  214.49
   0  -2  -7 6175.06  214.46
   0   2  -7 5601.03  214.46
   0   2   7 6137.79  214.44
   0   2   8 5245.13  179.37
   0   2   8 5159.52  179.45
   0  -2   8 5000.73  179.39
   0  -2   8 4913.68  179.45
   0   2  -8 5141.60  179.23
   0   2   8 5156.65  179.37
   0  -2   8 5010.16  179.24
   0   2  -8 5138.23  179.29
   0   2   8 5179.08  179.43
   0   2  -8 5046.45  179.17
   0  -2   8 5026.89  179.15
   0  -2   8 5032.65  179.50
   0  -2  -8 5111.57  179.47
   0   2   8 5237.60  179.49
   0   2   9  391.32   14.27
   0   2   9  386.66   14.38
   0  -2   9  360.79   14.30
   0  -2   9  405.83   14.40
   0  -2   9  377.26   14.17
   0   2  -9  398.88   14.16
   0   2   9  396.89   14.34
   0   2   9  405.33   14.37
   0  -2   9  378.19   14.05
   0   2  -9  391.53   14.20
   0  -2  -9  381.64   14.41
   0  -2   9  396.45   14.49
   0   2   9  398.86   14.45
   0   2  10  311.20   12.04
   0   2 -10  287.16   12.01
   0   2  10  327.46   12.09
   0  -2  10  332.41   12.22
   0   2 -10  338.64   11.92
   0  -2  10  316.60   11.95
   0   2 -10  320.99   11.93
   0  -2  10  326.45   11.82
   0  -2  10  334.01   12.28
   0  -2 -10  347.50   12.22
   0   2  10  329.79   12.24
   0  -2 -11  313.71   12.35
   0   2 -11  336.13   12.33
   0   2  11  313.83   12.32
   0  -2  11  341.16   12.29
   0   2  11  352.37   12.46
   0  -2  11  341.56   12.50
   0   2 -11  334.79   12.28
   0   2 -11  337.69   12.23
   0  -2  11  307.08   12.20
   0  -2  11  333.52   12.11
   0  -2  11  331.28   12.55
   0  -2 -11  341.35   12.51
   0   2  11  327.61   12.55
   0   2  12   39.94    2.69
   0   2 -12   39.22    2.68
   0  -2  12   36.50    2.38
   0  -2 -12   43.65    2.62
   0  -2  12   50.63    2.71
   0  -2  12   41.85    2.93
   0   2  12   43.04    2.84
   0   2 -12   49.09    2.51
   0   2 -12   42.76    2.45
   0  -2  12   44.73    2.43
   0  -2  12   47.36    2.49
   0  -2 -12   43.54    2.84
   0   2  12   54.10    3.19
   0  -2  12   46.39    2.95
   0  -2  13  143.12    5.65
   0   2  13  111.81    5.84
   0   2 -13  140.91    5.84
   0  -2 -13  151.16    6.06
   0  -2 -13  146.56    5.88
   0  -2  13  147.98    6.12
   0   2  13  146.37    6.03
   0   2 -13  150.03    5.82
   0  -2  13  147.65    5.88
   0  -2  13  143.12    5.77
   0  -2  13  140.39    5.63
   0   2  13  131.81    6.22
   0  -2 -13  153.24    6.13
   0  -2  13  150.53    6.30
   0  -2 -14  133.98    5.65
   0  -2  14  126.11    5.42
   0   2 -14  131.80    5.64
   0  -2 -14  132.30    5.69
   0   2 -14  133.43    5.62
   0   2  14  140.03    5.84
   0  -2  14  127.73    5.77
   0  -2  14  135.30    5.66
   0  -2  14  133.05    5.38
   0  -2  14  133.81    5.49
   0  -2  14  131.84    6.01
   0  -2 -14  132.98    5.87
   0   2  14  148.09    6.07
   0  -2 -15  181.36    7.10
   0  -2  15  178.11    6.90
   0  -2 -15  179.17    7.11
   0   2 -15  167.43    7.03
   0  -2  15  167.93    7.19
   0   2  15  175.73    7.17
   0  -2  15  189.24    7.10
   0   2 -15  176.65    7.08
   0  -2  15  170.38    6.92
   0  -2  15  158.96    6.81
   0   2  15  177.73    7.40
   0  -2  15  172.25    7.36
   0  -2 -15  174.32    7.33
   0  -2 -16  125.99    5.15
   0   2 -16  107.01    5.08
   0  -2 -16  125.49    5.32
   0  -2  16  113.64    4.92
   0  -2 -16  107.06    5.29
   0   2  16  105.97    5.34
   0  -2  16  122.73    5.42
   0   2 -16  115.93    5.18
   0  -2  16  120.82    5.16
   0  -2  16  112.88    4.90
   0  -2  16  121.86    5.04
   0   2  16  122.73    5.61
   0  -2 -16  117.65    5.37
   0  -2  16  116.43    5.50
   0  -2 -17   38.25    2.64
   0  -2 -17   36.64    2.68
   0   2  17   35.76    2.67
   0  -2  17   36.53    2.39
   0   2 -17   34.66    2.58
   0  -2  17   32.73    2.86
   0   2  17   32.96    2.95
   0  -2  17   39.25    2.76
   0   2 -17   36.15    2.74
   0  -2 -17   35.50    2.84
   0  -2  17   41.20    2.58
   0  -2  17   36.82    2.43
   0   2  17   38.67    2.97
   0  -2  17   36.81    3.15
   0  -2 -17   34.80    2.98
   0   2  18   23.22    2.36
   0  -2 -18   20.91    2.18
   0  -2  18   19.67    2.01
   0   2 -18   18.92    2.18
   0  -2 -18   22.11    2.50
   0  -2  18   24.74    2.67
   0   2  18   17.51    2.65
   0   2 -18   22.49    2.32
   0  -2 -18   18.61    2.57
   0  -2  18   20.13    2.49
   0  -2  18   23.11    2.10
   0  -2  18   20.87    2.13
   0  -2  18   23.00    2.77
   0  -2 -18   22.37    2.55
   0   2  18   28.52    2.95
   0  -2  19   55.26    2.92
   0  -2 -19   53.70    3.32
   0   2  19   47.22    3.08
   0   2 -19   53.20    3.24
   0   2 -19   49.47    3.05
   0  -2 -19   40.51    2.91
   0  -2 -19   49.63    3.55
   0  -2  19   50.91    3.33
   0   2  19   52.45    3.47
   0  -2  19   42.32    3.21
   0   2 -19   47.04    3.22
   0  -2  19   48.87    3.02
   0  -2  19   48.56    2.82
   0  -2  19   49.85    3.59
   0   2  19   43.75    3.68
   0  -2 -19   50.64    3.44
   0   2  20    9.18    2.17
   0   2 -20    3.63    2.14
   0  -2  20    7.73    1.79
   0  -2 -20   10.02    2.21
   0  -2 -20    6.33    1.96
   0   2 -20    9.68    1.93
   0   2  20    9.96    2.49
   0   2 -20    8.34    2.07
   0  -2  20   11.02    2.40
   0  -2 -20    4.53    2.52
   0  -2  20    7.74    2.39
   0  -2  20    7.71    1.86
   0  -2  20    8.58    1.93
   0   2 -20    5.75    1.77
   0  -2  20    3.53    2.50
   0  -2 -20    8.88    2.46
   0   2  20    9.04    2.74
   0  -2  21  144.25    6.01
   0   2 -21  140.26    6.08
   0  -2 -21  147.68    6.24
   0  -2 -21  135.26    6.25
   0   2 -21  131.76    6.26
   0   2  21  140.03    6.18
   0  -2 -21  136.02    6.43
   0  -2  21  122.22    6.36
   0   2  21  138.57    6.36
   0   2 -21  154.99    6.38
   0  -2  21  136.89    6.29
   0  -2  21  145.21    6.00
   0  -2  21  141.75    6.01
   0   2  21  143.86    6.65
   0  -2  21  136.42    6.59
   0   2 -21  143.45    6.03
   0  -2 -21  131.76    6.44
   0   2  22    1.23    2.20
   0   2 -22    4.14    2.22
   0  -2 -22    2.15    2.02
   0  -2 -22    1.29    2.12
   0  -2  22    4.69    1.77
   0   2 -22    4.08    1.88
   0   2  22    0.97    2.00
   0  -2  22   11.56    2.48
   0   2  22    3.92    2.43
   0  -2  22    1.38    2.15
   0  -2 -22   -0.74    2.40
   0   2 -22    2.28    2.29
   0  -2  22    2.13    1.83
   0  -2  22    4.43    2.02
   0  -2  22    4.23    2.73
   0   2  22   -0.78    2.42
   0   2 -22    4.43    2.50
   0  -2 -22    3.63    2.52
   0   2  22    3.55    1.98
   0   2 -22    1.63    1.86
   0   2  23  148.34    6.85
   0  -2 -23  171.23    7.05
   0  -2 -23  161.24    7.05
   0  -2  23  164.77    6.87
   0   2 -23  153.13    7.03
   0   2  23  154.63    7.00
   0   2 -23  160.26    6.85
   0   2  23  152.94    7.22
   0  -2  23  163.85    7.18
   0   2 -23  159.33    7.15
   0  -2 -23  163.11    7.36
   0  -2  23  148.61    7.20
   0  -2  23  165.26    6.79
   0  -2  23  173.63    6.89
   0  -2  23  152.54    6.80
   0   2  23  155.08    6.82
   0   2 -23  150.30    7.36
   0   2  23  166.30    7.44
   0  -2  23  169.46    7.44
   0   2 -23  160.41    6.83
   0   2  24  607.50   22.44
   0   2  24  597.85   22.30
   0  -2 -24  602.38   22.44
   0  -2 -24  622.16   22.55
   0   2 -24  608.55   22.28
   0   2 -24  605.39   22.54
   0  -2  24  586.37   22.25
   0  -2 -24  609.67   22.75
   0   2  24  587.65   22.56
   0  -2  24  596.28   22.50
   0  -2  24  594.79   22.62
   0   2 -24  627.20   22.62
   0  -2  24  617.87   22.18
   0  -2  24  603.98   22.22
   0   2  24  596.02   22.76
   0   2 -24  595.98   22.26
   0   2  24  596.78   22.33
   0   2 -24  583.01   22.79
   0  -2  24  590.80   22.25
   0  -2  24  612.76   22.82
   0   2 -25  717.60   26.30
   0   2  25  700.50   26.36
   0  -2  25  723.42   26.34
   0  -2 -25  729.85   26.56
   0   2  25  716.81   26.52
   0   2 -25  706.59   26.57
   0  -2 -25  699.17   26.46
   0   2  25  722.14   26.66
   0   2 -25  733.96   26.61
   0  -2  25  709.60   26.66
   0  -2  25  735.22   26.58
   0  -2 -25  717.21   26.81
   0  -2  25  737.96   26.28
   0  -2  25  732.18   26.22
   0  -2  25  726.87   26.85
   0   2 -25  731.36   26.94
   0   2 -25  667.59   26.31
   0  -2  25  703.55   26.25
   0   2  25  710.81   26.38
   0   2  25  710.07   26.87
   0  -2 -26  125.28    6.43
   0  -2  26  134.12    6.11
   0   2  26  126.39    6.10
   0   2 -26  134.06    6.10
   0   2 -26  128.85    6.31
   0  -2 -26  120.21    6.21
   0   2  26  127.99    6.23
   0  -2  26  129.09    6.43
   0   2 -26  139.92    6.47
   0  -2 -26  117.45    6.73
   0   2  26  136.00    6.57
   0  -2  26  127.66    6.47
   0  -2  26  150.58    6.26
   0  -2  26  141.91    6.10
   0  -2  26  162.11    7.49
   0  -2  26  127.84    6.06
   0   2  26  140.74    6.80
   0   2  26  126.16    6.17
   0   2 -26  125.84    6.01
   0   2 -26  124.84    6.74
   0  -2  27  537.86   20.22
   0   2  27  544.75   20.26
   0   2  27  578.53   20.53
   0  -2 -27  527.76   20.42
   0   2 -27  539.09   20.17
   0   2 -27  546.99   20.54
   0  -2 -27  525.94   20.38
   0  -2 -27  524.48   20.74
   0  -2  27  516.23   20.53
   0  -2  27  523.91   20.48
   0   2 -27  556.19   20.56
   0   2  27  562.09   20.60
   0  -2  27  534.70   20.18
   0  -2  27  539.96   20.11
   0   2 -27  521.23   20.16
   0  -2  27  536.32   20.83
   0   2 -27  532.68   20.85
   0  -2  27  544.98   20.15
   0   2  27  538.46   20.77
   0   2  27  542.70   20.29
   0   2 -28  165.49    7.67
   0  -2 -28  175.58    8.06
   0   2 -28  185.24    8.19
   0   2  28  168.99    7.81
   0   2  28  187.55    8.21
   0  -2 -28  172.59    8.05
   0  -2  28  179.55    7.87
   0  -2 -28  169.21    8.48
   0   2  28  179.94    8.34
   0   2 -28  173.78    8.14
   0  -2  28  182.21    8.15
   0  -2  28  190.79    8.49
   0  -2  28  222.41    8.35
   0  -2  28  195.86    7.87
   0   2 -28  175.59    8.57
   0   2 -28  171.27    7.78
   0   2  28  175.75    7.96
   0   2  28  174.72    8.55
   0  -2  28  185.46    7.86
   0  -2  28  184.94    8.72
   0   2  29  443.75   16.84
   0  -2 -29  431.43   16.87
   0   2 -29  427.34   16.51
   0  -2 -29  428.09   16.76
   0   2 -29  426.97   16.83
   0   2  29  425.95   16.62
   0  -2  29  428.51   16.88
   0   2  29  439.06   16.98
   0   2 -29  422.80   16.90
   0  -2 -29  419.51   17.11
   0  -2  29  420.38   16.98
   0  -2  29  446.66   16.56
   0  -2  29  433.87   16.47
   0   2 -29  441.01   17.32
   0   2 -29  427.05   16.56
   0   2  29  438.71   16.71
   0  -2  29  445.85   17.30
   0   2  29  422.99   17.26
   0   2  30  155.27    7.61
   0   2 -30  142.36    7.10
   0  -2 -30  165.68    7.55
   0   2  30  152.44    7.34
   0   2 -30  177.49    7.81
   0  -2 -30  165.77    8.05
   0   2 -30  151.35    7.80
   0  -2  30  164.28    7.85
   0   2  30  161.65    7.70
   0  -2  30  152.31    7.63
   0  -2  30  178.28    7.40
   0  -2  30  172.01    7.30
   0   2  30  163.63    7.44
   0  -2  30  179.44    8.18
   0   2 -30  154.81    7.17
   0   2 -30  161.08    8.05
   0  -2 -31    1.74    2.68
   0   2 -31   -1.95    2.50
   0   2  31   -1.86    2.82
   0   2 -31    0.46    2.69
   0  -2 -31    1.85    3.32
   0  -2  31    0.23    3.17
   0  -2  31    3.59    3.43
   0   2 -31   -4.29    3.27
   0   2  31    1.91    3.11
   0  -2  31   -0.86    2.41
   0  -2  31    5.17    2.74
   0   2 -31   -0.19    2.43
   0   2 -31    1.41    3.23
   0   2 -32   17.06    2.91
   0   2 -32   16.11    3.05
   0   2  32    9.77    2.99
   0  -2 -32   16.87    3.10
   0   2 -32   13.36    3.51
   0  -2  32   18.28    3.85
   0   2  32   11.60    3.54
   0  -2  32    8.14    3.48
   0  -2 -32   11.82    3.86
   0  -2  32   13.76    2.82
   0  -2  32   10.68    2.76
   0   2 -32   14.91    2.77
   0   2 -32   10.81    3.60
   0  -2 -33    2.78    2.81
   0   2  33    0.59    2.89
   0   2 -33   -3.17    3.01
   0   2 -33    1.48    2.64
   0  -2 -33   -1.14    3.44
   0  -2  33    1.92    3.41
   0  -2  33   -1.02    3.37
   0   2 -33    1.54    3.27
   0  -2  33    0.92    2.75
   0  -2  33    3.24    2.87
   0   2 -33   -2.00    2.72
   0   2 -33   -0.30    3.59
   0  -2 -34   60.06    4.34
   0   2 -34   38.94    3.98
   0   2 -34   49.34    3.85
   0  -2  34   63.73    5.19
   0  -2  34   49.67    4.60
   0   2 -34   49.79    4.74
   0  -2 -34   46.44    4.86
   0  -2  34   50.51    3.92
   0  -2 -34   42.77    4.72
   0   2 -34   47.93    3.79
   0   2 -34   42.31    4.81
   0  -2  35  323.04   13.82
   0  -2 -35  332.38   13.97
   0   2 -35  335.68   13.74
   0   2 -35  322.37   13.45
   0  -2 -35  324.46   13.44
   0   2 -35  321.04   12.99
   0   2 -35  318.93   14.09
   0   2 -35  318.17   13.15
   0  -2 -35  322.48   13.90
   0  -2  36  194.24    9.21
   0   2 -36  177.65    8.90
   0  -2 -36  185.55    9.22
   0  -2 -36  191.40    8.70
   0   2 -36  179.59    8.11
   0   2 -36  150.37    8.42
   0   2 -36  186.82    8.32
   0   2 -36  174.60    9.24
   0  -2 -36  195.58    9.30
   0   2 -37  297.03   12.88
   0  -2 -37  279.47   12.96
   0  -2  37  303.18   12.82
   0   2 -37  298.73   11.98
   0  -2 -37  302.12   12.55
   0   2 -37  283.74   12.58
   0   2 -37  285.27   12.15
   0   2 -37  280.60   13.10
   0  -2 -37  295.55   13.01
   0   2 -38   43.07    4.82
   0  -2  38   43.98    5.01
   0  -2 -38   30.28    4.76
   0   2 -38   32.96    3.56
   0   2 -38   26.48    4.00
   0  -2 -38   37.49    4.14
   0   2 -38   23.64    3.55
   0  -2 -38   34.73    4.84
   0   2 -38   25.23    4.63
   0  -2  39    5.68    4.31
   0  -2 -39    4.80    4.32
   0   2 -39    5.89    3.90
   0   2 -39    1.25    2.94
   0  -2 -39    2.22    3.34
   0   2 -39    8.31    3.64
   0   2 -39    3.97    4.21
   0  -2 -39    6.95    4.23
   0  -2 -40   36.68    5.14
   0   2 -40   31.66    4.90
   0   2 -40   36.19    4.47
   0  -2 -40   37.32    4.70
   0   2 -40   46.07    3.99
   0  -2 -40   44.18    5.35
   0   2 -40   36.72    5.50
   0   2 -41  320.47   13.79
   0  -2 -41  326.74   14.02
   0   2 -41  282.79   13.33
   0  -2 -41  312.40   13.37
   0  -2 -41  316.50   14.11
   0   2 -41  303.98   14.13
   0   2 -42  194.58   10.17
   0  -2 -42  197.20   10.61
   0  -2 -42  223.83   10.15
   0   2 -42  203.11   10.04
   0  -2 -42  213.05   10.58
   0   2 -42  203.94   10.82
   0   2 -43   42.39    5.39
   0  -2 -43   41.95    4.92
   0   2 -43   38.54    4.72
   0   2 -43   42.65    5.80
   0  -2 -43   47.78    5.93
   0   2 -44   23.94    4.93
   0  -2 -44   25.34    4.60
   0   2 -44   22.85    4.49
   0  -2 -44   25.31    5.23
   0   2 -44   14.02    5.14
   0  -2 -45    8.11    4.32
   0   2 -45    5.36    3.98
   0   2  45   -1.01    4.42
   0   2 -45    3.37    4.75
   0  -2 -45    1.21    4.48
   0  -2 -46   11.97    4.42
   0   2 -46    8.59    4.56
   0   2  46   -3.10    4.56
   0  -2 -46   14.49    5.14
   0   2 -46   15.10    5.42
   0   2 -47   58.50    5.57
   0  -2 -47   56.24    5.67
   0   2 -47   48.44    6.29
   0   3   0    0.17    0.82
   0  -3   0    0.93    0.94
   0   3   0   -1.31    1.38
   0  -3   0    0.05    1.26
   0   3   0   -1.18    1.61
   0  -3   1    0.20    0.82
   0   3  -1   -0.13    0.87
   0  -3  -1    0.19    1.00
   0   3   1   -0.15    0.97
   0   3  -1    0.73    1.07
   0   3  -1    1.00    1.45
   0   3   1   -0.45    1.54
   0  -3  -1   -0.41    1.33
   0   3  -1    1.23    1.51
   0   3   1    1.66    1.71
   0  -3  -1    0.89    1.24
   0   3  -1    1.61    1.91
   0   3   2    1.02    1.05
   0   3  -2   -0.63    0.74
   0  -3  -2    1.17    1.14
   0  -3   2    0.03    0.83
   0  -3  -2   -3.66    1.72
   0  -3  -2    1.92    1.44
   0   3   2    0.31    1.57
   0   3  -2   -0.57    0.99
   0   3  -2    0.28    1.54
   0   3  -2    0.76    1.79
   0  -3  -2    0.91    1.55
   0   3   2   -0.39    1.49
   0   3  -2    2.83    1.61
   0  -3  -3   -1.21    1.87
   0  -3  -3    0.10    1.23
   0   3   3    0.43    1.23
   0   3  -3   -0.19    0.79
   0  -3   3   -1.08    0.78
   0  -3  -3    0.53    1.43
   0   3   3   -0.06    1.27
   0  -3  -3    1.31    1.68
   0   3   3   -0.08    1.53
   0   3  -3    0.90    1.09
   0   3  -3    3.85    1.54
   0   3  -3    0.20    1.92
   0  -3  -3    0.55    1.46
   0  -3   3   -2.76    2.01
   0   3   3   -0.56    1.76
   0   3  -4    0.80    1.61
   0  -3  -4    0.88    1.94
   0   3   4   -0.42    1.22
   0  -3   4   -0.03    0.82
   0  -3  -4    1.30    1.23
   0  -3   4   -0.54    0.91
   0  -3  -4   -2.22    1.82
   0   3   4   -1.55    1.29
   0   3  -4   -0.52    0.98
   0  -3   4    1.01    1.04
   0   3   4   -0.08    1.45
   0   3  -4   -0.94    1.51
   0  -3  -4    2.67    1.66
   0  -3   4    1.59    1.96
   0   3  -4   -0.30    1.94
   0   3   4   -1.77    1.70
   0   3  -5   -0.46    1.68
   0  -3  -5    1.72    1.67
   0  -3   5    0.08    0.88
   0   3   5   -1.17    1.37
   0  -3  -5    0.06    1.21
   0  -3   5   -0.32    0.97
   0   3   5   -0.60    1.71
   0   3   5    1.73    1.42
   0   3  -5   -0.15    1.49
   0  -3  -5   -1.81    1.66
   0  -3   5    0.21    1.05
   0   3  -5    0.79    1.04
   0  -3   5    1.45    1.98
   0   3   5    1.58    1.88
   0  -3  -5    1.23    1.67
   0   3   6   -0.99    1.77
   0   3  -6    1.13    1.59
   0  -3  -6    1.86    1.84
   0  -3   6   -0.37    0.88
   0  -3   6    2.30    1.06
   0   3   6    0.58    1.46
   0  -3  -6   -1.35    1.34
   0  -3   6   -0.67    1.08
   0   3  -6    0.36    0.94
   0   3   6    2.14    1.55
   0  -3  -6    1.80    1.69
   0   3   6    0.07    1.38
   0   3  -6   -1.57    1.49
   0  -3  -6    0.83    1.61
   0  -3   6    2.90    1.96
   0   3   6   -0.28    1.78
   0   3   7   -0.71    1.61
   0  -3  -7   -0.10    1.72
   0   3  -7   -3.02    1.78
   0  -3   7   -0.42    1.86
   0  -3  -7    1.42    1.25
   0   3   7   -0.57    1.51
   0  -3   7   -0.89    1.12
   0  -3   7    0.19    1.06
   0   3  -7   -0.69    1.51
   0  -3   7   -0.59    1.59
   0   3  -7   -0.24    1.02
   0   3   7   -0.56    1.45
   0  -3  -7   -0.09    1.82
   0   3   7    1.59    1.82
   0  -3   7   -1.88    2.01
   0  -3  -7   -1.47    1.70
   0   3   7   -0.87    1.86
   0   3   8   -0.11    1.62
   0  -3  -8   -0.80    1.95
   0  -3   8    0.10    1.67
   0   3  -8   -1.11    1.50
   0   3   8    0.70    1.63
   0  -3  -8    0.08    1.59
   0  -3   8   -1.08    1.94
   0   3  -8   -0.11    1.11
   0  -3   8   -0.39    1.20
   0  -3   8   -0.10    1.07
   0  -3   8   -0.84    1.55
   0   3   8   -0.17    1.45
   0   3   8   -1.96    1.89
   0   3  -8   -0.85    1.13
   0   3  -8   -0.32    1.51
   0   3   8   -0.92    1.93
   0  -3   8    2.84    2.07
   0  -3  -8    0.72    1.68
   0   3  -9   -0.10    1.56
   0   3   9    1.43    2.03
   0   3   9    2.19    1.68
   0  -3   9   -0.89    1.97
   0   3  -9    0.36    1.19
   0  -3   9   -1.19    1.41
   0  -3  -9   -1.25    1.49
   0   3  -9   -0.47    2.23
   0   3  -9    0.59    1.06
   0   3  -9   -0.82    1.50
   0   3   9   -0.27    1.57
   0  -3   9    0.63    1.56
   0   3   9   -0.61    1.80
   0  -3   9   -0.53    1.15
   0  -3   9    2.86    2.26
   0  -3  -9   -0.65    1.92
   0   3   9    0.65    1.83
   0   3  10    1.14    2.09
   0   3 -10   -0.97    1.68
   0   3  10    0.86    1.66
   0   3 -10   -0.97    2.10
   0  -3  10   -2.27    1.41
   0  -3  10   -1.50    1.91
   0   3  10   -3.89    1.81
   0   3 -10   -1.68    1.24
   0  -3 -10    2.90    1.72
   0  -3  10   -1.71    1.62
   0  -3  10   -0.73    1.21
   0   3 -10    0.34    1.10
   0   3  10    0.78    1.64
   0   3  10    1.07    1.84
   0   3 -10   -0.25    1.48
   0  -3  10    1.92    2.07
   0   3  10   -1.15    1.74
   0  -3 -10   -0.11    1.88
   0   3  11   -0.59    1.80
   0   3  11   -2.26    1.99
   0  -3  11    2.57    1.51
   0   3  11   -0.68    1.73
   0  -3  11    0.36    1.80
   0  -3 -11   -1.15    1.76
   0   3 -11    0.59    1.34
   0   3 -11    0.37    2.05
   0   3  11    1.55    1.59
   0  -3  11   -1.87    1.56
   0  -3  11    0.36    1.24
   0   3 -11   -1.94    1.40
   0   3  11   -0.34    1.71
   0   3 -11   -0.37    1.16
   0   3  11    1.95    2.07
   0  -3  11   -0.50    1.99
   0  -3 -11   -0.48    1.96
   0   3  12    1.35    1.67
   0   3 -12   -0.12    1.84
   0   3  12   -0.87    1.80
   0   3 -12   -2.84    2.14
   0   3 -12    0.41    1.49
   0  -3 -12    2.46    1.64
   0  -3  12   -0.38    2.04
   0   3  12   -0.52    2.00
   0  -3  12    2.05    1.57
   0   3  12   -0.47    1.82
   0   3  12    3.38    1.97
   0  -3  12    0.35    1.57
   0  -3  12   -1.22    1.20
   0   3 -12    0.28    1.55
   0  -3 -12    0.25    1.98
   0   3  12   -0.26    2.09
   0  -3  12    0.79    2.18
   0   3 -13   -0.48    1.60
   0   3  13   -0.98    1.81
   0   3  13   -2.33    2.15
   0  -3  13   -2.57    1.81
   0   3 -13    2.02    2.22
   0  -3 -13   -0.72    1.87
   0  -3  13   -0.13    2.24
   0   3  13    1.44    1.92
   0   3 -13   -0.71    1.64
   0   3  13   -0.37    1.80
   0   3  13   -0.80    1.87
   0  -3  13    0.83    1.55
   0  -3  13   -0.89    1.40
   0   3 -13    2.30    1.40
   0   3  13    1.49    2.14
   0  -3 -13   -0.66    1.89
   0  -3  13    2.49    2.26
   0   3 -14   -1.59    1.50
   0   3  14    0.67    1.95
   0   3  14   -1.76    1.90
   0   3 -14    0.67    1.59
   0  -3  14   -0.54    1.94
   0  -3  14    0.67    1.71
   0  -3  14   -0.58    1.62
   0   3  14   -0.90    2.01
   0  -3  14    1.25    1.38
   0   3  14   -1.45    1.62
   0   3  14    1.86    2.07
   0  -3  14    0.14    2.41
   0  -3 -14    0.70    1.93
   0   3 -14   -0.20    1.65
   0   3  15   -0.84    2.08
   0  -3  15   -0.44    1.28
   0   3 -15    1.14    1.52
   0  -3  15    2.25    1.70
   0   3 -15    0.10    1.64
   0   3  15    1.50    2.05
   0  -3  15    0.14    2.04
   0   3  15   -0.13    2.13
   0  -3  15    0.60    1.66
   0  -3  15    1.49    1.48
   0  -3 -15    0.73    1.78
   0   3  15   -0.30    2.45
   0   3 -15   -0.31    1.59
   0  -3  15   -1.36    2.36
   0   3 -16    0.78    1.88
   0  -3 -16    1.07    1.84
   0  -3  16    0.65    1.35
   0  -3  16    0.73    2.07
   0  -3  16   -0.55    1.97
   0   3  16   -2.11    2.20
   0   3 -16    0.99    1.75
   0  -3  16    0.17    1.46
   0   3  16   -1.53    2.07
   0  -3  16    0.21    1.74
   0  -3 -16    4.89    2.08
   0  -3  16    0.32    2.48
   0   3 -16    2.18    1.55
   0   3  16    0.95    2.45
   0   3 -17    3.22    1.90
   0  -3  17    0.40    1.49
   0  -3 -17    0.84    2.15
   0  -3  17   -2.10    1.98
   0   3 -17    0.24    1.80
   0  -3  17    0.61    2.21
   0   3  17    2.36    2.16
   0  -3  17    0.33    1.84
   0  -3  17    0.71    1.52
   0   3  17   -0.15    1.97
   0   3  17   -0.84    2.41
   0  -3  17   -1.65    2.35
   0  -3 -17   -0.80    1.94
   0  -3  18    0.31    1.54
   0  -3 -18    2.19    2.13
   0   3 -18    1.11    2.00
   0  -3  18    1.00    2.01
   0  -3  18   -0.74    1.97
   0  -3  18   -3.33    2.26
   0   3  18   -2.19    2.24
   0   3 -18   -0.75    1.74
   0   3  18    1.36    2.16
   0  -3  18   -1.04    1.52
   0  -3  18   -1.13    1.87
   0   3  18   -0.18    2.62
   0   3 -18    2.40    2.31
   0  -3  18   -0.17    2.35
   0  -3 -18    1.51    2.28
   0   3 -19   -0.43    1.86
   0  -3 -19   -1.37    2.20
   0  -3  19   -0.15    2.11
   0  -3  19   -0.22    1.59
   0   3 -19    2.78    1.88
   0  -3  19    0.50    2.06
   0   3  19    1.99    2.15
   0  -3  19   -0.39    2.15
   0  -3  19    0.40    1.56
   0  -3  19   -2.24    1.85
   0  -3  19    1.26    2.49
   0   3 -19    2.88    2.37
   0   3  19   -1.10    2.45
   0  -3 -19    2.29    2.40
   0  -3  20    0.46    2.10
   0   3 -20    0.44    2.09
   0  -3 -20    0.16    1.93
   0  -3  20   -0.82    1.62
   0   3 -20    1.12    2.06
   0  -3  20   -1.25    2.29
   0   3  20    0.16    2.32
   0  -3  20   -0.34    2.47
   0  -3  20   -1.26    1.69
   0  -3  20    0.74    1.90
   0  -3  20   -4.11    2.63
   0   3 -20    1.60    2.70
   0  -3 -20    0.55    2.22
   0   3  20    0.38    2.58
   0  -3  21   -1.27    2.23
   0   3  21    1.95    2.28
   0  -3 -21   -0.49    2.26
   0  -3  21   -0.25    1.61
   0   3 -21    0.45    2.11
   0  -3 -21    1.43    2.02
   0  -3  21    0.18    2.66
   0   3  21   -0.17    2.38
   0  -3  21   -0.58    2.20
   0   3 -21    1.92    2.10
   0  -3  21    0.64    1.91
   0  -3  21    0.33    1.72
   0   3  21   -0.20    2.66
   0  -3 -21   -0.19    2.29
   0   3 -21   -1.04    2.38
   0  -3  21   -1.36    2.65
   0   3  22   -2.16    2.33
   0  -3 -22   -1.98    2.35
   0   3 -22   -0.62    1.99
   0  -3  22   -0.92    1.82
   0  -3  22    0.99    2.33
   0  -3 -22    2.91    2.47
   0  -3  22   -1.84    2.27
   0   3 -22    3.28    2.20
   0  -3  22    3.98    2.47
   0   3  22   -1.05    2.38
   0  -3  22   -0.27    2.07
   0  -3  22   -0.69    1.87
   0   3  22   -2.69    2.76
   0  -3 -22   -3.41    2.34
   0  -3  22   -0.20    2.68
   0   3 -22   -4.54    2.75
   0  -3  23    2.06    1.92
   0  -3 -23   -1.78    2.46
   0  -3  23   -1.03    2.41
   0   3  23   -0.17    2.10
   0   3 -23   -0.48    2.32
   0  -3 -23   -0.17    2.22
   0   3  23    2.07    2.27
   0   3  23   -1.28    2.47
   0  -3  23    1.33    2.42
   0   3 -23    0.49    2.28
   0  -3  23   -0.80    2.52
   0  -3  23    0.83    2.05
   0  -3  23   -0.36    2.02
   0  -3  23   -0.21    2.77
   0   3 -23    2.24    2.80
   0   3  23   -0.86    2.77
   0  -3 -23    2.29    2.52
   0   3 -24   -3.85    2.43
   0   3  24    3.98    2.29
   0   3  24    0.16    2.35
   0  -3  24    0.35    2.50
   0  -3 -24   -1.85    2.54
   0  -3  24    2.01    1.89
   0   3 -24   -1.30    2.12
   0  -3 -24    0.36    2.36
   0   3  24   -0.57    2.47
   0   3 -24   -0.69    2.33
   0  -3  24   -2.68    2.64
   0  -3  24    0.98    2.67
   0  -3  24    1.00    2.10
   0  -3  24   -0.76    2.10
   0  -3  24    1.53    2.80
   0   3  24    1.56    3.07
   0   3  24    3.29    2.24
   0   3 -24   -1.87    2.81
   0  -3 -24    2.60    2.60
   0  -3 -25   -0.92    2.33
   0   3  25    1.26    2.29
   0  -3  25   -4.02    2.62
   0  -3  25    1.50    2.15
   0   3  25    1.35    2.58
   0  -3 -25   -1.15    2.52
   0   3 -25   -0.67    2.35
   0   3 -25   -2.79    2.54
   0   3  25    0.59    2.64
   0   3 -25   -0.36    2.38
   0  -3  25    3.46    2.87
   0  -3  25    1.75    2.59
   0  -3  25   -1.99    2.04
   0  -3  25    0.89    2.19
   0  -3 -25    6.08    2.98
   0   3  25   -0.69    3.16
   0   3 -25   -0.97    2.85
   0   3 -25   -0.32    2.18
   0   3  25    0.17    2.22
   0  -3  25   -2.04    3.18
   0  -3 -26   -0.95    2.36
   0   3 -26   -0.21    2.47
   0   3 -26    1.20    2.41
   0  -3  26    0.94    2.17
   0  -3 -26    2.99    2.71
   0   3  26   -0.52    2.43
   0   3  26    3.01    2.42
   0  -3  26   -0.57    2.49
   0  -3  26   -1.65    2.76
   0   3 -26   -2.45    2.56
   0   3  26   -1.02    2.88
   0  -3  26   -2.31    2.88
   0  -3  26   -2.00    2.37
   0  -3  26   -1.24    2.21
   0   3  26    0.48    3.01
   0   3 -26   -0.75    2.96
   0  -3  26   -3.52    3.28
   0   3  26    1.06    2.23
   0   3 -26   -2.66    2.23
   0   3  27    2.16    2.65
   0   3  27    3.71    2.57
   0   3 -27    1.50    2.54
   0  -3 -27    0.99    2.44
   0  -3 -27    4.53    2.82
   0  -3  27    0.49    2.10
   0  -3  27   -1.17    2.77
   0   3 -27   -1.94    2.57
   0   3  27    1.27    2.86
   0  -3  27    6.66    2.81
   0  -3  27   -0.87    3.13
   0   3 -27   -0.98    2.52
   0  -3  27   -2.70    2.40
   0  -3  27    2.01    2.19
   0   3 -27   -2.22    2.28
   0   3  27    0.36    2.40
   0  -3  27   -0.97    3.29
   0   3  27    1.49    3.11
   0   3 -27    4.66    3.28
   0  -3  28    1.54    2.34
   0  -3 -28   -1.43    2.68
   0   3 -28    3.10    2.67
   0   3  28    1.82    2.76
   0   3  28    2.41    2.56
   0  -3  28   -1.41    3.00
   0   3 -28   -0.36    2.53
   0   3 -28   -0.20    3.01
   0  -3  28   -4.91    2.81
   0   3  28   -0.66    2.87
   0  -3  28   -0.20    2.77
   0  -3  28   -1.81    2.32
   0  -3  28    1.80    2.29
   0   3 -28    2.41    3.32
   0   3  28    3.60    3.07
   0   3 -28   -1.94    2.35
   0  -3  28   -2.51    3.31
   0   3  28    0.75    2.33
   0  -3  29    0.71    2.37
   0  -3  29   -2.29    2.85
   0   3 -29    0.91    2.85
   0   3 -29   -0.74    2.54
   0  -3 -29   -3.59    2.66
   0   3  29   -0.57    2.89
   0   3 -29    3.84    2.90
   0   3  29   -5.01    3.20
   0  -3  29    2.47    2.82
   0  -3  29    1.84    3.13
   0  -3  29   -0.16    2.51
   0  -3  29    1.87    2.40
   0   3 -29    1.63    2.40
   0   3  29   -0.39    2.59
   0  -3  29   -0.78    3.52
   0   3 -29    0.83    3.40
   0  -3 -30   -3.27    2.76
   0   3  30   -2.36    2.85
   0  -3  30   -2.04    2.42
   0   3 -30   -3.06    2.96
   0   3 -30    0.56    2.30
   0   3 -30    0.22    3.12
   0  -3  30    3.20    3.19
   0  -3  30    2.85    3.21
   0   3  30    4.00    3.13
   0  -3  30   -3.51    2.72
   0  -3  30    3.07    2.46
   0   3 -30   -1.31    2.36
   0   3 -30   -3.15    3.51
   0   3 -31    0.19    2.79
   0   3 -31    0.24    2.80
   0   3  31    0.20    2.99
   0  -3 -31    0.68    2.83
   0  -3  31    0.96    2.43
   0   3  31    0.97    3.54
   0   3 -31   -0.92    3.38
   0  -3  31    1.77    3.25
   0  -3  31   -4.39    3.12
   0  -3  31    0.67    2.69
   0  -3  31   -3.81    2.52
   0   3 -31   -5.92    3.58
   0   3 -31   -1.54    2.46
   0   3  32   -3.12    2.93
   0   3 -32    1.50    2.98
   0   3 -32    1.38    2.71
   0  -3 -32   -0.46    2.84
   0  -3  32   -4.34    3.37
   0   3 -32   -3.35    3.19
   0  -3  32   -2.26    3.26
   0  -3  32   -2.24    2.52
   0  -3  32   -1.56    2.29
   0   3 -32   -0.98    2.59
   0   3 -32   -0.92    3.69
   0   3 -33    1.29    3.17
   0  -3 -33    2.87    2.75
   0   3 -33    1.82    2.65
   0   3  33   -7.21    3.10
   0   3 -33   -2.73    3.11
   0  -3  33   -2.58    3.63
   0  -3  33   -5.42    3.66
   0  -3  33    3.76    2.55
   0  -3  33   -3.85    2.89
   0   3 -33   -5.03    3.80
   0   3 -33    2.02    2.60
   0   3 -34    0.21    2.92
   0   3 -34   -0.27    2.93
   0  -3 -34   -1.73    2.91
   0  -3  34   -1.06    3.65
   0   3 -34    3.85    3.41
   0  -3  34   -0.24    3.54
   0  -3  34   -3.33    2.92
   0   3 -34    1.46    2.93
   0   3 -34    3.88    3.98
   0   3 -35    2.66    3.66
   0  -3  35    1.09    3.79
   0  -3 -35   -0.25    3.03
   0   3 -35    3.76    3.02
   0   3 -35   -1.09    3.35
   0   3 -35    3.44    2.79
   0   3 -35   -7.99    3.83
   0  -3  36   -2.51    3.69
   0   3 -36    1.10    3.57
   0  -3 -36   -0.52    3.03
   0   3 -36   -2.13    2.93
   0   3 -36    5.58    3.43
   0   3 -36    4.21    3.13
   0   3 -36    2.74    4.05
   0  -3  37    2.58    3.65
   0   3 -37    2.56    4.05
   0   3 -37    3.66    2.93
   0  -3 -37    3.78    3.35
   0   3 -37    4.29    3.56
   0   3 -37   -1.14    2.92
   0  -3 -37   -0.33    3.96
   0   3 -37   -0.70    4.05
   0  -3  38    0.59    4.13
   0   3 -38    0.88    3.69
   0   3 -38    1.09    2.75
   0   3 -38   -0.59    3.53
   0  -3 -38   -0.55    3.38
   0  -3 -38    1.37    3.79
   0   3 -38   -6.50    4.52
   0   3 -38    2.10    3.05
   0   3 -39    2.73    3.86
   0  -3 -39  -11.58    4.56
   0  -3 -39    4.56    3.72
   0   3 -39    3.76    2.93
   0   3 -39    2.40    3.55
   0   3 -39    3.58    3.29
   0   3 -39    8.15    4.60
   0  -3 -39    1.06    3.91
   0   3 -40    2.82    4.02
   0  -3 -40   -2.88    4.20
   0   3 -40    0.31    3.46
   0   3 -40   -0.45    3.04
   0  -3 -40   -0.88    3.64
   0   3 -40   -0.38    4.56
   0   3 -40   -3.67    3.07
   0  -3 -40   -3.62    3.75
   0   3 -41    0.32    4.27
   0  -3 -41   -0.74    4.10
   0   3 -41   -0.68    3.05
   0  -3 -41   -4.82    3.93
   0   3 -41   -1.26    3.89
   0   3 -41    3.01    3.22
   0   3 -41   -3.12    4.66
   0  -3 -41    3.34    4.35
   0  -3 -42   -6.80    3.95
   0   3 -42   -1.28    3.73
   0   3 -42   -4.81    2.98
   0   3 -42    1.00    4.37
   0   3  42   -2.85    4.14
   0   3 -42   -2.56    3.28
   0  -3 -42   -2.28    4.37
   0   3 -42    2.80    4.64
   0   3 -43   -5.24    4.10
   0  -3 -43   -7.61    4.16
   0   3 -43    1.37    4.36
   0   3  43   -1.94    4.32
   0   3  43   -6.32    3.90
   0   3 -43   -0.41    4.68
   0  -3 -43   -6.25    4.49
   0  -3 -44   -0.32    4.13
   0   3 -44   -2.68    4.12
   0   3 -44   -4.22    4.41
   0   3  44    4.77    4.09
   0   3  44    2.98    4.29
   0  -3 -44   -5.21    5.01
   0   3 -44   -1.26    5.12
   0   3 -45   -6.17    4.37
   0  -3 -45   -2.99    4.16
   0   3  45    2.10    4.36
   0   3  45    0.68    4.43
   0  -3 -45   -4.49    5.09
   0   3 -45   -7.76    5.22
   0   3 -46   -3.51    4.19
   0  -3 -46    5.45    4.48
   0   3  46   -1.38    4.31
   0   3 -46    0.88    5.16
   0   4   0  909.55   34.30
   0  -4   0 1045.83   34.35
   0  -4   0 1009.75   34.49
   0   4   0  984.83   34.75
   0   4   0  846.26   34.87
   0  -4  -1  155.74    5.96
   0  -4   1  157.09    5.90
   0   4   1  145.89    5.92
   0   4  -1  160.93    5.88
   0  -4   1  160.98    6.08
   0   4  -1  156.90    6.07
   0   4  -1  156.13    6.38
   0   4   1  158.57    6.44
   0  -4  -1  160.57    6.17
   0  -4   2 1482.53   56.93
   0  -4  -2 1664.47   57.04
   0   4  -2 1608.08   56.93
   0   4   2 1686.97   57.03
   0  -4  -2 1708.98   57.18
   0   4   2 1652.66   57.41
   0   4  -2 1604.82   57.35
   0   4  -2 1597.65   57.08
   0  -4  -2 1677.10   57.41
   0   4   2 1521.22   57.37
   0  -4  -3  777.57   26.78
   0   4   3  771.94   26.28
   0  -4   3  639.84   26.14
   0   4  -3  778.64   26.14
   0  -4  -3  725.66   26.28
   0   4  -3  736.43   26.27
   0   4   3  767.99   26.68
   0   4  -3  733.81   26.57
   0  -4  -3  789.77   26.43
   0  -4   3  649.92   26.46
   0  -4  -3  772.89   26.64
   0   4   3  746.96   26.65
   0  -4  -4  815.06   28.65
   0  -4  -4  823.93   28.23
   0  -4   4  803.64   28.05
   0   4   4  781.83   28.21
   0   4  -4  788.69   28.46
   0  -4  -4  802.45   28.34
   0   4  -4  736.46   28.14
   0   4   4  794.21   28.54
   0  -4   4  793.14   28.45
   0   4   4  765.75   28.54
   0  -4  -4  791.30   28.55
   0   4  -5  273.51   10.53
   0  -4  -5  277.30   10.52
   0  -4   5  247.48    9.90
   0   4   5  278.35   10.13
   0  -4  -5  274.94   10.10
   0  -4   5  275.49    9.90
   0   4   5  296.40   10.28
   0  -4  -5  242.77   10.37
   0   4  -5  248.00   10.00
   0   4   5  269.91   10.47
   0  -4   5  280.02   10.35
   0  -4  -5  289.64   10.25
   0   4  -5  281.37   10.33
   0  -4   5  289.72   10.64
   0  -4  -5  269.63   10.41
   0   4   5  285.99   10.54
   0  -4  -6  671.76   23.64
   0   4  -6  687.91   23.65
   0  -4   6  608.94   23.02
   0  -4   6  625.12   23.00
   0   4   6  656.12   23.24
   0  -4  -6  637.83   23.23
   0  -4   6  686.45   23.42
   0   4   6  648.78   23.55
   0   4   6  664.01   23.35
   0   4  -6  646.99   23.42
   0   4  -6  628.81   23.07
   0  -4   6  657.34   23.08
   0  -4  -6  619.57   23.46
   0  -4  -6  648.95   23.53
   0   4   6  643.11   23.54
   0  -4   6  666.99   23.66
   0  -4  -7   33.86    2.66
   0   4  -7   35.69    2.60
   0   4   7   34.23    2.39
   0  -4  -7   35.05    2.26
   0  -4   7   34.13    1.92
   0  -4   7   35.31    1.85
   0   4  -7   34.11    2.40
   0   4   7   27.98    2.61
   0  -4   7   34.77    2.42
   0  -4   7   34.78    1.94
   0   4   7   35.55    2.32
   0   4  -7   31.77    1.92
   0  -4  -7   36.48    2.75
   0  -4   7   39.09    2.85
   0   4   7   38.25    2.82
   0  -4  -7   32.35    2.55
   0  -4  -8  664.41   23.99
   0   4  -8  636.38   23.94
   0   4  -8  613.79   24.06
   0  -4   8  668.81   23.40
   0  -4  -8  667.55   23.71
   0   4   8  651.56   23.64
   0  -4   8  653.53   23.43
   0   4  -8  655.13   23.76
   0   4  -8  633.66   23.42
   0   4   8  660.61   23.92
   0  -4   8  653.08   23.72
   0  -4   8  653.32   23.43
   0   4   8  643.18   23.75
   0  -4  -8  673.08   23.91
   0  -4   8  658.27   24.02
   0   4   8  671.97   23.98
   0  -4  -8  668.68   23.97
   0   4  -9  137.36    6.07
   0   4   9  142.18    6.17
   0  -4  -9  135.90    6.16
   0  -4   9  124.37    5.44
   0  -4  -9  142.47    5.83
   0   4   9  149.58    5.91
   0   4  -9  138.05    6.32
   0  -4   9  139.89    5.55
   0   4   9  144.89    5.93
   0  -4   9  136.73    5.87
   0   4   9  142.08    6.07
   0  -4   9  150.88    5.53
   0   4  -9  141.99    5.81
   0  -4  -9  136.26    6.04
   0   4  -9  134.82    5.50
   0  -4   9  153.67    6.32
   0  -4  -9  144.11    6.12
   0   4   9  155.60    6.23
   0   4 -10  369.61   13.72
   0   4  10  358.86   13.78
   0  -4 -10  356.64   13.72
   0   4 -10  380.58   13.93
   0   4  10  371.55   13.44
   0  -4  10  357.07   13.12
   0  -4 -10  370.18   13.50
   0  -4  10  352.44   13.18
   0  -4  10  357.70   13.11
   0  -4  10  372.58   13.46
   0   4 -10  374.02   13.46
   0   4 -10  345.90   13.12
   0   4  10  352.20   13.50
   0   4  10  334.84   13.60
   0  -4 -10  324.54   13.62
   0  -4  10  383.01   13.87
   0   4  10  364.98   13.69
   0   4  11 2237.85   79.70
   0   4  11 2395.71   79.60
   0  -4  11 2251.50   79.74
   0   4 -11 2225.16   79.63
   0  -4 -11 2199.40   79.46
   0  -4  11 2287.76   79.20
   0   4 -11 2224.01   79.77
   0   4  11 2264.42   79.43
   0   4 -11 2183.20   79.11
   0   4  11 2230.20   79.50
   0   4  11 2272.74   79.66
   0  -4  11 2196.59   79.11
   0   4 -11 2208.12   79.41
   0  -4  11 2259.79   79.39
   0  -4 -11 2283.71   79.69
   0   4  11 2194.76   79.65
   0  -4  11 2223.93   79.72
   0  -4  12  254.35    9.95
   0   4  12  257.54    9.75
   0   4 -12  240.11    9.81
   0   4  12  237.58    9.86
   0  -4 -12  247.63    9.66
   0   4  12  253.18    9.65
   0  -4  12  251.71    9.39
   0   4 -12  247.99    9.35
   0   4 -12  247.36   10.10
   0   4  12  247.90    9.73
   0   4 -12  235.74    9.24
   0  -4  12  243.47    9.23
   0  -4  12  248.07    9.57
   0   4  12  257.60    9.90
   0   4 -12  239.43    9.53
   0  -4 -12  243.35    9.87
   0   4  12  258.20    9.97
   0  -4  12  239.34    9.98
   0   4  13   38.81    3.17
   0   4  13   44.68    3.06
   0  -4  13   49.35    2.69
   0  -4 -13   42.55    3.09
   0   4 -13   48.32    3.60
   0  -4  13   42.77    3.23
   0   4 -13   51.02    2.69
   0   4  13   47.30    3.02
   0   4 -13   52.25    2.94
   0  -4  13   46.59    2.50
   0   4  13   46.56    3.14
   0   4 -13   44.72    2.50
   0  -4  13   46.29    2.88
   0   4  13   44.56    3.33
   0  -4  13   50.06    3.52
   0  -4 -13   49.57    3.35
   0   4  13   55.36    3.43
   0   4  14  323.99   14.08
   0  -4  14  390.96   14.44
   0   4  14  362.74   14.41
   0  -4  14  390.71   13.95
   0   4 -14  378.49   13.91
   0  -4 -14  374.72   14.23
   0   4 -14  367.58   14.49
   0   4  14  365.24   14.17
   0   4  14  372.51   14.21
   0  -4  14  385.95   13.77
   0   4  14  390.33   14.41
   0   4 -14  373.18   14.06
   0  -4  14  399.77   14.08
   0  -4  14  376.77   14.51
   0   4  14  383.14   14.46
   0  -4 -14  398.94   14.48
   0   4 -14  313.23   14.39
   0   4 -15   52.34    3.51
   0  -4  15   51.80    3.64
   0   4  15   53.82    3.67
   0  -4  15   57.57    3.18
   0   4  15   51.21    3.45
   0   4 -15   51.69    3.03
   0   4 -15   55.53    3.93
   0  -4 -15   58.63    3.47
   0   4  15   61.98    3.65
   0   4  15   59.00    3.48
   0   4 -15   57.48    3.19
   0  -4  15   59.22    3.27
   0  -4  15   54.92    2.83
   0   4  15   55.25    3.71
   0  -4  15   58.63    3.78
   0   4 -15   53.79    3.84
   0  -4 -15   48.98    3.64
   0   4 -16   50.74    3.19
   0  -4  16   39.19    2.78
   0   4 -16   43.61    2.74
   0   4  16   41.79    3.05
   0  -4 -16   49.57    3.27
   0   4 -16   38.11    3.61
   0  -4  16   44.22    3.32
   0   4  16   42.25    3.13
   0   4  16   42.72    3.25
   0  -4  16   44.62    2.55
   0   4 -16   44.43    2.91
   0  -4  16   50.41    2.87
   0   4 -16   39.55    3.50
   0   4  16   43.78    3.51
   0  -4  16   40.61    3.47
   0  -4 -16   37.01    3.10
   0  -4  17    4.50    1.56
   0   4 -17    2.89    2.18
   0  -4  17    2.80    2.20
   0   4 -17    3.94    1.91
   0  -4  17    5.49    2.52
   0  -4 -17    5.57    2.34
   0  -4  17    4.24    2.02
   0   4  17    4.94    2.38
   0   4  17    3.23    2.18
   0  -4  17    3.52    1.97
   0   4  17    5.94    2.47
   0  -4  17    4.20    1.57
   0  -4 -17    6.20    2.48
   0   4  17    0.91    2.62
   0   4 -17    4.22    2.47
   0  -4  17    3.62    2.47
   0   4 -17    8.98    1.85
   0   4 -18  692.52   25.73
   0  -4  18  663.39   25.75
   0  -4  18  687.18   25.25
   0  -4  18  687.69   25.70
   0   4 -18  677.34   25.40
   0   4  18  697.04   25.63
   0  -4 -18  713.09   25.76
   0  -4  18  712.07   25.40
   0   4 -18  672.05   25.47
   0  -4  18  707.06   25.43
   0   4  18  709.34   25.70
   0   4  18  711.96   25.82
   0  -4  18  696.18   25.17
   0  -4  18  697.19   25.93
   0   4 -18  697.09   26.07
   0  -4 -18  704.51   25.87
   0   4  18  721.02   25.96
   0  -4  19   59.79    3.92
   0   4 -19   54.51    3.70
   0  -4  19   64.96    4.14
   0  -4  19   60.92    3.25
   0   4 -19   59.36    3.52
   0  -4 -19   56.25    3.88
   0   4  19   59.99    3.93
   0  -4  19   59.63    3.60
   0   4 -19   60.08    3.38
   0   4  19   49.33    3.92
   0  -4  19   58.96    3.18
   0  -4  19   69.54    3.57
   0   4  19   70.29    3.98
   0  -4 -19   65.58    4.06
   0  -4  19   55.48    4.05
   0   4  19   58.97    4.02
   0   4 -19   54.92    4.23
   0   4 -20  352.16   13.55
   0  -4  20  337.85   13.06
   0  -4  20  339.66   13.58
   0  -4  20  343.55   13.70
   0   4  20  354.47   13.52
   0  -4 -20  353.52   13.69
   0   4 -20  343.92   13.30
   0  -4  20  356.70   13.31
   0  -4  20  352.36   13.01
   0   4  20  353.60   13.62
   0  -4  20  343.81   13.24
   0   4  20  320.65   13.59
   0  -4 -20  334.22   13.72
   0   4 -20  339.93   13.96
   0  -4  20  345.60   13.82
   0   4  20  364.93   13.95
   0  -4  21   11.76    1.93
   0  -4  21    2.82    2.64
   0   4 -21    3.51    2.28
   0  -4  21    9.86    2.46
   0  -4 -21    9.03    2.62
   0   4 -21    7.16    2.20
   0  -4  21    6.58    2.81
   0   4  21    6.75    2.64
   0   4  21    8.46    2.46
   0  -4  21    9.79    1.88
   0  -4  21    8.97    2.25
   0   4  21    6.95    2.80
   0  -4  21    8.97    2.91
   0   4  21   14.56    2.98
   0   4 -21    7.77    2.78
   0  -4 -21   12.27    2.65
   0   4 -22  141.98    6.74
   0  -4  22  151.80    6.89
   0  -4  22  161.48    7.09
   0  -4  22  140.43    6.35
   0  -4  22  149.81    6.60
   0   4 -22  146.50    6.62
   0  -4 -22  148.73    7.07
   0   4  22  153.41    6.88
   0  -4  22  150.40    6.54
   0   4  22  140.52    6.87
   0  -4  22  153.23    6.32
   0   4 -22  146.82    7.27
   0  -4 -22  147.33    7.03
   0  -4  22  153.09    7.31
   0   4  22  154.88    7.26
   0  -4  23   43.73    3.02
   0   4 -23   57.75    3.69
   0   4  23   45.57    3.54
   0  -4  23   54.56    3.86
   0  -4  23   50.90    3.58
   0  -4 -23   50.95    4.08
   0   4  23   47.20    3.71
   0   4 -23   46.59    3.56
   0  -4  23   48.69    3.89
   0  -4  23   56.94    3.18
   0  -4  23   55.58    3.46
   0   4  23   45.77    3.69
   0   4 -23   50.59    4.39
   0  -4  23   42.10    3.98
   0   4  23   51.81    4.17
   0  -4 -23   52.86    4.01
   0   4  24   75.78    4.56
   0  -4  24   84.59    4.81
   0  -4  24   82.35    4.27
   0   4 -24   75.81    4.62
   0  -4  24   84.06    4.88
   0   4 -24   82.67    4.50
   0  -4  24   92.57    4.72
   0  -4 -24   78.06    4.94
   0   4  24   79.77    4.89
   0  -4  24   84.09    4.51
   0   4  24   91.59    4.94
   0  -4  24   80.81    4.12
   0   4  24   80.43    5.28
   0   4 -24   73.97    5.30
   0  -4  24   79.59    5.27
   0  -4 -24   95.89    5.31
   0  -4  25   -0.89    2.08
   0   4 -25   -0.19    2.67
   0  -4 -25    2.65    2.84
   0   4  25   -1.34    2.62
   0   4  25   -0.56    2.80
   0  -4  25    1.19    2.71
   0  -4  25   -3.25    2.57
   0   4 -25   -0.18    2.77
   0  -4  25   -0.43    3.10
   0   4  25    0.40    2.90
   0  -4 -25    0.45    2.86
   0  -4  25   -1.25    2.21
   0  -4  25   -0.65    2.13
   0   4  25   -0.21    2.73
   0  -4 -25    6.11    2.96
   0   4 -25   -1.04    2.84
   0  -4  25   -5.70    3.16
   0   4  25    1.97    3.35
   0   4  26   -0.58    2.63
   0   4  26    2.56    2.79
   0   4  26   -3.03    2.95
   0  -4  26    0.61    2.62
   0   4 -26    7.77    2.78
   0  -4  26    6.16    2.28
   0   4  26    4.40    2.97
   0   4 -26    2.41    2.61
   0  -4 -26    2.58    2.86
   0  -4  26    2.50    2.60
   0  -4  26    2.44    3.12
   0  -4  26    2.43    2.18
   0   4  26    0.64    2.60
   0  -4  26    2.26    2.22
   0  -4 -26    5.58    3.05
   0  -4  26    2.21    3.39
   0   4 -26   -4.82    3.33
   0   4  27  113.49    6.16
   0  -4  27  125.91    6.27
   0   4  27  119.34    6.47
   0   4 -27  120.57    6.13
   0  -4  27  125.58    5.77
   0  -4 -27  125.34    6.54
   0  -4  27  120.44    6.37
   0   4 -27  107.75    6.05
   0  -4  27  128.76    6.10
   0   4  27  114.87    6.27
   0   4  27  109.88    6.20
   0  -4  27  126.08    5.85
   0  -4  27  127.65    5.66
   0  -4 -27  117.74    6.38
   0   4 -27  128.45    6.79
   0  -4  27  121.88    6.71
   0   4  28   21.55    3.60
   0   4  28   17.60    3.08
   0  -4  28   24.15    2.79
   0   4 -28   19.92    3.28
   0   4 -28   21.40    3.11
   0   4 -28   20.40    3.20
   0  -4  28   21.27    3.80
   0  -4  28   23.62    3.26
   0  -4 -28   19.66    3.39
   0   4  28   22.43    3.72
   0  -4  28   24.67    2.98
   0   4  28   17.59    3.43
   0  -4  28   24.36    2.76
   0  -4  28   17.20    3.90
   0   4 -28   21.45    3.89
   0   4 -28   22.16    2.85
   0  -4 -28   20.53    3.41
   0  -4  29   20.98    2.71
   0   4 -29   24.28    3.35
   0   4 -29   11.22    3.08
   0   4  29   21.71    3.66
   0   4  29   24.47    3.44
   0   4 -29   18.49    3.21
   0  -4 -29   22.75    3.56
   0  -4  29   16.35    3.55
   0  -4  29   19.71    3.42
   0   4  29   19.94    3.83
   0  -4  29   16.67    2.51
   0  -4  29   27.54    3.08
   0   4  29   28.99    3.58
   0   4 -29   19.76    3.90
   0  -4 -29   14.20    3.45
   0   4 -29   18.68    2.94
   0   4 -30   46.05    3.86
   0   4  30   37.63    4.51
   0   4  30   54.18    4.09
   0  -4  30   44.49    3.65
   0   4 -30   52.81    4.40
   0  -4 -30   46.51    4.52
   0  -4  30   55.73    4.49
   0   4  30   56.10    4.45
   0   4 -30   44.59    4.08
   0  -4  30   46.75    4.19
   0   4  30   48.12    4.31
   0  -4  30   52.17    3.70
   0   4  30   46.01    4.28
   0  -4  30   48.40    3.52
   0   4 -30   39.70    4.58
   0   4 -30   44.53    3.77
   0   4 -31   11.92    3.25
   0   4 -31   10.86    3.00
   0   4  31    5.15    3.52
   0  -4  31    5.05    2.58
   0   4  31    7.85    3.09
   0   4 -31    7.94    3.15
   0  -4  31    9.73    3.18
   0  -4 -31    7.28    3.75
   0  -4  31    5.56    3.58
   0   4  31    3.76    3.20
   0   4  31   11.64    3.53
   0  -4  31   12.53    3.05
   0  -4  31   10.75    2.61
   0   4 -31   11.93    2.89
   0   4 -31   19.01    4.21
   0   4 -32   60.17    4.74
   0   4  32   58.30    4.89
   0   4  32   64.23    4.58
   0  -4  32   60.66    4.13
   0   4 -32   50.42    4.34
   0  -4 -32   52.68    5.03
   0   4 -32   58.91    4.61
   0  -4  32   48.73    4.29
   0  -4  32   55.95    4.97
   0  -4  32   68.25    4.20
   0   4  32   51.88    4.72
   0   4  32   56.92    4.66
   0  -4  32   58.97    3.94
   0   4 -32   54.85    5.18
   0   4 -32   52.67    4.12
   0   4 -33   52.52    4.74
   0  -4  33   57.40    4.18
   0   4  33   53.13    5.00
   0   4 -33   53.36    4.34
   0   4 -33   47.87    4.40
   0  -4  33   52.81    4.99
   0  -4 -33   55.66    5.12
   0  -4  33   55.83    4.41
   0  -4  33   51.75    3.90
   0   4  33   58.72    4.70
   0   4  33   48.37    4.66
   0   4 -33   62.70    5.40
   0   4 -33   55.24    4.08
   0   4 -34   49.99    4.14
   0   4  34   55.84    5.05
   0   4 -34   46.35    4.61
   0  -4  34   55.31    4.73
   0   4 -34   48.62    4.77
   0  -4  34   50.69    4.53
   0  -4 -34   47.62    5.18
   0   4  34   42.48    4.62
   0   4  34   49.60    4.73
   0  -4  34   48.97    3.80
   0   4 -34   40.77    4.82
   0   4 -34   40.76    3.98
   0   4 -35   76.33    5.52
   0   4 -35   81.54    5.15
   0   4  35   79.85    5.69
   0  -4 -35   74.25    5.95
   0  -4  35   78.64    5.53
   0   4 -35   70.79    5.40
   0   4  35   67.35    5.49
   0   4  35   78.73    5.64
   0   4 -35   76.09    4.85
   0   4 -35   85.16    6.25
   0   4 -36   10.84    3.30
   0   4 -36    3.25    3.55
   0   4  36   12.80    4.12
   0   4 -36   16.81    4.06
   0  -4  36   17.69    4.09
   0  -4 -36    1.64    4.16
   0   4  36   11.54    3.77
   0   4  36   15.64    4.06
   0   4 -36   11.82    4.38
   0   4 -36   18.99    3.30
   0   4 -37   14.82    3.87
   0   4  37   17.63    4.53
   0   4 -37   10.57    3.24
   0   4 -37   19.33    4.45
   0  -4 -37   18.98    4.39
   0  -4  37   16.92    3.98
   0   4  37   18.75    3.97
   0   4  37   10.65    4.14
   0   4 -37   22.08    4.86
   0   4 -37   12.02    3.45
   0   4  38   97.06    6.82
   0   4 -38  104.49    6.39
   0   4 -38   95.18    5.76
   0   4 -38   91.99    6.17
   0  -4 -38   96.00    6.85
   0   4  38   90.78    6.29
   0   4  38   90.47    6.30
   0   4 -38   93.74    5.66
   0   4 -38  101.72    7.03
   0   4 -39   18.06    4.40
   0   4 -39   12.32    3.40
   0   4  39   17.90    5.21
   0   4 -39   10.73    4.50
   0  -4 -39    7.90    4.54
   0   4  39   14.41    4.13
   0   4  39   19.21    4.42
   0   4 -39   22.39    5.19
   0   4 -39    7.08    3.33
   0   4 -40  221.60    9.82
   0   4  40  225.86   10.97
   0   4 -40  198.12   10.33
   0   4 -40  230.81   10.63
   0  -4 -40  220.69   11.18
   0   4  40  220.10   10.51
   0   4  40  211.35   10.51
   0   4 -40  207.83    9.75
   0  -4 -40  211.68   10.85
   0   4 -40  227.60   11.24
   0   4  41   76.69    6.56
   0   4 -41   68.15    5.89
   0   4 -41   71.86    5.29
   0   4 -41   76.31    6.39
   0   4  41   75.44    6.11
   0   4  41   80.19    6.40
   0   4 -41   86.93    6.98
   0  -4 -41   96.55    6.57
   0   4 -41   80.46    5.47
   0   4  42   93.85    6.70
   0   4 -42   74.59    5.94
   0   4 -42   74.97    6.33
   0   4  42   69.72    6.04
   0   4  42   55.04    5.86
   0  -4 -42   76.28    6.47
   0   4 -42   74.46    6.86
   0   4  43   -3.73    4.79
   0   4 -43    0.34    4.21
   0   4 -43   -1.34    4.38
   0   4  43   -0.34    4.59
   0   4 -43   -0.85    4.90
   0  -4 -43    1.58    4.55
   0   4  44    9.54    5.22
   0   4 -44    9.83    4.65
   0   4 -44    9.99    4.92
   0   4  44    4.85    4.58
   0   4 -44    9.53    5.58
   0   4 -45   47.17    5.63
   0   4 -45   56.22    7.00
   0   5   0   -1.10    0.99
   0  -5   0   -0.69    1.12
   0   5   0   -1.48    1.78
   0  -5   0    1.35    1.26
   0   5   0    1.21    1.29
   0  -5   0    0.48    2.01
   0   5   1   -1.23    1.14
   0  -5   1   -0.76    1.11
   0  -5  -1    0.12    1.20
   0   5  -1   -1.10    1.04
   0   5  -1    0.37    1.69
   0  -5  -1    0.99    1.58
   0   5  -1   -1.09    1.33
   0  -5   1    1.18    1.88
   0   5   1   -3.89    1.89
   0  -5   1    0.31    1.48
   0   5   2   -0.38    1.19
   0  -5   2    0.26    1.02
   0   5  -2   -0.70    0.99
   0  -5  -2   -0.46    1.13
   0  -5   2    1.88    2.01
   0   5   2   -1.53    1.83
   0  -5   2   -1.12    1.41
   0   5  -2    0.75    1.32
   0   5  -2   -0.97    1.65
   0  -5  -2   -0.26    1.70
   0  -5  -3   -0.14    2.26
   0   5   3   -0.74    1.20
   0  -5  -3    0.97    1.25
   0  -5   3    0.57    1.02
   0   5  -3   -0.53    0.98
   0   5  -3    0.73    1.72
   0  -5  -3    2.07    1.51
   0   5   3    1.95    2.04
   0   5  -3   -0.22    1.32
   0  -5   3    0.47    1.88
   0  -5  -3   -4.11    1.89
   0  -5  -4   -1.00    2.09
   0  -5   4   -0.31    0.98
   0  -5  -4    0.45    1.32
   0   5   4    1.45    1.27
   0  -5   4    1.17    1.85
   0  -5  -4    1.79    1.58
   0   5  -4   -1.21    1.79
   0   5   4   -1.59    2.04
   0   5  -4    1.30    1.23
   0  -5  -4    0.39    1.70
   0  -5  -5    1.72    2.17
   0   5  -5   -0.30    1.91
   0  -5  -5   -0.24    1.34
   0  -5   5    0.42    1.01
   0  -5   5   -1.20    1.02
   0   5   5   -0.62    1.42
   0  -5   5    0.70    1.93
   0  -5  -5    0.59    1.70
   0   5  -5   -0.72    1.15
   0   5   5   -2.71    1.92
   0   5  -5    0.85    1.72
   0  -5  -5    3.22    1.93
   0  -5  -6   -1.02    2.07
   0   5  -6    0.75    2.17
   0  -5  -6   -0.44    1.47
   0   5  -6    0.68    2.39
   0  -5   6    0.77    1.13
   0  -5   6   -1.23    1.02
   0   5   6   -0.08    1.46
   0   5  -6    0.64    1.15
   0   5   6    1.66    1.96
   0   5  -6    0.24    1.77
   0  -5   6    1.16    1.96
   0  -5  -6    0.28    1.79
   0   5   6   -0.42    2.09
   0   5  -7   -0.46    1.85
   0  -5  -7    0.15    2.31
   0   5  -7    3.98    2.65
   0  -5  -7   -0.38    1.60
   0  -5   7   -0.11    1.01
   0  -5   7   -0.35    1.15
   0   5   7   -0.45    1.54
   0  -5   7    0.70    1.94
   0   5   7    1.28    1.93
   0   5   7    1.11    1.70
   0   5  -7    0.07    1.15
   0   5  -7   -0.74    1.73
   0   5   7   -0.87    2.12
   0  -5   7    0.47    2.28
   0  -5  -7   -0.43    1.87
   0  -5  -8   -0.60    2.10
   0   5  -8    3.11    2.12
   0   5  -8    0.18    2.51
   0  -5   8    0.06    1.15
   0  -5   8    0.53    1.10
   0   5   8   -0.19    1.70
   0  -5  -8   -1.01    1.66
   0   5   8    2.19    2.13
   0   5  -8    0.64    1.21
   0  -5   8    0.23    1.84
   0   5  -8   -1.12    1.67
   0   5   8   -1.04    1.68
   0  -5  -8    2.20    1.99
   0   5   8    3.25    2.29
   0  -5   8   -1.59    2.45
   0   5  -9    1.11    1.93
   0  -5  -9   -0.46    2.11
   0  -5   9   -0.38    1.10
   0   5  -9    3.21    2.68
   0   5   9    0.10    1.85
   0  -5   9   -0.53    1.22
   0  -5  -9    1.52    1.65
   0   5   9    0.49    1.71
   0   5  -9   -1.13    1.69
   0  -5  -9   -0.99    2.22
   0  -5   9    0.21    1.26
   0   5  -9   -2.25    1.27
   0  -5   9    1.06    1.97
   0   5   9   -0.15    1.96
   0  -5  -9    1.67    1.94
   0  -5   9    1.29    2.25
   0   5   9    3.64    2.39
   0  -5 -10    1.09    2.12
   0   5 -10   -1.29    2.18
   0  -5 -10    0.46    1.82
   0   5  10    0.96    1.78
   0  -5  10   -0.60    1.09
   0  -5  10    0.65    1.31
   0   5 -10   -0.90    2.49
   0  -5  10    1.08    1.31
   0   5  10   -0.13    1.87
   0  -5  10    1.91    1.85
   0   5 -10    0.07    1.19
   0   5 -10    0.13    1.58
   0   5  10   -1.08    2.10
   0  -5 -10   -0.14    2.14
   0   5  10   -1.87    2.38
   0  -5 -10   -0.47    1.90
   0  -5  10    0.99    2.39
   0   5 -10   -2.07    2.42
   0  -5 -11    1.60    2.19
   0   5 -11    3.94    2.19
   0  -5  11    0.69    1.34
   0  -5  11    0.28    1.16
   0   5 -11    0.18    2.72
   0  -5 -11    0.98    1.85
   0   5  11    0.23    1.85
   0  -5  11   -0.60    1.90
   0   5 -11    1.03    1.88
   0  -5  11    1.40    1.28
   0   5  11   -1.19    1.92
   0   5  11   -0.95    2.31
   0   5 -11   -0.46    1.29
   0  -5 -11   -0.97    2.14
   0   5  11    0.16    2.12
   0   5 -11    2.89    2.48
   0  -5  11   -2.87    2.36
   0   5 -12    1.84    2.20
   0   5  12   -1.61    2.09
   0   5 -12    3.02    2.79
   0  -5 -12   -0.91    1.91
   0   5  12   -0.36    1.98
   0  -5  12    0.08    1.36
   0  -5  12    0.53    1.25
   0   5  12    1.80    1.83
   0   5 -12    0.26    1.80
   0  -5  12    1.14    1.35
   0  -5  12    0.37    1.99
   0   5 -12   -0.16    1.21
   0   5  12    0.81    2.20
   0   5  12    3.52    2.21
   0   5 -12    2.77    2.46
   0  -5  12   -0.52    2.27
   0  -5 -12   -1.51    2.18
   0   5  13    1.18    2.06
   0   5  13    0.91    2.30
   0   5 -13    1.54    2.17
   0   5 -13    0.38    2.63
   0  -5  13    0.71    1.53
   0  -5  13   -1.37    1.31
   0  -5 -13   -1.51    1.99
   0   5  13   -0.77    2.07
   0  -5  13   -0.13    2.04
   0   5  13    1.73    2.07
   0   5 -13    0.16    1.32
   0   5  13   -0.34    2.20
   0  -5  13   -1.66    1.35
   0   5 -13    1.60    1.82
   0   5  13   -0.87    2.35
   0  -5  13   -5.69    2.86
   0  -5 -13    3.30    2.36
   0   5 -13    2.44    2.47
   0   5  14    1.86    2.53
   0   5  14    1.82    2.23
   0   5 -14    2.44    2.06
   0  -5 -14   -0.15    2.15
   0  -5  14   -0.94    1.31
   0   5  14   -1.61    2.29
   0  -5  14   -2.45    1.65
   0   5 -14    7.83    3.05
   0  -5  14   -1.92    2.01
   0   5  14   -1.36    2.04
   0   5 -14    1.84    1.28
   0  -5  14    0.49    1.42
   0   5  14   -2.59    2.24
   0   5 -14   -0.27    1.85
   0   5 -14   -3.77    2.77
   0   5  14   -2.88    2.51
   0  -5  14    2.02    2.48
   0  -5 -14   -2.51    2.26
   0   5  15   -1.90    2.48
   0   5 -15   -3.98    2.97
   0  -5  15    0.50    1.70
   0  -5 -15    1.53    2.11
   0   5  15    1.55    2.22
   0   5  15    1.57    2.05
   0   5 -15   -2.33    1.41
   0  -5  15    1.02    1.45
   0  -5  15    0.52    1.93
   0   5 -15   -0.56    1.74
   0   5  15    1.60    2.36
   0  -5  15    1.51    2.67
   0   5 -15   -0.22    2.72
   0  -5 -15   -1.67    2.35
   0   5  15   -0.56    2.36
   0   5  16   -0.39    2.35
   0  -5  16   -0.38    2.43
   0   5  16    1.18    2.27
   0  -5  16   -2.45    1.86
   0  -5 -16    0.48    2.21
   0   5 -16   -0.40    2.86
   0   5 -16    0.29    1.89
   0   5  16    1.10    2.47
   0  -5  16    1.88    2.13
   0  -5  16   -0.98    1.51
   0   5  16   -0.33    2.25
   0   5  16   -3.08    2.42
   0   5 -16    2.23    2.67
   0  -5  16   -1.56    2.79
   0  -5 -16   -1.15    2.34
   0  -5  17   -2.45    2.45
   0   5 -17    0.38    2.25
   0   5  17   -1.08    2.42
   0   5 -17   -2.65    1.91
   0   5 -17   -2.69    2.87
   0  -5  17    1.24    1.82
   0  -5 -17   -1.51    2.31
   0  -5  17    1.56    2.62
   0   5  17   -0.17    2.39
   0  -5  17    0.82    2.00
   0   5 -17    0.29    2.05
   0   5  17    1.13    2.64
   0  -5  17    0.37    1.52
   0   5  17   -0.80    2.61
   0  -5  17   -3.61    2.88
   0  -5 -17    0.79    2.51
   0   5 -17   -1.83    2.85
   0  -5  18    2.16    2.37
   0   5 -18   -3.50    2.60
   0   5 -18   -1.96    1.90
   0  -5  18   -1.55    1.90
   0  -5  18   -1.99    2.78
   0   5 -18   -2.33    3.08
   0  -5 -18    0.71    2.25
   0   5  18   -1.13    2.51
   0   5  18   -1.58    2.30
   0  -5  18   -0.84    2.11
   0   5  18   -2.13    2.61
   0  -5  18   -2.71    1.64
   0   5 -18    1.50    1.81
   0  -5  18    2.89    2.91
   0  -5 -18   -0.20    2.46
   0   5  18   -3.91    2.83
   0   5 -18   -5.62    2.94
   0  -5  19    1.85    2.47
   0  -5  19   -2.03    1.71
   0   5 -19   -3.16    2.48
   0   5  19   -1.01    2.53
   0  -5 -19   -1.48    2.40
   0   5 -19   -1.73    2.97
   0  -5  19    0.13    2.02
   0   5 -19    1.16    1.97
   0  -5  19    1.63    2.84
   0  -5  19    0.30    1.64
   0   5 -19   -0.61    1.90
   0   5  19    0.40    2.42
   0   5  19   -0.55    2.48
   0  -5  19    0.29    2.19
   0  -5  19   -2.76    2.78
   0   5  19   -1.07    2.72
   0   5 -19    5.54    2.94
   0  -5 -19    1.05    2.29
   0  -5 -20   -1.66    2.51
   0   5 -20   -0.40    2.76
   0  -5  20   -0.71    1.70
   0  -5  20   -0.76    2.75
   0  -5 -20   -1.16    2.50
   0  -5  20    2.26    2.26
   0   5  20   -0.52    2.63
   0   5 -20   -1.09    2.11
   0  -5  20   -3.96    2.76
   0  -5  20   -0.15    2.13
   0   5  20    1.32    2.71
   0   5  20    0.82    2.86
   0  -5  20   -1.58    1.78
   0  -5 -20   -2.81    2.66
   0  -5  20   -0.22    2.97
   0   5 -20   -1.42    2.10
   0   5 -20   -2.97    3.04
   0   5  20   -2.00    2.78
   0  -5  21    0.19    2.85
   0  -5  21    2.83    1.80
   0  -5 -21   -2.29    2.57
   0   5 -21   -3.46    2.70
   0  -5  21   -3.77    2.16
   0  -5 -21    0.40    2.63
   0   5 -21    0.72    2.04
   0  -5  21    0.64    2.97
   0   5  21    1.63    2.47
   0  -5  21    1.36    2.30
   0  -5  21    2.42    1.81
   0   5  21   -1.56    2.67
   0   5  21    0.84    2.56
   0   5 -21    6.11    3.26
   0  -5  21    2.93    2.96
   0   5  21   -0.69    2.86
   0  -5 -21   -2.68    2.79
   0   5 -21    1.78    2.20
   0  -5  22   -0.26    1.87
   0  -5  22   -1.80    2.71
   0   5 -22   -2.49    2.69
   0  -5 -22    1.38    2.85
   0  -5  22    1.74    2.99
   0  -5 -22    1.88    2.70
   0   5  22   -4.34    2.69
   0   5 -22   -0.76    2.15
   0  -5  22   -0.59    2.39
   0   5  22   -1.21    2.48
   0  -5  22   -0.23    1.77
   0  -5  22    0.16    2.20
   0   5  22   -0.65    2.79
   0  -5 -22    4.14    2.92
   0  -5  22    5.56    3.21
   0   5 -22   -2.32    2.37
   0   5 -22   -0.26    3.17
   0   5  22    5.71    3.19
   0   5 -23   -0.21    2.92
   0  -5  23   -3.21    1.92
   0  -5 -23   -2.85    2.73
   0   5  23   -1.95    2.54
   0  -5  23    1.03    2.79
   0   5 -23    2.86    2.39
   0  -5  23    2.30    2.31
   0   5  23   -0.20    2.62
   0  -5 -23    1.09    2.94
   0  -5  23    0.89    2.91
   0  -5  23   -2.39    2.30
   0  -5  23   -2.26    1.95
   0   5  23    1.99    2.78
   0   5  23   -3.74    2.74
   0  -5 -23    1.19    2.93
   0  -5  23   -2.62    3.26
   0   5 -23    1.07    3.02
   0   5  23   -1.48    3.26
   0   5 -24   -2.57    2.73
   0  -5  24    0.42    3.08
   0  -5  24   -1.39    1.86
   0   5 -24    2.99    2.60
   0  -5 -24   -0.68    3.00
   0   5  24    0.41    2.84
   0  -5  24    2.72    2.50
   0  -5  24    2.05    3.10
   0  -5  24   -0.65    2.44
   0   5  24   -2.15    2.85
   0   5  24    0.23    2.90
   0  -5  24    2.23    1.90
   0  -5 -24   -2.20    2.95
   0   5 -24   -2.76    3.20
   0  -5  24    0.98    3.46
   0  -5  25   -1.02    2.11
   0   5 -25    4.12    2.96
   0   5  25    1.26    2.98
   0   5 -25    0.70    2.59
   0  -5 -25    0.94    2.95
   0  -5  25    0.50    2.70
   0  -5  25   -6.09    3.07
   0  -5  25   -0.38    2.00
   0  -5  25    2.18    2.69
   0   5  25    0.44    2.84
   0   5 -25   -2.83    3.33
   0  -5 -25    5.03    3.02
   0  -5  25   -0.25    3.27
   0   5 -26   -1.54    2.86
   0  -5  26   -2.12    2.12
   0   5  26    3.92    3.18
   0  -5  26   -2.16    3.43
   0  -5 -26    0.97    3.41
   0  -5  26    0.17    2.58
   0   5 -26    3.64    2.83
   0  -5  26   -1.04    2.53
   0  -5  26   -0.27    1.96
   0   5  26    2.74    2.91
   0   5 -26    3.20    3.22
   0  -5 -26    3.37    2.97
   0  -5  27   -1.89    2.09
   0   5 -27    2.02    2.85
   0   5  27   -2.86    3.12
   0   5 -27   -0.38    2.81
   0  -5  27   -4.17    2.68
   0   5  27   -0.90    3.21
   0  -5  27    0.24    3.59
   0  -5 -27    4.28    3.30
   0  -5  27   -0.69    2.26
   0  -5  27   -1.24    2.79
   0   5  27   -2.12    3.08
   0  -5 -27   -1.07    2.97
   0   5 -27    3.59    3.71
   0   5  28    0.89    2.98
   0  -5  28    1.47    2.23
   0   5 -28   -8.42    3.06
   0   5  28   -0.27    3.23
   0  -5  28   -3.51    3.55
   0   5  28   -1.16    3.14
   0  -5  28    1.89    2.72
   0  -5 -28   -3.13    3.57
   0   5 -28   -1.38    3.08
   0  -5  28   -0.91    2.57
   0   5  28   -1.70    2.92
   0  -5  28   -0.86    2.08
   0  -5 -28    3.30    3.35
   0   5 -28   -4.60    3.66
   0   5  29    2.74    3.65
   0   5 -29   -0.23    3.03
   0   5  29   -0.23    3.11
   0  -5  29   -0.34    2.26
   0  -5  29    3.07    3.47
   0   5 -29    6.59    3.10
   0  -5  29    1.96    2.77
   0  -5 -29   -4.32    3.82
   0  -5  29    0.15    2.32
   0  -5  29    2.05    2.79
   0   5  29    2.75    3.29
   0  -5 -29    0.57    3.50
   0   5 -29   -0.63    3.53
   0  -5  30    0.70    2.21
   0   5 -30    1.40    3.29
   0   5  30   -0.28    3.37
   0  -5  30   -4.19    3.65
   0  -5 -30   -3.35    3.41
   0   5 -30    2.78    3.16
   0  -5  30    1.42    2.84
   0  -5  30    1.07    2.35
   0  -5  30    2.87    2.86
   0   5  30   -0.77    3.37
   0  -5 -30    2.62    3.44
   0   5 -30   -6.47    3.96
   0   5  31    0.29    3.63
   0   5 -31    4.49    3.17
   0  -5  31   -2.91    2.51
   0   5 -31    0.28    3.33
   0  -5  31    3.37    3.19
   0  -5  31   -2.14    3.47
   0  -5 -31   -0.58    3.73
   0   5 -31   -1.11    2.95
   0   5  31   -0.53    3.22
   0  -5  31   -0.32    2.33
   0   5 -31   -1.33    3.81
   0  -5 -31    1.20    3.25
   0   5 -32   -2.87    3.19
   0   5 -32    1.14    3.26
   0  -5  32    1.51    2.77
   0   5  32    0.59    3.71
   0  -5  32    0.44    3.22
   0  -5  32   -1.91    3.76
   0   5 -32    2.30    3.35
   0  -5 -32   -0.89    3.99
   0  -5  32    1.15    2.45
   0   5  32   -1.36    3.54
   0   5  32    2.51    3.52
   0  -5 -32   -1.23    3.53
   0   5 -32   -6.50    4.24
   0   5 -32   -1.10    2.71
   0   5 -33    1.75    3.62
   0   5  33    4.27    3.99
   0   5 -33    3.15    3.28
   0  -5  33   -4.09    2.74
   0  -5  33    1.12    3.44
   0  -5  33   -1.12    3.41
   0  -5 -33    0.31    4.02
   0   5 -33    0.24    3.43
   0   5  33    2.57    3.45
   0   5  33    0.28    3.38
   0  -5  33    1.02    2.38
   0   5 -33   -0.70    4.09
   0   5 -33    0.45    2.86
   0   5  34   -3.13    3.86
   0  -5  34   -0.40    2.85
   0   5 -34   -0.74    3.32
   0   5 -34   -0.90    3.39
   0  -5 -34   10.48    4.16
   0  -5  34   -1.86    3.21
   0  -5  34    0.28    4.12
   0   5 -34    0.25    3.59
   0   5  34   -2.92    3.52
   0   5  34    3.45    3.71
   0  -5  34    2.45    2.50
   0   5 -34   -4.67    4.21
   0   5 -34   -1.84    3.08
   0   5 -35   -0.50    3.29
   0   5 -35   -2.45    3.56
   0   5  35   -5.46    4.29
   0  -5  35    0.62    3.04
   0  -5  35    0.87    3.99
   0   5 -35   -0.26    3.59
   0  -5 -35    3.60    3.96
   0   5  35    1.48    3.69
   0   5  35    0.90    3.57
   0   5 -35    1.10    4.28
   0   5 -35    5.14    3.09
   0   5 -36    5.30    3.31
   0   5 -36    3.14    3.72
   0   5  36   -2.30    3.95
   0  -5 -36   -0.34    4.22
   0   5 -36   -2.91    3.57
   0   5  36    1.51    3.85
   0   5  36    3.37    3.83
   0   5 -36    1.91    2.99
   0   5 -36   -6.40    4.68
   0   5 -37   -2.89    3.87
   0   5  37    1.01    4.22
   0   5 -37   -3.31    3.56
   0  -5 -37    2.08    4.38
   0   5 -37   -0.55    3.86
   0   5  37    1.55    3.73
   0   5  37   -2.51    3.67
   0   5 -37   -0.73    3.17
   0   5 -37    1.93    4.59
   0   5 -38   -2.95    3.89
   0   5 -38    0.52    3.32
   0   5  38    5.87    4.43
   0   5 -38    5.35    4.03
   0  -5 -38    1.07    4.48
   0   5  38   -1.91    3.89
   0   5  38    1.28    4.18
   0   5 -38    0.25    3.11
   0   5 -38   -2.37    4.91
   0   5 -39    3.35    3.93
   0   5  39   -3.54    4.43
   0   5 -39    3.39    3.30
   0  -5 -39   -3.67    4.85
   0   5  39   -5.58    4.35
   0   5  39    0.33    3.99
   0   5 -39    8.89    4.59
   0   5 -40    4.11    4.17
   0   5 -40    8.97    3.40
   0   5  40    3.62    4.50
   0   5  40    1.34    4.09
   0   5  40   -3.02    4.24
   0   5 -40   -0.41    4.85
   0   5  41    2.22    4.62
   0   5 -41   -3.50    4.35
   0   5  41   -3.08    4.50
   0   5  41    1.03    4.18
   0   5 -41   -6.35    5.23
   0   5  42    6.83    5.06
   0   5 -42    3.20    4.32
   0   5  42   -2.10    4.57
   0   5 -42    7.36    5.25
   0  -5 -42   -3.97    4.53
   0   5 -43    3.99    4.26
   0   5  43   -0.39    4.80
   0   5 -43  -10.16    5.38
   0   5 -44   -5.39    5.32
   0  -6   0   94.27    4.13
   0   6   0  100.18    4.13
   0   6   0  103.63    4.91
   0  -6   0  107.15    5.03
   0   6   0  108.92    4.47
   0  -6   0   96.56    4.44
   0   6  -1   42.63    2.16
   0  -6  -1   48.02    2.34
   0   6   1   39.10    2.25
   0  -6   1   41.17    2.23
   0   6   1   40.94    3.09
   0  -6  -1   40.83    3.24
   0   6  -1   42.98    3.06
   0  -6  -1   41.96    2.65
   0  -6   1   46.55    3.30
   0   6   1   44.58    2.63
   0   6  -1   43.53    2.51
   0  -6   1   39.20    2.58
   0  -6  -2  399.41   15.57
   0   6   2  405.17   14.73
   0  -6  -2  416.92   14.76
   0   6  -2  392.23   14.61
   0  -6   2  407.54   14.66
   0  -6  -2  411.48   15.01
   0   6  -2  404.07   15.33
   0  -6   2  419.51   15.35
   0   6   2  395.80   15.37
   0   6  -2  400.30   14.89
   0  -6  -2  420.77   15.40
   0  -6   2  403.27   14.91
   0   6  -2  368.76   15.29
   0  -6  -3   12.99    2.61
   0  -6   3   13.32    1.37
   0   6   3   11.50    1.53
   0  -6  -3   14.23    1.51
   0   6  -3   12.85    1.26
   0   6  -3   15.18    2.23
   0   6   3   10.63    2.25
   0  -6   3   15.39    2.48
   0  -6  -3   13.54    2.11
   0  -6   3   13.40    1.79
   0  -6  -3   12.21    2.39
   0   6  -3   11.97    1.60
   0   6  -3   12.49    2.29
   0   6  -4  439.27   18.17
   0  -6  -4  467.44   18.00
   0  -6  -4  464.48   17.30
   0   6   4  471.49   17.27
   0  -6   4  481.93   17.10
   0   6  -4  456.22   17.76
   0  -6   4  479.00   17.32
   0   6   4  470.90   17.87
   0  -6  -4  471.00   17.85
   0   6  -4  468.73   17.31
   0  -6   4  502.16   17.82
   0  -6  -4  480.67   17.49
   0   6  -4  498.82   17.85
   0  -6  -4  465.43   17.84
   0   6  -5  893.36   33.06
   0   6  -5  895.85   33.27
   0  -6  -5  939.08   33.12
   0  -6   5  908.02   32.16
   0  -6  -5  900.09   32.41
   0  -6   5  879.24   32.15
   0   6   5  911.20   32.37
   0   6   5  931.63   33.00
   0   6  -5  863.09   32.83
   0   6  -5  900.14   32.37
   0  -6   5  909.99   32.81
   0  -6  -5  905.58   32.93
   0   6  -5  943.11   32.90
   0   6  -6   29.78    3.15
   0  -6  -6   33.80    3.17
   0   6   6   30.27    2.28
   0  -6   6   33.68    1.86
   0  -6   6   31.83    1.90
   0   6  -6   36.14    3.78
   0  -6  -6   29.48    2.35
   0   6  -6   35.82    2.19
   0   6  -6   31.77    2.76
   0   6   6   30.72    3.14
   0  -6   6   40.78    3.00
   0   6  -6   29.70    3.26
   0   6  -6   40.89    2.93
   0  -6  -6   35.01    2.93
   0  -6  -7 1295.95   46.26
   0   6  -7 1328.55   46.55
   0   6  -7 1294.49   46.31
   0  -6   7 1247.96   45.37
   0  -6  -7 1254.38   45.69
   0   6   7 1282.00   45.66
   0  -6   7 1291.78   45.39
   0   6  -7 1255.81   45.55
   0   6  -7 1241.48   46.01
   0   6   7 1287.11   46.21
   0  -6   7 1333.14   46.02
   0   6  -7 1347.66   46.12
   0   6  -7 1201.59   46.42
   0  -6  -7 1316.89   46.21
   0   6  -8  673.87   24.61
   0   6  -8  651.02   24.30
   0  -6  -8  652.16   24.25
   0  -6   8  642.75   23.37
   0  -6   8  651.42   23.36
   0   6   8  647.85   23.67
   0  -6  -8  635.37   23.73
   0  -6   8  677.96   24.02
   0   6   8  649.04   24.20
   0   6  -8  659.44   23.53
   0   6  -8  650.53   24.02
   0  -6  -8  675.38   24.24
   0   6  -8  616.29   24.49
   0   6  -9  180.88    8.06
   0   6  -9  170.70    7.62
   0  -6  -9  170.72    7.58
   0  -6  -9  178.85    7.09
   0  -6   9  169.58    6.63
   0   6   9  179.21    7.05
   0  -6   9  162.67    6.57
   0   6  -9  171.57    7.32
   0  -6   9  171.95    7.29
   0   6  -9  170.98    6.75
   0   6   9  173.71    7.57
   0   6  -9  168.62    7.92
   0  -6  -9  181.41    7.59
   0   6 -10   43.81    3.46
   0  -6 -10   34.25    3.35
   0  -6  10   41.38    2.16
   0   6  10   44.39    2.91
   0   6 -10   38.71    3.72
   0  -6 -10   34.69    2.79
   0  -6  10   37.52    2.29
   0   6 -10   40.45    3.02
   0   6 -10   37.85    2.32
   0  -6  10   43.91    3.04
   0   6  10   45.87    3.58
   0   6  10   39.35    2.90
   0  -6  10   44.84    3.58
   0   6 -10   30.73    3.52
   0  -6 -10   37.88    3.11
   0   6 -11  165.94    7.19
   0  -6 -11  152.85    7.18
   0   6 -11  151.24    7.52
   0   6  11  151.41    6.55
   0  -6  11  160.26    6.20
   0  -6  11  153.47    6.10
   0  -6 -11  160.50    6.71
   0   6 -11  142.65    6.72
   0   6  11  161.31    6.79
   0   6  11  166.80    7.22
   0  -6  11  159.90    6.77
   0   6 -11  157.43    6.20
   0   6  11  136.66    6.98
   0   6 -11  144.78    7.37
   0  -6 -11  164.84    7.15
   0  -6  11  155.10    7.31
   0  -6 -12    6.03    2.57
   0   6 -12    3.92    2.47
   0   6  12    1.81    1.97
   0  -6  12    3.74    1.30
   0  -6 -12    6.30    2.21
   0  -6  12    4.23    1.50
   0   6 -12    5.08    3.20
   0  -6  12    4.97    1.53
   0  -6  12    7.18    2.20
   0   6  12    4.70    2.40
   0   6 -12    2.89    1.38
   0   6  12    7.12    2.21
   0   6 -12    1.69    2.00
   0  -6  12    1.78    2.73
   0   6 -12    3.22    2.81
   0   6  12    7.62    2.65
   0  -6 -12    7.61    2.43
   0   6 -13   27.85    3.14
   0  -6 -13   29.28    2.83
   0  -6  13   27.52    2.18
   0   6 -13   27.68    3.63
   0   6  13   31.93    2.81
   0  -6  13   26.71    1.91
   0   6 -13   25.71    2.72
   0   6  13   30.85    2.85
   0  -6  13   29.86    2.96
   0   6 -13   31.71    2.06
   0  -6  13   28.75    2.14
   0   6  13   27.20    2.91
   0  -6 -13   28.70    3.06
   0  -6  13   32.29    3.49
   0   6 -13   26.77    3.52
   0   6  13   24.78    3.24
   0   6 -14   42.93    3.47
   0   6  14   41.92    3.32
   0   6  14   42.51    3.32
   0  -6  14   35.36    2.64
   0  -6  14   46.26    2.50
   0   6 -14   52.76    4.33
   0  -6 -14   45.14    3.31
   0  -6  14   44.34    2.56
   0   6  14   49.23    3.81
   0  -6  14   41.82    3.16
   0   6 -14   46.55    2.57
   0   6 -14   46.86    3.20
   0   6  14   42.01    3.31
   0  -6 -14   45.81    3.59
   0   6  14   41.99    3.76
   0   6 -14   35.77    3.75
   0  -6  14   36.03    3.65
   0   6 -15  279.21   11.54
   0   6  15  290.31   11.15
   0  -6 -15  291.33   11.27
   0  -6  15  283.95   10.64
   0  -6  15  284.77   10.73
   0   6 -15  290.82   11.95
   0   6 -15  277.43   11.18
   0  -6  15  282.10   11.13
   0   6  15  297.70   11.66
   0   6  15  284.28   11.27
   0  -6  15  266.28   10.60
   0   6 -15  274.92   10.62
   0  -6 -15  276.43   11.58
   0  -6  15  271.39   11.62
   0   6 -15  286.68   11.93
   0   6  15  286.32   11.62
   0   6 -16  217.70    9.67
   0   6  16  226.69    9.38
   0  -6  16  216.84    8.75
   0  -6  16  232.21    8.90
   0   6 -16  225.83   10.05
   0  -6 -16  227.61    9.51
   0  -6  16  233.17    8.78
   0   6  16  235.23    9.76
   0   6 -16  222.23    8.76
   0   6  16  229.79    9.51
   0  -6  16  231.46    9.27
   0   6 -16  230.35    9.35
   0  -6  16  224.27    9.85
   0  -6 -16  228.79    9.75
   0   6  16  230.22    9.77
   0   6 -16  220.30   10.06
   0   6  17    1.84    3.01
   0  -6  17    1.23    1.60
   0   6 -17   -1.43    3.35
   0   6  17    3.25    2.67
   0  -6  17   -0.11    1.92
   0  -6 -17   -0.89    2.31
   0   6 -17   -2.66    2.24
   0  -6  17   -0.77    2.18
   0  -6  17    3.00    1.85
   0   6  17    3.82    2.87
   0   6  17    0.74    2.58
   0  -6 -17    0.44    2.84
   0   6  17   -1.55    2.85
   0  -6  17   -0.22    3.00
   0   6 -17   -0.26    3.31
   0   6 -18   19.61    3.09
   0   6 -18   18.07    3.57
   0   6  18   21.69    3.05
   0  -6  18   18.10    2.03
   0  -6  18   17.02    2.32
   0  -6 -18   22.46    3.05
   0   6  18   12.84    3.13
   0  -6  18   22.72    2.05
   0   6  18   18.33    2.87
   0  -6  18   25.02    2.83
   0   6 -18   22.89    2.62
   0   6 -18   16.97    3.58
   0  -6 -18   15.95    2.96
   0   6  18   22.65    3.40
   0  -6  18   19.45    3.53
   0   6 -19    2.08    2.97
   0   6 -19   -6.40    3.79
   0  -6  19    0.74    2.00
   0   6  19    0.35    2.65
   0  -6  19   -1.03    1.71
   0  -6 -19   -2.33    2.73
   0  -6  19   -0.48    2.35
   0  -6  19    0.41    1.66
   0   6  19    4.93    2.81
   0   6 -19    0.69    2.44
   0   6  19    2.90    2.97
   0  -6  19   -2.55    3.24
   0  -6 -19   -3.46    2.76
   0   6 -19   -5.42    3.21
   0   6  19    3.27    2.92
   0   6 -20   83.21    5.22
   0  -6  20   78.59    4.10
   0  -6  20   86.33    4.34
   0  -6 -20   71.59    4.90
   0   6  20   80.55    4.87
   0   6 -20   81.65    5.62
   0   6  20   91.92    5.03
   0  -6  20   87.78    4.72
   0   6  20   90.18    5.24
   0   6 -20   81.29    4.56
   0  -6  20   81.87    4.00
   0   6 -20   92.46    5.77
   0  -6  20   76.82    5.18
   0  -6 -20   80.54    5.00
   0  -6 -21  203.44    9.22
   0   6 -21  217.40    9.59
   0  -6  21  211.65    8.50
   0  -6  21  197.56    8.61
   0   6  21  208.28    9.18
   0   6 -21  215.07    9.71
   0  -6 -21  211.73    9.31
   0   6  21  222.07    9.38
   0  -6  21  220.31    9.03
   0  -6  21  208.16    8.45
   0   6 -21  215.86    8.97
   0   6  21  212.27    9.54
   0  -6 -21  220.66    9.60
   0   6 -21  215.56    9.98
   0  -6  21  216.91    9.66
   0   6 -22  143.42    7.34
   0  -6  22  134.83    7.42
   0  -6  22  154.73    6.35
   0  -6  22  149.63    6.58
   0  -6 -22  141.38    7.19
   0   6  22  140.57    7.05
   0  -6  22  157.20    6.34
   0   6  22  154.10    7.42
   0   6  22  143.92    7.08
   0   6 -22  138.84    6.78
   0  -6  22  136.88    6.63
   0  -6 -22  149.32    7.48
   0   6 -22  149.24    7.72
   0  -6  22  155.93    7.58
   0  -6  23    7.76    2.00
   0   6 -23    3.39    3.04
   0  -6 -23    2.95    3.16
   0   6  23    6.75    2.86
   0  -6  23    3.43    2.51
   0  -6  23    1.24    3.15
   0   6  23    7.38    3.07
   0  -6  23    7.31    2.50
   0   6  23    4.66    3.18
   0  -6  23    4.43    2.06
   0   6 -23    2.67    3.55
   0   6 -23    3.37    2.77
   0  -6 -23   -1.80    3.03
   0   6 -24  203.53    8.99
   0  -6  24  175.21    8.02
   0  -6  24  204.77    9.26
   0  -6  24  192.48    8.28
   0  -6 -24  204.52    9.08
   0   6 -24  201.57    8.38
   0   6  24  184.80    8.71
   0   6  24  200.14    9.17
   0   6  24  176.42    8.73
   0   6 -24  187.05    8.50
   0  -6  24  200.28    8.47
   0  -6  24  201.66    7.98
   0  -6 -24  208.14    9.29
   0   6 -24  207.73    9.67
   0  -6  25  119.60    5.69
   0  -6  25  121.46    6.90
   0   6 -25  116.69    6.51
   0  -6  25  126.85    6.06
   0   6 -25  123.59    6.18
   0   6  25  117.16    6.62
   0  -6 -25  120.80    6.83
   0   6  25  129.68    6.68
   0   6  25  126.91    6.80
   0  -6  25  127.89    5.66
   0  -6  25  120.64    6.11
   0  -6 -25  131.23    6.99
   0   6 -25  131.64    7.24
   0   6 -26  673.57   24.88
   0  -6  26  650.82   24.04
   0  -6  26  627.92   24.95
   0  -6  26  654.97   24.25
   0   6  26  637.18   24.64
   0   6 -26  664.04   24.37
   0  -6 -26  653.34   24.93
   0   6  26  661.51   24.86
   0  -6  26  640.03   23.90
   0  -6  26  677.04   24.38
   0   6  26  630.31   24.93
   0  -6 -26  635.13   24.99
   0   6 -26  657.07   25.40
   0   6 -27   76.99    5.36
   0  -6  27   65.07    4.17
   0   6  27   59.27    5.23
   0  -6  27   82.66    4.70
   0   6  27   84.87    5.54
   0   6 -27   74.49    4.81
   0  -6  27   79.41    5.56
   0  -6 -27   78.59    5.67
   0   6  27   80.56    5.42
   0   6  27   74.85    5.38
   0  -6  27   83.88    4.75
   0  -6  27   78.52    4.30
   0   6 -27   66.85    5.93
   0  -6 -27   78.62    5.44
   0   6  28   66.23    5.27
   0  -6  28   76.91    4.31
   0   6 -28   78.28    5.42
   0  -6  28   69.71    5.43
   0  -6 -28   86.80    5.61
   0   6 -28   77.80    4.87
   0  -6  28   83.41    4.72
   0  -6  28   74.55    4.23
   0  -6  28   71.64    4.61
   0   6  28   67.61    5.23
   0  -6 -28   77.40    5.54
   0   6 -28   67.50    5.85
   0   6  29   22.99    4.07
   0  -6  29   21.59    2.81
   0   6 -29   19.73    3.79
   0  -6  29   20.83    3.89
   0  -6  29   13.71    3.21
   0   6 -29   18.85    3.50
   0  -6 -29   15.89    3.82
   0   6  29   14.06    3.52
   0  -6  29   18.08    2.74
   0  -6 -29   17.74    3.73
   0   6 -29   19.39    4.43
   0  -6  30   34.60    3.17
   0   6 -30   28.64    4.14
   0   6  30   38.23    4.66
   0  -6  30   25.64    4.44
   0   6 -30   33.05    4.04
   0  -6  30   36.75    3.74
   0  -6 -30   36.88    4.56
   0  -6  30   36.59    3.03
   0   6  30   33.00    4.25
   0   6 -30   27.85    4.97
   0  -6 -30   38.23    4.56
   0   6 -31   46.04    4.72
   0  -6  31   44.91    3.51
   0   6  31   47.56    4.90
   0  -6  31   36.96    4.71
   0  -6 -31   45.47    5.07
   0  -6  31   52.39    4.23
   0   6  31   48.46    4.70
   0  -6  31   46.42    3.43
   0  -6 -31   47.72    4.85
   0   6 -31   47.99    5.50
   0   6 -32   66.09    5.14
   0  -6  32   55.55    3.99
   0   6  32   62.76    5.60
   0  -6  32   56.94    5.00
   0  -6 -32   61.08    5.58
   0  -6  32   64.10    4.60
   0  -6  32   57.73    3.85
   0   6  32   51.17    5.02
   0   6 -32   58.21    5.77
   0  -6 -32   68.15    5.48
   0  -6  33  119.19    5.99
   0   6  33  132.03    7.44
   0   6 -33  123.17    6.81
   0  -6  33  112.88    7.07
   0  -6 -33  114.56    7.27
   0  -6  33  115.29    6.36
   0   6  33  121.53    7.05
   0  -6 -33  122.40    7.27
   0   6 -33  121.15    7.80
   0   6  34   14.75    4.61
   0   6 -34   11.95    3.81
   0   6 -34   17.57    4.01
   0  -6  34   16.92    2.93
   0  -6  34   11.71    3.27
   0  -6 -34   14.68    4.44
   0   6  34   20.88    4.28
   0   6 -34    8.02    4.41
   0  -6 -34   15.67    4.17
   0   6 -34    8.55    3.18
   0  -6  35   39.30    3.71
   0   6 -35   40.07    4.53
   0   6 -35   45.03    4.93
   0   6  35   46.30    5.39
   0  -6 -35   46.75    5.18
   0   6  35   44.07    4.79
   0   6  35   43.75    4.79
   0   6 -35   36.36    5.72
   0   6 -35   42.45    4.26
   0  -6 -35   39.16    5.10
   0   6 -36    2.00    3.91
   0   6 -36    0.56    3.63
   0   6  36    4.56    4.48
   0  -6 -36    1.73    4.25
   0   6  36    0.64    3.95
   0   6  36    1.64    3.87
   0   6 -36    1.01    3.39
   0   6 -36    3.19    4.72
   0   6  37   60.64    5.94
   0   6 -37   46.61    4.57
   0   6 -37   36.86    4.94
   0  -6 -37   47.36    5.59
   0   6  37   44.29    5.28
   0   6  37   47.23    4.90
   0   6 -37   37.45    5.77
   0   6 -38   91.01    6.80
   0   6 -38  111.51    6.54
   0   6  38  104.20    7.35
   0  -6 -38  105.79    7.27
   0   6  38   98.75    6.75
   0   6  38   82.59    6.69
   0   6 -38  112.30    7.91
   0   6 -39   -1.42    4.25
   0   6  39   10.50    4.82
   0   6 -39   -1.43    3.85
   0   6  39   -1.75    4.60
   0   6  39    2.39    4.06
   0   6 -39   -9.78    5.21
   0   6  40   13.79    4.98
   0   6 -40   11.60    4.66
   0   6  40   12.50    4.74
   0   6  40   14.68    4.45
   0   6 -40   18.67    5.76
   0   6 -41   47.62    5.48
   0   6  41   45.79    5.95
   0   6 -41   40.76    6.36
   0   6 -42   23.96    5.97
   0  -7   0    1.86    1.33
   0   7   0    0.28    1.20
   0   7   0    2.13    2.24
   0  -7   0    0.67    2.41
   0  -7   0    0.33    1.81
   0   7   0    0.79    1.66
   0   7   0    2.72    2.34
   0  -7  -1   -2.81    2.99
   0   7  -1    0.33    1.14
   0   7   1    0.08    1.23
   0  -7  -1    0.16    1.33
   0  -7   1    1.14    1.28
   0  -7   1   -1.00    2.57
   0   7   1   -0.47    1.75
   0  -7  -1    0.57    1.92
   0   7  -1   -1.43    1.66
   0   7  -1   -2.29    2.26
   0  -7  -1   -3.41    2.64
   0   7   1   -0.54    2.35
   0  -7   1   -0.43    1.81
   0   7  -1    3.23    2.48
   0   7   1    2.01    2.33
   0  -7  -2    2.40    2.82
   0   7   2   -0.95    1.45
   0   7  -2   -1.67    2.94
   0  -7   2    0.75    1.28
   0  -7  -2    1.51    1.40
   0   7  -2    0.50    1.12
   0  -7  -2    0.52    2.53
   0   7  -2   -1.61    1.63
   0  -7   2    2.33    2.61
   0   7  -2    0.53    2.37
   0  -7  -2    1.76    1.97
   0   7   2    1.56    1.75
   0   7   2   -1.81    2.30
   0  -7   2   -2.20    1.76
   0   7  -2    0.18    2.61
   0   7   2    4.63    2.43
   0   7  -2   -0.95    2.65
   0  -7  -3   -0.40    2.67
   0   7   3   -0.84    1.38
   0  -7  -3   -0.62    1.52
   0   7  -3   -0.48    3.09
   0  -7   3    0.20    1.18
   0   7  -3   -1.05    1.60
   0   7  -3   -4.20    2.39
   0  -7   3   -0.82    1.76
   0  -7   3   -0.50    2.50
   0  -7  -3   -2.09    2.49
   0  -7  -3    0.36    1.94
   0   7   3    0.74    2.43
   0   7  -3   -3.71    2.70
   0   7   3    1.87    2.50
   0   7  -3   -3.34    2.95
   0  -7  -4   -2.00    2.81
   0   7   4    1.60    1.53
   0   7  -4   -0.48    3.06
   0  -7  -4    1.14    1.55
   0  -7   4    0.32    1.26
   0  -7   4   -0.19    1.16
   0   7   4   -1.30    2.33
   0   7  -4    2.37    1.63
   0   7  -4    0.70    2.25
   0  -7   4   -0.40    1.76
   0  -7   4   -0.16    2.48
   0  -7  -4   -1.05    2.55
   0   7  -4    1.92    2.78
   0   7  -4    0.70    2.41
   0  -7  -5    1.00    2.86
   0   7  -5    1.90    2.75
   0  -7   5   -1.41    1.18
   0   7  -5    2.39    3.25
   0  -7  -5   -2.23    1.71
   0  -7   5   -0.57    1.14
   0   7   5    0.09    1.59
   0  -7  -5    0.71    2.74
   0  -7   5   -0.49    1.72
   0   7  -5   -0.70    2.27
   0   7  -5    0.10    1.52
   0   7   5   -2.08    2.38
   0  -7   5   -2.96    2.47
   0   7  -5   -1.05    2.38
   0   7  -5   -0.49    2.81
   0  -7  -6   -1.21    2.86
   0   7  -6    2.13    2.59
   0  -7  -6    0.97    1.66
   0   7  -6    2.40    3.27
   0  -7   6    0.19    1.20
   0  -7   6   -0.84    1.17
   0   7   6   -1.89    1.69
   0  -7   6    0.39    1.67
   0   7  -6   -0.17    2.28
   0   7   6   -3.46    2.57
   0  -7  -6    1.26    2.46
   0  -7   6   -1.81    2.46
   0   7  -6   -1.29    1.52
   0   7  -6    2.94    2.81
   0   7  -6   -1.05    2.36
   0  -7  -6   -1.52    2.39
   0   7  -7    5.58    2.60
   0  -7  -7   -1.43    2.84
   0  -7   7   -0.39    1.19
   0   7   7    3.79    1.75
   0  -7   7   -1.23    1.21
   0  -7  -7    0.91    1.72
   0   7  -7    1.70    3.36
   0  -7   7    2.95    2.51
   0   7  -7    0.20    1.51
   0   7   7    0.39    2.51
   0   7  -7   -0.70    2.31
   0  -7   7    1.43    1.64
   0  -7  -7   -0.37    2.67
   0  -7  -7   -1.73    2.27
   0   7  -7   -2.47    3.14
   0   7  -7   -1.76    2.41
   0   7  -8    1.52    2.65
   0  -7  -8    2.88    2.68
   0  -7   8   -0.40    1.19
   0  -7  -8   -0.85    1.84
   0   7   8   -1.56    1.89
   0   7  -8    1.47    3.52
   0  -7   8   -2.09    1.26
   0  -7   8    1.15    2.37
   0   7   8   -1.20    2.34
   0   7  -8   -1.46    1.59
   0   7  -8    1.57    2.20
   0  -7  -8   -1.67    2.58
   0  -7  -8   -1.57    2.62
   0   7  -8   -0.75    2.99
   0   7  -8   -0.18    2.51
   0  -7  -9    1.66    2.75
   0   7  -9    0.88    2.56
   0  -7   9    0.07    1.18
   0  -7  -9    4.86    1.95
   0  -7   9    0.21    1.29
   0   7  -9    2.23    3.24
   0   7   9    2.59    1.88
   0  -7   9   -2.47    2.69
   0   7   9    3.05    2.61
   0  -7  -9   -2.83    2.95
   0   7  -9   -1.92    1.50
   0   7  -9   -1.93    2.35
   0  -7  -9   -3.00    2.45
   0   7  -9   -1.96    2.47
   0   7  -9    2.02    3.18
   0   7 -10   -1.11    2.81
   0  -7 -10    2.30    2.90
   0  -7 -10   -0.54    2.07
   0   7  10    0.87    2.08
   0   7 -10    0.25    3.30
   0  -7  10   -0.30    1.36
   0  -7  10    0.36    1.18
   0   7  10   -3.32    2.74
   0   7 -10   -1.54    1.57
   0  -7  10    1.32    2.33
   0   7 -10    1.59    2.37
   0   7 -10   -3.59    3.20
   0  -7 -10   -1.63    2.54
   0   7 -10   -0.18    2.50
   0  -7 -11    0.42    2.93
   0   7 -11   -1.57    2.89
   0   7 -11    0.76    3.29
   0  -7  11   -0.16    1.30
   0  -7 -11    0.85    2.11
   0  -7  11    2.38    1.38
   0   7  11    0.91    2.11
   0   7  11   -1.27    2.66
   0   7 -11   -2.02    1.56
   0  -7  11   -2.48    2.29
   0   7 -11    0.71    2.15
   0   7 -11   -0.26    3.13
   0  -7 -11    3.34    2.68
   0  -7 -12    3.44    3.09
   0   7 -12   -2.26    2.91
   0   7 -12    3.57    3.59
   0  -7 -12   -0.90    2.23
   0  -7  12    0.57    1.48
   0   7  12    0.27    2.22
   0  -7  12   -1.72    1.26
   0  -7  12   -2.16    2.50
   0   7 -12   -1.25    2.28
   0   7  12    0.22    2.81
   0   7 -12    0.97    1.51
   0  -7 -12    3.41    2.68
   0   7 -12   -1.06    3.08
   0   7 -13    3.44    2.97
   0  -7 -13    3.93    2.96
   0   7 -13    0.26    3.30
   0  -7  13    1.21    1.50
   0  -7 -13    0.63    2.18
   0   7  13   -0.14    2.12
   0  -7  13    0.41    1.36
   0   7 -13    1.08    2.45
   0  -7  13    1.00    2.66
   0   7 -13   -0.98    1.69
   0   7  13    7.91    2.85
   0   7 -13    1.35    3.32
   0  -7  13    5.02    3.07
   0  -7 -13   -3.28    2.55
   0   7 -14    0.46    2.80
   0  -7 -14   -0.98    2.39
   0   7 -14    0.26    3.38
   0  -7  14   -0.17    1.46
   0  -7  14   -0.27    1.52
   0   7  14    2.86    2.51
   0   7 -14   -2.18    2.37
   0   7  14   -1.80    2.65
   0   7  14    4.76    2.65
   0   7 -14    0.10    1.58
   0  -7  14   -0.17    2.58
   0   7 -14   -0.82    3.28
   0  -7  14   -0.23    3.09
   0  -7 -14   -0.45    2.63
   0   7 -15   -0.47    2.77
   0   7  15    1.26    2.64
   0  -7 -15    0.34    2.52
   0  -7  15   -2.21    1.63
   0  -7  15   -0.46    1.47
   0   7 -15    2.66    3.37
   0   7 -15    0.60    1.68
   0   7  15    0.19    2.70
   0   7 -15   -4.76    2.40
   0   7  15    2.52    2.94
   0  -7  15   -1.53    2.53
   0  -7  15   -0.71    3.00
   0   7 -15   -2.51    3.25
   0  -7 -15    0.23    2.88
   0   7 -16    0.95    2.81
   0  -7  16   -1.42    1.70
   0   7  16    0.98    2.67
   0  -7  16    0.48    1.46
   0  -7 -16    0.72    2.64
   0   7 -16   -6.19    3.46
   0   7 -16    1.48    2.44
   0   7 -16    0.10    1.59
   0   7  16   -3.04    3.12
   0   7  16    0.59    2.68
   0  -7  16    2.57    2.66
   0   7 -16   -0.57    3.31
   0  -7  16   -1.92    3.22
   0  -7 -16    0.94    2.70
   0   7 -17   -0.24    3.05
   0   7  17    3.58    2.81
   0  -7  17    0.64    1.68
   0   7 -17   -1.90    3.82
   0  -7 -17    3.00    2.74
   0  -7  17    0.82    1.49
   0   7  17   -0.61    2.91
   0   7 -17   -0.51    1.74
   0   7  17    1.91    3.07
   0  -7  17   -0.87    2.50
   0   7 -17    0.19    2.48
   0   7 -17   -3.77    3.61
   0  -7 -17   -0.24    2.82
   0  -7  17    1.46    3.29
   0   7 -18    3.85    3.83
   0  -7 -18   -2.34    2.98
   0  -7  18   -1.47    1.99
   0   7  18   -0.18    2.55
   0  -7  18   -0.11    1.65
   0   7  18    0.42    2.78
   0   7 -18    1.15    2.53
   0   7  18   -3.17    3.20
   0  -7  18   -1.05    2.33
   0  -7  18   -1.14    1.79
   0   7 -18   -2.37    3.48
   0  -7 -18    1.48    2.95
   0  -7  19    0.79    1.66
   0  -7 -19    0.61    3.01
   0   7  19   -1.84    2.88
   0   7 -19   -5.00    3.94
   0  -7  19   -0.24    1.91
   0   7  19   -5.57    3.07
   0  -7  19    1.71    1.87
   0  -7  19   -3.37    2.70
   0   7 -19   -1.75    2.71
   0   7  19    2.24    2.98
   0  -7 -19   -4.54    3.31
   0   7 -19   -3.03    3.40
   0   7 -20   -1.88    3.40
   0   7  20    0.38    3.05
   0  -7  20   -0.47    1.86
   0  -7  20    2.75    2.12
   0  -7 -20   -0.85    2.98
   0   7 -20   -5.63    4.08
   0   7  20    2.87    2.95
   0   7  20    1.27    3.38
   0   7 -20    1.18    2.51
   0  -7  20    1.26    2.62
   0  -7  20    0.77    1.75
   0   7 -20    6.80    3.92
   0  -7 -20   -0.26    2.99
   0   7 -21    3.26    3.40
   0  -7  21    3.28    2.21
   0   7 -21   -0.29    3.83
   0  -7 -21    1.32    3.22
   0   7  21   -4.35    3.02
   0  -7  21    0.12    1.80
   0   7  21   -1.36    3.09
   0  -7  21   -0.68    1.83
   0  -7  21    1.28    2.55
   0   7 -21    0.40    2.60
   0   7  21   -2.60    3.25
   0   7 -21    0.31    3.49
   0  -7 -21    0.79    2.93
   0  -7  22   -1.57    1.92
   0   7 -22   -0.55    3.27
   0  -7 -22    3.87    3.24
   0  -7  22   -0.83    2.16
   0   7 -22   -0.87    4.03
   0   7  22    4.09    3.23
   0  -7  22   -2.47    2.14
   0  -7  22   -2.80    1.97
   0   7  22   -1.59    3.45
   0   7  22   -0.70    3.18
   0  -7  22   -2.97    2.52
   0   7 -22    0.41    2.76
   0   7 -22   -3.52    3.51
   0  -7 -22    2.98    3.09
   0   7 -23   -1.11    3.55
   0  -7  23   -0.94    2.09
   0  -7  23    0.43    2.24
   0   7  23    2.12    2.99
   0  -7 -23    1.42    3.13
   0  -7  23    1.76    2.04
   0  -7  23    3.01    1.98
   0   7  23   -1.20    3.35
   0   7  23    0.27    3.39
   0  -7  23    1.13    2.55
   0  -7 -23    3.06    3.50
   0   7 -23    1.45    2.81
   0   7 -23    1.96    3.98
   0  -7  24    0.28    1.90
   0   7 -24   -0.84    3.49
   0  -7  24   -0.28    2.21
   0   7  24    2.19    3.25
   0  -7  24    1.80    2.34
   0  -7 -24   -2.20    3.58
   0   7  24    4.70    3.66
   0  -7  24    0.50    2.08
   0   7  24    4.69    3.27
   0  -7  24   -3.27    2.72
   0   7 -24   -1.67    4.10
   0  -7 -24   -1.42    3.42
   0   7 -24   -1.68    2.77
   0  -7  25    1.43    2.01
   0   7 -25   -0.28    3.48
   0  -7 -25    4.56    3.37
   0  -7  25   -2.04    2.49
   0   7  25   -0.91    3.27
   0  -7  25   -1.63    2.20
   0  -7  25    0.64    2.20
   0   7  25   -3.30    3.48
   0   7  25   -2.54    3.37
   0   7 -25    1.07    2.89
   0  -7 -25    0.29    3.39
   0   7 -25    6.11    3.95
   0  -7  26   -1.33    2.12
   0   7 -26   -0.85    3.57
   0  -7 -26   -0.52    3.75
   0  -7  26    5.23    2.67
   0  -7  26   -2.32    2.30
   0   7  26    2.30    3.51
   0   7  26   -4.43    3.37
   0  -7  26    5.02    2.19
   0   7 -26    0.35    4.24
   0   7 -26   -2.18    3.13
   0  -7 -26   -1.19    3.64
   0   7 -27    2.01    3.80
   0   7  27   -5.95    4.05
   0  -7  27    3.65    2.23
   0  -7  27   -2.25    2.60
   0  -7 -27   -4.05    3.82
   0  -7  27    4.76    2.60
   0   7  27   -3.23    3.65
   0   7  27   -2.14    3.46
   0  -7  27   -2.46    2.20
   0   7 -27   -8.82    4.51
   0  -7 -27    4.27    3.63
   0   7 -28   -0.29    3.94
   0  -7  28    0.16    2.30
   0   7  28    7.99    3.87
   0  -7  28   -2.51    2.58
   0  -7 -28   -4.46    3.99
   0  -7  28    2.30    2.62
   0   7  28   -3.30    4.04
   0   7  28   -1.65    3.47
   0  -7 -28   -0.94    3.59
   0   7 -28    6.48    4.39
   0   7  29    1.95    3.59
   0  -7  29    0.65    2.15
   0   7 -29    9.36    4.03
   0  -7  29    7.72    2.79
   0  -7 -29   -1.15    3.82
   0   7  29    1.23    3.60
   0   7  29   -0.56    3.55
   0   7 -29   -4.41    4.17
   0  -7 -29   -4.79    3.56
   0   7 -30   -4.71    3.80
   0  -7  30   -2.17    2.32
   0   7  30   -2.32    4.14
   0  -7 -30   -1.19    3.58
   0  -7  30   -3.24    2.68
   0   7  30   -1.56    3.64
   0   7  30    2.31    3.58
   0  -7 -30    0.98    3.72
   0   7 -30    4.50    4.44
   0   7  31   -2.71    4.05
   0  -7  31    1.20    2.45
   0   7 -31   -4.75    4.08
   0  -7  31    0.79    2.75
   0  -7 -31    1.53    3.76
   0   7  31   -1.18    3.93
   0   7 -31    4.21    4.31
   0  -7 -31    4.36    3.98
   0   7  32    1.73    4.18
   0  -7  32   -1.06    2.37
   0   7 -32    0.60    3.76
   0  -7 -32   -2.53    4.25
   0   7  32   -2.12    3.65
   0   7 -32    7.81    4.73
   0  -7 -32    4.45    3.83
   0  -7  33    1.27    2.45
   0   7  33    3.17    4.18
   0   7 -33   -2.11    3.70
   0  -7 -33   -4.23    4.46
   0   7  33    3.11    4.05
   0   7 -33   -0.80    4.94
   0  -7 -33   -5.97    4.40
   0   7  34    3.24    4.22
   0   7 -34    3.95    4.10
   0  -7  34    2.06    2.52
   0  -7 -34   -2.35    4.46
   0   7  34   -3.83    4.07
   0   7 -34    6.08    5.07
   0  -7 -34   -2.51    4.29
   0  -7  35    0.19    2.55
   0   7  35   -4.40    4.36
   0   7 -35   -4.87    4.18
   0  -7 -35   -2.42    4.44
   0   7  35    8.48    4.22
   0   7 -35    0.41    4.93
   0  -7 -35   -0.37    4.24
   0   7 -36    1.22    3.77
   0   7 -36    4.27    4.27
   0   7  36    5.99    4.54
   0  -7 -36    1.07    4.71
   0   7  36   -4.01    3.99
   0   7 -36   -1.27    5.06
   0  -7 -36   -6.40    4.39
   0   7  37    1.15    4.44
   0   7 -37   -1.84    4.10
   0   7 -37   -5.08    4.55
   0   7  37   -4.78    4.46
   0   7  37    2.51    4.49
   0   7 -37    0.43    5.20
   0  -7 -37    6.15    4.63
   0   7  38   -1.17    4.93
   0   7 -38   -5.57    4.03
   0   7 -38   -0.37    4.54
   0   7 -38   -0.88    4.91
   0   7 -39   -4.15    4.75
   0   7 -39   -2.24    5.76
   0   7 -40    5.47    5.20
   0  -8   0   83.09    3.86
   0   8   0   84.45    4.37
   0   8   0   86.63    4.97
   0  -8   0   96.13    4.54
   0  -8   0   86.05    5.22
   0   8   0   90.30    5.74
   0   8   0   88.47    5.30
   0   8  -1  492.50   18.82
   0  -8  -1  466.64   17.13
   0  -8   1  462.49   17.04
   0   8   1  442.38   17.49
   0   8   1  463.20   18.10
   0  -8  -1  463.28   18.08
   0   8  -1  477.09   18.09
   0  -8  -1  477.22   17.52
   0  -8   1  479.08   17.48
   0   8  -1  457.71   17.46
   0  -8   1  484.92   18.09
   0   8   1  467.96   18.63
   0   8  -1  456.66   18.62
   0   8   1  465.18   18.20
   0   8  -1  503.16   18.22
   0  -8   2   11.00    1.52
   0  -8  -2   10.35    1.72
   0   8  -2    7.18    4.04
   0  -8  -2   14.56    2.48
   0  -8  -2   10.27    3.28
   0   8  -2   11.58    2.17
   0  -8   2   16.27    3.09
   0  -8   2   15.26    2.49
   0   8   2   10.10    2.23
   0   8  -2   10.63    2.79
   0   8   2   10.28    2.82
   0   8  -2   13.08    3.64
   0   8  -2    8.68    2.88
   0   8   2   12.79    3.66
   0   8  -3  580.73   22.50
   0  -8   3  554.35   20.79
   0  -8  -3  556.44   21.00
   0  -8   3  571.19   20.81
   0   8   3  590.45   21.39
   0   8  -3  598.61   21.25
   0   8   3  602.24   21.97
   0   8  -3  579.36   21.86
   0  -8  -3  596.04   21.93
   0  -8   3  605.52   21.88
   0  -8   3  583.44   21.20
   0   8  -3  615.34   21.99
   0   8   3  499.27   22.21
   0   8  -3  603.73   22.57
   0  -8   4   18.60    1.69
   0   8  -4   26.46    4.10
   0  -8   4   26.58    1.81
   0  -8  -4   24.67    2.31
   0   8   4   25.44    2.14
   0   8   4   26.17    3.26
   0   8  -4   24.27    3.21
   0   8   4   28.60    2.71
   0   8  -4   26.51    2.39
   0  -8   4   26.16    2.53
   0  -8   4   30.17    3.47
   0  -8  -4   17.89    3.48
   0   8  -4   24.79    3.35
   0   8  -4   33.69    4.06
   0   8  -5  153.90    7.51
   0   8  -5  147.51    7.78
   0  -8   5  150.58    5.82
   0  -8  -5  150.44    6.28
   0   8   5  145.44    6.18
   0  -8   5  140.43    5.79
   0  -8  -5  150.78    7.21
   0   8  -5  150.41    7.04
   0  -8   5  154.52    6.40
   0  -8   5  163.60    7.16
   0   8   5  152.18    7.28
   0   8  -5  143.04    6.25
   0   8  -5  141.51    7.05
   0   8  -5  170.34    7.95
   0   8  -6   35.72    3.84
   0  -8   6   37.08    2.09
   0   8   6   37.61    2.50
   0  -8   6   36.35    2.10
   0   8  -6   43.74    4.58
   0  -8  -6   34.97    2.76
   0   8   6   39.30    3.78
   0  -8   6   47.11    3.75
   0  -8   6   38.39    2.79
   0   8  -6   32.23    2.61
   0   8  -6   31.58    3.29
   0   8  -6   35.54    3.66
   0   8  -6   40.66    4.39
   0   8  -7   50.13    4.17
   0   8   7   49.47    3.00
   0   8  -7   56.15    4.90
   0  -8  -7   46.15    3.20
   0  -8   7   44.44    2.45
   0  -8   7   54.54    2.54
   0  -8   7   53.35    3.08
   0   8   7   47.54    4.00
   0  -8   7   50.29    3.99
   0   8  -7   47.34    3.80
   0   8  -7   55.01    3.08
   0   8  -7   46.40    4.60
   0   8  -8   76.74    5.06
   0  -8  -8   61.29    3.87
   0  -8   8   68.09    3.20
   0   8   8   70.64    3.89
   0  -8   8   77.66    3.23
   0   8  -8   77.34    5.73
   0   8   8   80.36    4.92
   0   8  -8   70.51    3.71
   0  -8   8   71.33    3.70
   0  -8   8   69.84    4.68
   0   8  -8   72.43    4.52
   0  -8  -8   72.90    4.75
   0   8  -8   68.19    5.33
   0   8  -9   58.65    4.46
   0   8   9   56.49    3.42
   0   8  -9   54.63    5.08
   0  -8   9   60.82    2.83
   0  -8  -9   57.17    3.53
   0  -8   9   57.25    2.79
   0   8  -9   58.60    3.20
   0   8  -9   53.29    4.08
   0  -8   9   59.91    3.25
   0  -8   9   61.40    4.26
   0   8   9   55.30    4.27
   0   8  -9   61.50    5.10
   0  -8  -9   55.72    4.32
   0   8 -10  366.18   15.26
   0   8 -10  374.56   14.91
   0  -8 -10  372.10   14.03
   0  -8  10  363.29   13.35
   0   8  10  362.48   13.86
   0  -8  10  352.50   13.36
   0   8 -10  367.39   14.49
   0  -8  10  380.14   14.43
   0   8  10  373.73   14.87
   0  -8  10  373.36   13.68
   0   8 -10  347.55   13.64
   0  -8 -10  369.52   14.68
   0   8 -10  369.47   15.23
   0   8 -11  112.10    6.38
   0  -8  11  121.47    4.84
   0  -8  11  114.78    4.85
   0  -8 -11  114.08    5.65
   0   8  11  119.40    5.56
   0   8 -11  119.44    7.10
   0   8 -11  137.50    6.17
   0   8 -11  122.73    5.17
   0  -8  11  121.04    6.11
   0   8  11  109.91    6.29
   0   8 -11   98.95    6.70
   0  -8 -11  120.86    6.28
   0   8 -12   36.70    3.93
   0   8 -12   38.74    4.80
   0  -8  12   31.17    2.09
   0   8  12   37.87    3.17
   0  -8  12   33.19    2.18
   0  -8 -12   33.00    3.13
   0   8  12   42.67    4.12
   0   8 -12   36.43    2.53
   0  -8  12   30.93    3.47
   0   8 -12   33.49    3.32
   0   8 -12   33.84    4.39
   0  -8 -12   33.50    3.59
   0   8 -13   88.68    5.66
   0  -8  13   99.96    4.16
   0   8 -13   89.99    6.27
   0  -8 -13   88.37    5.05
   0   8  13   99.74    5.01
   0  -8  13   91.75    4.18
   0   8 -13  105.31    5.47
   0   8 -13   90.91    4.40
   0   8  13  100.74    5.70
   0  -8  13  107.44    5.56
   0  -8 -13  100.39    5.76
   0   8 -13   98.80    6.23
   0   8 -14   -4.21    3.15
   0   8 -14    4.48    4.11
   0  -8  14   -0.08    1.42
   0   8  14    2.83    2.70
   0  -8 -14    2.42    2.57
   0  -8  14    0.78    1.55
   0   8 -14    2.27    2.68
   0  -8  14    4.40    2.96
   0   8  14    1.26    3.07
   0  -8 -14    0.75    2.62
   0   8 -14    2.48    3.81
   0   8 -15   19.95    3.51
   0   8  15   18.07    2.95
   0  -8  15   20.74    1.88
   0  -8  15   18.04    1.94
   0   8 -15   25.38    4.51
   0  -8 -15   20.57    3.13
   0  -8  15   24.43    3.07
   0   8  15   16.21    3.49
   0   8 -15   20.56    3.15
   0   8 -15   24.21    4.44
   0  -8 -15   23.61    3.68
   0   8 -16  106.13    6.41
   0  -8 -16  109.28    5.74
   0   8 -16  128.19    7.27
   0  -8  16  113.16    4.80
   0  -8  16  108.16    4.84
   0   8  16  113.11    5.75
   0   8 -16  110.56    5.93
   0  -8  16  108.99    5.88
   0   8  16  117.66    6.43
   0  -8 -16  103.32    6.15
   0   8 -16  116.91    6.95
   0   8 -17    6.27    3.21
   0  -8 -17    0.98    2.86
   0  -8  17    4.18    1.61
   0  -8  17    4.55    1.84
   0   8 -17    7.71    4.42
   0   8 -17    0.42    2.66
   0   8  17    6.40    3.45
   0  -8  17    1.76    2.75
   0  -8 -17    1.85    3.00
   0   8 -17    1.62    3.91
   0   8 -18  151.56    7.96
   0   8 -18  149.46    8.36
   0  -8  18  149.84    6.35
   0  -8 -18  164.65    7.50
   0  -8  18  157.80    6.43
   0   8 -18  147.59    7.31
   0   8  18  167.55    8.00
   0  -8 -18  162.60    7.84
   0   8 -18  148.79    8.44
   0  -8 -19    9.13    3.27
   0  -8  19   12.14    2.11
   0   8 -19   22.54    4.65
   0  -8  19   10.81    1.85
   0   8  19   11.33    3.52
   0   8  19   13.58    3.83
   0   8 -19   13.22    3.20
   0   8 -19    5.06    4.11
   0  -8 -19   14.64    3.62
   0   8 -20   -1.53    3.86
   0   8 -20    0.95    4.14
   0  -8  20   -0.24    1.87
   0  -8  20    1.48    1.77
   0  -8 -20    1.76    3.05
   0   8 -20    0.88    2.94
   0   8  20   -1.13    3.65
   0   8  20   -1.90    3.22
   0  -8 -20    5.07    3.38
   0   8 -20    9.27    4.34
   0   8 -21    6.47    3.76
   0  -8 -21    2.52    3.24
   0  -8  21    2.98    1.86
   0  -8  21    4.84    2.05
   0   8 -21   12.77    4.63
   0   8  21    2.01    3.73
   0   8  21    3.66    3.51
   0  -8  21    4.36    1.97
   0   8 -21    4.89    3.20
   0  -8 -21   -2.30    3.44
   0   8 -21   -2.09    3.99
   0  -8  22    1.84    1.93
   0   8 -22   -2.49    3.68
   0  -8 -22    3.56    3.37
   0  -8  22    9.87    2.14
   0  -8  22    0.78    2.10
   0  -8  22    3.29    1.97
   0   8  22   -2.01    3.39
   0   8 -22    2.02    3.08
   0   8  22    2.05    3.57
   0  -8 -22    2.35    3.57
   0   8 -22   -8.83    4.33
   0  -8  23   42.43    3.00
   0   8 -23   38.85    4.95
   0  -8 -23   35.59    3.99
   0  -8  23   39.91    2.90
   0  -8  23   37.71    3.02
   0   8  23   40.99    4.36
   0   8 -23   40.51    4.05
   0   8  23   33.38    4.59
   0  -8 -23   37.15    4.39
   0   8 -23   44.47    5.26
   0  -8  24    9.21    2.06
   0   8 -24   -1.58    3.85
   0  -8  24    5.62    2.03
   0  -8 -24    3.81    3.67
   0   8 -24    6.00    3.22
   0   8  24    3.95    3.90
   0   8  24    7.41    3.54
   0   8 -24    2.19    4.50
   0  -8 -24    4.90    3.66
   0   8 -25   87.37    6.26
   0  -8  25   86.24    4.42
   0  -8  25   82.59    4.38
   0  -8 -25   92.26    5.95
   0   8 -25   83.33    5.40
   0   8  25   92.85    5.72
   0   8  25   80.75    6.02
   0  -8 -25   84.49    5.99
   0   8 -25   76.55    6.55
   0   8 -26    2.24    4.11
   0  -8  26    3.76    2.18
   0  -8 -26   -1.35    3.66
   0  -8  26    3.73    2.25
   0   8  26    3.15    3.86
   0   8  26    6.40    3.77
   0   8 -26    6.43    4.64
   0   8 -26    3.80    3.24
   0  -8 -26   -2.23    3.85
   0   8 -27  117.55    7.50
   0  -8  27  119.02    5.63
   0  -8 -27  118.71    7.17
   0  -8  27  128.16    5.81
   0   8  27  132.99    7.55
   0   8  27  120.68    7.02
   0   8 -27  119.78    6.62
   0  -8 -27  106.00    7.12
   0   8 -27  123.67    7.74
   0   8 -28  343.89   14.92
   0  -8  28  335.39   13.34
   0  -8  28  340.86   13.45
   0  -8 -28  348.85   14.56
   0   8 -28  333.27   14.09
   0   8  28  359.27   14.72
   0   8  28  355.28   14.86
   0   8 -28  349.80   15.51
   0  -8 -28  355.21   14.97
   0  -8  29   11.76    2.47
   0   8 -29   10.15    4.53
   0  -8  29   11.90    2.83
   0  -8 -29    9.51    4.29
   0   8  29   15.99    4.45
   0   8  29   18.27    4.47
   0  -8 -29   19.72    4.57
   0   8 -29   13.50    5.25
   0   8  30  145.20    8.06
   0   8 -30  131.99    7.90
   0  -8 -30  118.95    7.40
   0   8  30  132.87    7.78
   0   8  30  121.17    7.54
   0   8 -30  121.48    8.37
   0  -8 -30  123.48    7.72
   0   8 -31  146.53    8.13
   0   8  31  151.12    8.63
   0  -8 -31  137.09    8.13
   0   8  31  148.42    8.24
   0   8  31  128.10    8.02
   0   8 -31  160.44    9.40
   0  -8 -31  148.30    8.31
   0   8  32   15.86    5.00
   0   8 -32   13.96    4.52
   0  -8 -32    9.10    4.54
   0   8  32   28.47    4.90
   0   8  32   10.28    4.36
   0   8 -32   18.01    5.47
   0  -8 -32   10.13    4.24
   0   8 -33   26.41    4.71
   0   8  33   34.60    5.52
   0  -8 -33   26.76    5.38
   0   8  33   35.06    5.03
   0   8  33   39.44    5.12
   0  -8 -33   31.84    5.00
   0   8 -33   14.92    5.61
   0   8 -34   13.46    4.50
   0   8  34   21.86    5.29
   0  -8 -34    8.26    4.44
   0   8  34   12.09    4.48
   0  -8 -34   14.34    4.64
   0   8 -34   19.08    5.22
   0   8  35   37.36    5.76
   0   8 -35   33.15    4.69
   0  -8 -35   54.89    6.01
   0   8  35   41.88    5.40
   0   8 -35   38.31    6.23
   0   8 -36    3.73    4.56
   0   8 -36   -4.93    5.50
   0   8 -37   28.79    4.99
   0   8 -37   20.09    5.98
   0  -9   0   -0.60    1.53
   0   9   0    0.44    2.21
   0   9   0   -1.18    2.99
   0   9   0    2.23    3.51
   0  -9   1    1.44    1.43
   0  -9  -1    2.09    1.55
   0   9  -1    4.01    3.01
   0   9   1    2.23    2.23
   0  -9   1   -1.50    2.33
   0   9   1    0.24    2.75
   0   9  -1    1.70    2.24
   0   9  -1    5.12    3.78
   0   9   1    7.33    3.92
   0  -9   2   -0.36    1.35
   0  -9  -2   -1.06    1.71
   0  -9   2   -0.45    1.36
   0  -9   2    0.67    2.18
   0   9   2   -1.83    2.28
   0   9   2    1.20    3.20
   0   9  -2   -1.66    2.10
   0   9  -2   -2.82    2.96
   0   9  -2   -3.52    3.85
   0   9   2    0.96    3.70
   0  -9   3   -1.28    1.31
   0  -9   3    1.86    1.32
   0  -9  -3    0.10    1.69
   0   9   3    4.60    3.01
   0   9  -3    1.35    2.09
   0   9  -3    0.70    3.08
   0  -9   3    0.26    2.21
   0   9   3   -0.63    2.30
   0   9  -3   -1.61    3.76
   0   9   3   -4.16    3.63
   0   9  -4   -1.68    3.29
   0  -9   4    1.52    1.22
   0  -9   4    0.47    1.21
   0  -9  -4   -0.44    1.82
   0   9  -4   -0.23    2.85
   0   9   4    0.49    2.98
   0  -9   4   -3.70    2.26
   0   9  -4   -1.06    2.12
   0   9   4   -2.57    2.43
   0   9   4   -1.61    3.81
   0   9  -4   -0.65    3.96
   0   9  -5   -2.52    3.05
   0  -9  -5    0.35    1.77
   0  -9   5   -1.53    1.22
   0  -9   5   -1.21    1.20
   0  -9   5   -1.50    2.26
   0   9   5   -1.16    2.45
   0   9  -5   -1.39    2.87
   0   9   5   -2.22    2.98
   0   9   5   -1.62    3.76
   0   9  -5   -0.32    3.76
   0   9  -6   -0.56    3.26
   0  -9   6    0.06    1.17
   0  -9  -6   -1.22    2.05
   0  -9   6   -0.37    1.17
   0   9  -6   -2.55    2.99
   0   9   6    4.25    3.04
   0   9   6    0.34    2.27
   0  -9   6    2.44    2.17
   0   9  -6    3.59    3.95
   0   9   6    1.30    3.80
   0   9  -7    5.95    3.61
   0  -9   7   -2.08    1.22
   0  -9  -7   -1.42    2.12
   0  -9   7    2.38    1.25
   0   9  -7   -2.54    3.32
   0  -9   7   -1.20    2.27
   0   9   7    4.05    3.28
   0   9   7   -2.29    3.70
   0   9  -7    0.66    3.88
   0   9  -8   -2.56    3.39
   0  -9   8   -0.12    1.26
   0  -9  -8    0.14    2.13
   0  -9   8   -1.24    1.22
   0   9  -8   -3.70    2.93
   0   9   8   -3.34    3.35
   0  -9   8   -2.48    2.08
   0   9   8   -5.92    3.61
   0   9  -8    4.29    3.95
   0   9  -9   -0.57    3.40
   0  -9   9   -1.57    1.27
   0  -9   9   -0.73    1.19
   0  -9  -9    1.86    2.18
   0   9   9    1.04    3.02
   0   9  -9    0.23    2.85
   0  -9   9    0.23    1.99
   0   9  -9   -6.31    4.20
   0   9 -10    5.48    3.45
   0  -9  10   -0.06    1.22
   0  -9 -10    0.75    2.52
   0  -9  10   -1.15    1.24
   0   9 -10   -1.15    2.84
   0  -9  10   -3.56    2.11
   0   9  10   -2.38    3.44
   0   9 -10   -2.68    3.89
   0   9 -11   -3.19    3.20
   0  -9  11   -1.09    1.25
   0  -9  11    0.26    1.25
   0  -9 -11    1.89    2.48
   0   9 -11   -7.62    3.30
   0  -9  11   -1.14    2.10
   0   9  11   -2.15    3.46
   0   9 -11    9.15    4.26
   0  -9 -11   -4.22    3.13
   0   9 -12   -3.51    3.54
   0  -9  12   -0.07    1.29
   0  -9  12   -1.72    1.37
   0  -9 -12   -1.82    2.52
   0   9 -12    1.62    3.00
   0  -9  12    0.90    1.97
   0   9  12   -3.00    3.24
   0   9 -12    1.37    4.09
   0  -9 -12   -1.87    3.12
   0   9 -13    0.88    3.44
   0  -9  13    0.79    1.34
   0  -9 -13   -1.56    2.72
   0  -9  13    1.83    1.25
   0   9 -13    1.39    2.96
   0  -9  13   -0.90    1.96
   0   9  13    2.49    3.59
   0  -9 -13    1.35    2.98
   0   9 -13   -1.73    3.87
   0   9 -14   -3.56    3.39
   0  -9  14    2.16    1.33
   0  -9 -14   -0.36    2.86
   0  -9  14   -0.23    1.41
   0   9 -14   -0.47    2.99
   0   9  14    3.95    3.46
   0  -9 -14   -0.28    3.23
   0   9 -14    1.40    4.09
   0   9 -15    2.69    3.42
   0  -9  15    1.18    1.35
   0  -9 -15    2.45    2.96
   0   9  15    5.16    3.72
   0   9 -15   -1.87    3.02
   0  -9 -15   -1.40    3.32
   0   9 -15   -4.23    4.37
   0   9 -16   -3.92    3.71
   0  -9 -16   -1.57    2.94
   0  -9  16    0.17    1.42
   0   9 -16   -5.40    3.03
   0   9  16   -0.87    3.48
   0  -9 -16   -0.28    3.21
   0   9 -16   -2.50    4.35
   0   9 -17    2.44    3.24
   0  -9  17   -3.32    1.55
   0  -9 -17   -1.84    3.21
   0   9  17   -2.96    3.75
   0   9 -17   -1.42    3.04
   0   9 -17   -5.07    4.08
   0  -9 -17    2.03    3.34
   0   9 -18    5.23    3.69
   0  -9 -18   -0.42    2.91
   0  -9  18   -0.28    1.54
   0   9 -18   -0.48    3.11
   0   9  18    6.93    3.72
   0   9 -18    5.14    4.34
   0  -9 -18   -2.36    3.27
   0  -9 -19   -0.22    3.22
   0   9  19    1.84    3.73
   0   9 -19   -0.96    3.10
   0   9 -19   -7.10    4.66
   0  -9 -19   -4.20    3.69
   0  -9 -20   -1.37    3.28
   0   9  20   -0.31    3.64
   0   9 -20   -1.46    3.06
   0  -9 -20   -2.14    3.48
   0   9 -20    1.14    4.55
   0   9 -21   -1.73    4.11
   0  -9 -21   -4.26    3.50
   0   9 -21   -5.15    3.46
   0   9  21    0.63    4.07
   0   9 -21    0.38    4.59
   0  -9 -21   -0.62    3.53
   0   9 -22    5.58    4.30
   0  -9 -22   -3.19    3.59
   0   9 -22    1.98    3.40
   0   9  22    1.93    3.77
   0  -9 -22    2.54    3.64
   0   9 -22   -4.28    4.48
   0   9 -23    1.41    4.73
   0  -9 -23   -0.51    3.82
   0   9 -23    0.25    3.42
   0   9  23   -2.29    4.05
   0  -9 -23    0.97    3.50
   0   9 -23    7.88    4.93
   0   9 -24   -3.18    4.41
   0  -9 -24   -4.71    3.67
   0   9 -24    2.27    3.49
   0   9  24   -1.00    3.81
   0   9 -24   -3.99    4.58
   0  -9 -24    1.32    3.74
   0   9 -25   -2.84    4.27
   0  -9 -25   -1.35    3.91
   0   9  25    4.40    4.17
   0   9 -25   -1.02    3.30
   0  -9 -25   -1.01    3.84
   0   9 -25    0.40    4.74
   0   9 -26   -0.36    4.42
   0  -9 -26    1.95    3.42
   0   9  26   -2.41    4.12
   0  -9 -26    3.07    3.90
   0   9 -26   -2.06    4.95
   0   9 -27   -1.08    4.62
   0  -9 -27    0.29    3.99
   0   9  27   -3.63    3.97
   0   9  27   -3.85    4.35
   0   9 -27   -1.67    4.94
   0  -9 -27    3.14    4.02
   0   9 -28   -5.07    4.58
   0  -9 -28    6.24    4.00
   0   9  28   -3.55    4.23
   0   9  28   -0.31    4.17
   0   9 -28    0.42    4.89
   0  -9 -28   -1.78    4.08
   0   9 -29   -8.37    4.53
   0  -9 -29    6.73    4.64
   0   9  29    6.86    4.59
   0   9  29    2.85    3.92
   0  -9 -29    1.45    3.93
   0   9 -29    0.86    4.96
   0   9 -30    8.78    4.60
   0  -9 -30   -5.98    4.15
   0   9  30    2.57    4.22
   0   9  30   -3.56    4.20
   0   9 -30    0.43    5.19
   0  -9 -30    2.95    4.07
   0   9 -31   -5.14    5.06
   0  -9 -31    0.32    4.31
   0   9  31    2.31    4.28
   0   9 -31   -2.21    5.16
   0   9 -32    4.78    4.65
   0  -9 -32    2.67    4.51
   0   9  32   -0.68    4.33
   0   9 -32   -5.83    5.42
   0  -9 -33   -4.11    4.66
   0   9 -33    5.90    5.14
   0   9 -33   -7.29    5.71
   0   9 -34    3.70    4.57
   0   9 -35   -4.82    5.11
   0 -10   0  156.37    6.25
   0  10   0  159.58    8.05
   0  10   0  156.08    8.80
   0 -10  -1   25.23    2.11
   0  10  -1   27.59    3.99
   0  10   1   24.81    3.95
   0  10   1   34.49    5.19
   0  10  -1   27.69    4.89
   0  10  -2  101.16    6.49
   0 -10  -2  104.31    4.67
   0  10   2  105.73    6.36
   0  10  -2  108.56    6.29
   0  10   2  112.05    7.33
   0  10  -2  112.06    7.19
   0  10  -3   68.56    5.37
   0 -10  -3   69.14    3.54
   0  10  -3   64.62    5.11
   0  10   3   73.15    5.23
   0  10  -3   75.12    5.89
   0  10   3   76.31    6.15
   0  10  -4   49.78    5.02
   0 -10  -4   60.40    3.35
   0  10  -4   58.50    4.83
   0  10   4   66.90    4.86
   0  10  -4   56.23    5.87
   0  10   4   60.49    5.57
   0  10  -5   -0.95    3.63
   0 -10  -5    1.98    2.00
   0  10   5    8.06    3.57
   0  10  -5    2.89    3.31
   0  10   5    2.19    4.30
   0  10  -5    4.05    4.25
   0  10  -6  119.68    7.25
   0 -10  -6  119.81    5.60
   0  10   6  126.30    7.02
   0  10  -6  127.44    6.94
   0  10   6  150.84    7.94
   0  10  -6  124.73    7.95
   0  10  -7   -2.88    3.82
   0 -10  -7    3.54    2.09
   0  10   7    4.82    3.38
   0  10  -7    1.04    3.34
   0  10   7    2.95    4.43
   0  10  -7   -2.98    4.37
   0  10  -8   -0.32    3.73
   0 -10  -8    2.78    2.31
   0  10   8    3.52    2.70
   0  10  -8    1.56    3.44
   0  10   8    6.60    3.66
   0  10   8    4.08    4.21
   0  10  -8    8.21    4.43
   0  10  -9   -2.91    3.55
   0 -10  -9    2.64    2.31
   0  10  -9   -0.26    3.32
   0  10   9   -1.40    3.03
   0  10   9    0.58    3.61
   0  10  -9   -0.38    4.13
   0  10   9    2.61    4.28
   0  10 -10    2.27    3.55
   0 -10 -10    0.93    2.39
   0  10  10   -0.29    3.51
   0  10 -10    2.86    3.18
   0  10  10    1.50    4.26
   0  10 -10    2.26    4.41
   0  10 -11   17.93    3.97
   0 -10 -11   17.83    2.78
   0  10  11   18.23    3.89
   0  10 -11   21.03    3.83
   0  10 -11   16.38    4.60
   0  10  11   26.51    5.11
   0  10 -12    9.17    3.78
   0 -10 -12   10.87    2.78
   0  10 -12    9.88    3.46
   0  10  12   10.00    3.78
   0  10 -12    9.99    4.85
   0  10 -13    5.93    3.83
   0 -10 -13    4.98    2.81
   0  10  13    3.99    3.79
   0  10 -13    3.90    3.48
   0  10 -13   14.70    4.66
   0  10 -14   41.10    4.73
   0 -10 -14   39.70    3.77
   0  10 -14   40.64    4.33
   0  10  14   37.41    4.68
   0  10 -14   32.01    5.42
   0  10 -15   10.34    3.98
   0 -10 -15    9.10    3.12
   0  10 -15    8.35    3.33
   0  10  15    5.06    3.82
   0 -10 -15    8.04    3.60
   0  10 -15    5.51    4.85
   0  10 -16  101.12    6.87
   0 -10 -16  110.23    5.93
   0  10 -16  110.69    6.36
   0  10  16  106.84    6.81
   0 -10 -16   97.04    6.50
   0  10 -16  103.72    7.38
   0  10 -17   18.98    4.40
   0 -10 -17   21.83    3.68
   0  10 -17   18.91    4.03
   0  10  17   20.85    4.47
   0 -10 -17   15.86    3.95
   0  10 -17   14.46    5.05
   0  10 -18   -0.68    3.98
   0 -10 -18    1.74    3.26
   0  10 -18    2.12    3.46
   0  10  18    2.65    4.03
   0 -10 -18   -0.32    3.54
   0  10 -18    2.44    4.60
   0 -10 -19   47.69    4.43
   0  10 -19   54.01    4.67
   0  10  19   55.77    5.26
   0  10 -19   48.94    5.88
   0 -10 -19   50.67    5.09
   0 -10 -20   21.29    3.84
   0  10  20   26.95    4.76
   0  10 -20   33.74    4.26
   0  10 -20   26.31    5.79
   0 -10 -20   17.26    4.20
   0  10 -21   43.23    5.47
   0 -10 -21   33.92    4.33
   0  10  21   39.84    5.32
   0  10 -21   35.35    4.47
   0  10 -21   42.28    5.98
   0 -10 -21   46.10    4.93
   0  10 -22   24.46    5.17
   0 -10 -22   27.60    4.04
   0  10  22   17.23    4.51
   0  10 -22   27.34    5.67
   0 -10 -22   32.85    4.73
   0  10 -23  157.74    9.15
   0 -10 -23  167.57    8.02
   0  10  23  137.41    8.55
   0  10 -23  145.81    9.27
   0 -10 -23  152.11    8.47
   0  10 -24    3.92    4.99
   0 -10 -24    5.37    3.91
   0  10  24   -3.99    4.32
   0  10 -24    9.56    5.27
   0 -10 -24    7.43    4.19
   0  10 -25    8.27    5.07
   0 -10 -25    4.16    3.52
   0  10  25    2.21    4.35
   0  10 -25    6.16    5.27
   0 -10 -25   11.49    3.99
   0 -10 -26    2.29    4.03
   0  10 -26    3.17    4.72
   0  10 -26   -0.89    5.12
   0 -10 -27    5.01    4.04
   0  10 -27    0.40    4.94
   0  10 -27    4.07    5.43
   0 -10 -28    5.17    4.01
   0  10 -28   17.58    5.06
   0  10 -28   11.42    5.48
   0 -10 -29   19.07    4.68
   0  10 -29   16.47    5.36
   0  10 -29   26.80    5.95
   0  10 -30    4.84    4.75
   0  10 -31   17.38    5.26
   0  10 -32   21.44    5.37
   0  10 -33    4.45    5.11
   0  11   0    1.81    3.75
   0  11   0   -6.57    4.74
   0  11  -1   -3.90    3.82
   0  11  -1    4.50    3.70
   0  11   1   -0.30    3.90
   0  11  -1   -5.34    5.11
   0  11   1    8.18    4.79
   0  11  -2   -0.71    3.97
   0  11  -2    0.30    3.72
   0  11   2   -0.61    3.56
   0  11   2  -14.30    5.04
   0  11  -2    0.41    5.06
   0  11  -3   -1.07    4.13
   0  11   3   -0.92    3.84
   0  11  -3   -0.59    3.59
   0  11  -3   -6.59    5.00
   0  11   3   -1.63    4.61
   0  11  -4   -3.21    4.05
   0  11  -4    2.06    3.48
   0  11   4    0.31    3.85
   0  11   4    0.82    4.59
   0  11  -4    3.72    4.59
   0  11  -5    0.71    4.02
   0  11   5   -3.41    3.84
   0  11  -5   -2.35    3.58
   0  11   5   -4.10    4.90
   0  11  -5    0.41    4.67
   0  11  -6    2.15    4.05
   0  11   6   -5.62    4.34
   0  11  -6   -4.10    3.61
   0  11  -6   -0.42    4.95
   0  11   6    5.75    4.66
   0  11  -7   -0.36    3.95
   0  11  -7   -0.29    3.57
   0  11   7    0.32    3.81
   0  11   7    2.06    5.02
   0  11  -7   -2.50    5.01
   0  11  -8    0.36    4.22
   0  11   8   -5.74    3.63
   0  11  -8   -2.04    3.89
   0  11   8   -0.41    4.80
   0  11  -8   -3.34    4.98
   0  11  -9    0.72    3.95
   0  11  -9    0.29    3.56
   0  11   9    1.29    3.89
   0  11  -9    2.52    4.91
   0  11   9   -7.49    4.64
   0  11 -10    5.79    4.12
   0  11  10    0.98    3.78
   0  11 -10   -4.93    3.61
   0  11 -10    0.42    5.12
   0  11  10    0.42    4.68
   0  11 -11    0.36    4.12
   0  11 -11   -1.16    3.69
   0  11  11   -5.93    4.20
   0  11  11    2.11    4.51
   0  11 -11    0.43    4.66
   0  11 -12   -0.36    3.93
   0  11 -12   -2.89    3.43
   0  11  12    0.33    3.74
   0  11  12   -3.82    4.56
   0  11 -12    1.28    4.91
   0  11 -13   -9.15    4.52
   0  11  13   -0.34    3.85
   0  11 -13   -2.31    3.58
   0  11  13    1.71    4.66
   0  11 -13    6.89    5.12
   0  11 -14    0.74    4.21
   0  11 -14   -1.16    3.59
   0  11  14   -3.42    4.30
   0  11  14   -7.32    4.97
   0  11 -14   -3.90    5.05
   0  11 -15    1.48    3.98
   0  11  15   -1.04    3.93
   0  11 -15   -0.58    3.63
   0  11 -15   10.03    5.17
   0  11 -16    2.23    4.56
   0  11 -16    3.76    3.77
   0  11  16    0.70    4.18
   0  11 -16   -1.76    5.34
   0  11 -17    1.87    4.20
   0  11  17   -2.85    4.23
   0  11 -17    2.22    5.52
   0  11 -18   -0.75    4.19
   0  11  18   -2.89    4.13
   0  11 -19   -2.26    5.53
   0  11 -20    4.58    5.49
   0  11 -21   -4.27    4.93
   0  11 -21   10.18    5.72
   0  11 -22    5.58    5.42
   0  11 -22    6.53    5.47
   0  11 -23   -2.15    5.25
   0  11 -24   -0.43    5.49
   0  11 -25    1.30    5.34
   0  11 -26    1.31    5.32
   0  12   0    2.00    4.30
   0  12   0   -4.57    5.36
   0  12   1   11.08    4.29
   0  12  -1    1.33    4.00
   0  12   1    8.69    5.05
   0  12  -1    9.16    5.61
   0  12  -2   -0.33    4.09
   0  12   2    3.72    4.12
   0  12  -2    4.13    5.57
   0  12   2   -3.20    5.30
   0  12  -3    0.98    4.32
   0  12   3    0.34    4.02
   0  12   3   -5.93    5.15
   0  12  -3    3.21    5.59
   0  12  -4   36.58    4.98
   0  12   4   35.51    5.02
   0  12  -4   33.60    6.10
   0  12   4   34.59    6.05
   0  12   5   41.55    5.25
   0  12  -5   36.47    5.11
   0  12   5   45.54    6.48
   0  12  -5   42.39    6.51
   0  12  -6    2.92    3.98
   0  12   6   -3.11    4.32
   0  12   6    5.02    5.30
   0  12  -6    6.46    5.56
   0  12  -7    8.40    4.05
   0  12   7   18.80    4.94
   0  12   7    6.40    5.16
   0  12  -7    8.34    5.70
   0  12   8   12.98    4.61
   0  12  -8   14.17    4.13
   0  12  -8   15.33    5.63
   0  12   9   27.94    5.05
   0  12  -9   27.28    4.49
   0  12  -9   22.85    5.77
   0  12 -10    7.68    4.05
   0  12 -10    8.91    5.49
   0  12 -11   23.31    4.47
   0  12 -11   18.83    6.18
   1   0   0    0.48    0.80
  -1   0   0    1.46    0.78
   1   0   0    0.40    0.68
  -1   0   0    0.35    0.79
  -1   0   0    0.75    0.50
   1   0   0    0.07    0.58
  -1   0   0    0.80    0.69
   1   0   0    0.96    0.66
  -1   0  -1    1.60    0.93
   1   0  -1    0.07    0.78
  -1   0   1    0.51    0.66
   1   0   1   -0.37    0.87
   1   0  -1    0.68    0.82
  -1   0   1    0.39    0.81
  -1   0  -1    0.03    0.82
   1   0   1   -0.12    0.75
  -1   0  -1    0.19    0.62
   1   0  -1   -0.13    0.60
  -1   0   1    0.72    0.62
   1   0   1   -0.71    0.69
  -1   0   1    0.05    0.72
   1   0  -1   -0.29    0.68
  -1   0  -2 2799.81  101.14
   1   0  -2 2892.50  101.03
   1   0   2 2920.10  101.16
  -1   0   2 2796.97  101.02
  -1   0  -2 2985.31  101.09
   1   0   2 2984.74  101.10
  -1   0   2 2971.85  101.10
  -1   0   2 2850.54  101.07
   1   0  -2 3095.90  101.08
  -1   0   2 2640.97  101.04
  -1   0  -2 2854.00  101.07
   1   0   2 2773.40  101.06
   1   0  -3   -0.28    0.80
  -1   0   3    0.97    0.80
   1   0   3   -0.05    1.38
  -1   0  -3   -0.68    1.04
  -1   0  -3    0.73    0.94
  -1   0   3   -1.37    1.06
   1   0   3    1.49    0.89
   1   0  -3    0.39    1.00
  -1   0   3   -0.46    0.90
   1   0  -3   -0.97    0.77
  -1   0  -3    0.63    0.89
  -1   0   3    2.16    0.94
   1   0   3    1.49    1.01
  -1   0  -4   77.93    3.32
  -1   0   4   79.06    3.12
   1   0   4   78.67    3.35
   1   0  -4   65.53    3.07
   1   0   4   78.05    3.12
  -1   0   4   73.93    3.16
   1   0  -4   74.00    3.23
  -1   0  -4   72.90    3.15
  -1   0   4   82.41    3.11
  -1   0  -4   79.41    3.07
   1   0  -4   73.83    3.18
   1   0   4   74.61    2.99
  -1   0  -4   85.29    3.25
   1   0   4   81.33    3.24
  -1   0   4   78.37    2.96
  -1   0  -5    0.06    0.60
   1   0  -5   -0.53    1.04
  -1   0   5    0.13    1.05
  -1   0  -5    0.11    1.41
   1   0   5    0.28    1.46
  -1   0   5    0.58    1.31
   1   0   5    0.57    1.17
  -1   0  -5    0.44    1.09
   1   0  -5    0.10    1.29
  -1   0   5    0.55    1.18
   1   0   5    0.97    1.00
   1   0  -5    0.26    1.03
  -1   0  -5    2.24    1.05
  -1   0  -5    1.13    1.50
   1   0   5   -0.32    1.44
  -1   0   5    0.29    0.90
  -1   0  -6 1449.31   49.79
  -1   0   6 1471.86   49.70
  -1   0  -6 1436.93   49.52
   1   0  -6 1244.08   49.70
   1   0   6 1381.89   49.78
   1   0   6 1422.10   49.69
  -1   0  -6 1475.45   49.70
   1   0  -6 1278.69   49.72
  -1   0   6 1399.44   49.73
  -1   0  -6 1425.48   49.60
  -1   0   6 1365.55   49.67
  -1   0   6 1385.31   49.61
   1   0   6 1431.68   49.78
  -1   0  -6 1487.17   49.79
   1   0   7   -0.27    1.77
  -1   0  -7    2.92    1.77
   1   0  -7   -0.17    1.26
  -1   0  -7    0.21    0.93
  -1   0   7    4.53    1.51
   1   0  -7   -0.06    1.54
  -1   0   7    2.41    1.58
   1   0   7    0.39    1.50
  -1   0  -7    0.62    1.48
  -1   0   7   -1.46    1.34
   1   0  -7    0.40    1.12
  -1   0  -7    0.07    1.61
   1   0   7   -3.12    1.84
  -1   0   7   -0.43    1.25
   1   0   8 8377.03  301.94
   1   0  -8 8828.95  301.89
  -1   0  -8 8318.10  301.95
  -1   0   8 8513.73  301.87
  -1   0  -8 8724.01  301.71
  -1   0   8 8702.60  301.92
   1   0   8 8408.63  301.85
  -1   0  -8 8677.28  301.88
   1   0  -8 8801.08  301.93
  -1   0   8 8512.59  301.82
   1   0   8 8586.80  301.98
   1   0  -8 8557.59  301.88
  -1   0  -8 8509.20  301.99
  -1   0   8 8580.40  301.82
  -1   0  -9   -1.75    1.86
  -1   0   9    0.42    1.67
   1   0  -9    0.92    1.43
  -1   0   9   -3.42    1.81
   1   0   9   -2.11    1.98
  -1   0  -9    0.43    1.00
  -1   0  -9    2.39    1.53
   1   0   9   -2.64    1.72
   1   0  -9    1.23    1.72
  -1   0   9    0.98    1.86
  -1   0   9   -1.37    1.56
   1   0  -9   -0.07    1.39
  -1   0   9    0.19    1.54
   1   0   9    1.20    1.88
  -1   0  -9    2.09    1.86
   1   0  10 1136.03   39.34
  -1   0 -10 1093.45   39.09
  -1   0  10 1106.26   38.88
   1   0 -10 1093.99   39.27
  -1   0  10 1048.51   39.24
  -1   0  10 1073.77   39.26
   1   0 -10 1131.66   39.35
   1   0  10 1060.29   39.24
  -1   0  10 1119.14   39.33
  -1   0 -10 1069.11   39.28
   1   0  10  999.29   39.01
   1   0 -10 1109.04   39.25
  -1   0  10 1090.53   39.23
   1   0  10 1102.90   39.41
  -1   0 -10 1101.01   39.43
  -1   0 -11   -0.85    1.83
  -1   0  11    1.07    2.07
   1   0  11   -1.38    1.58
   1   0 -11   -1.92    1.99
   1   0  11    2.40    1.80
  -1   0  11    1.48    1.54
   1   0 -11    0.84    1.69
   1   0  11   -1.75    1.30
  -1   0 -11   -0.36    1.23
  -1   0  11   -1.38    0.90
  -1   0  11   -0.33    1.86
   1   0  11   -3.16    2.36
   1   0  11   -0.78    1.24
  -1   0 -11    0.10    1.96
   1   0 -11   -3.12    1.59
  -1   0  11    3.14    1.87
   1   0 -12 1284.84   44.62
   1   0  12 1116.43   44.47
  -1   0 -12 1201.76   44.56
  -1   0  12 1277.47   44.61
  -1   0  12 1219.39   44.52
   1   0  12 1272.40   44.58
  -1   0 -12 1248.35   44.35
  -1   0  12 1256.91   44.12
  -1   0  12 1248.30   44.53
   1   0  12 1237.66   44.34
   1   0 -12 1289.17   44.55
   1   0  12 1306.87   44.72
   1   0  12 1217.21   44.28
  -1   0 -12 1279.75   44.72
   1   0 -12 1280.44   44.52
  -1   0  12 1292.99   44.55
   1   0 -13   -1.07    1.88
  -1   0 -13    1.71    1.92
  -1   0  13   -1.03    1.96
  -1   0  13    0.19    1.55
   1   0  13    0.53    1.65
   1   0  13    0.10    1.79
  -1   0  13   -0.34    1.02
   1   0 -13   -1.76    1.47
  -1   0  13   -1.15    1.92
  -1   0 -13    0.51    1.40
  -1   0 -13    0.16    1.65
   1   0  13    2.72    1.36
  -1   0  13    0.10    1.99
   1   0 -13    0.09    1.47
  -1   0 -13    0.85    2.12
   1   0  13   -1.77    2.06
  -1   0  14  343.80   13.55
  -1   0 -14  369.82   13.54
   1   0 -14  356.16   13.57
  -1   0 -14  372.26   13.36
   1   0 -14  378.53   13.50
  -1   0  14  351.40   13.00
  -1   0  14  360.23   13.46
   1   0  14  351.49   13.29
   1   0  14  373.24   13.51
  -1   0 -14  361.37   13.27
  -1   0  14  344.75   13.43
  -1   0  14  356.05   13.51
   1   0 -14  357.06   13.39
  -1   0 -14  341.01   13.69
   1   0  14  361.80   13.19
   1   0  14  376.32   13.72
  -1   0 -15   -0.58    1.69
  -1   0  15   -0.12    2.19
   1   0 -15   -1.72    1.74
  -1   0 -15    3.38    1.84
  -1   0 -15    0.19    1.68
   1   0  15    1.78    1.60
  -1   0  15    0.11    1.61
   1   0 -15    0.78    1.70
  -1   0  15   -3.14    1.64
   1   0  15   -1.11    1.94
  -1   0 -15    0.52    1.50
  -1   0  15   -0.05    1.07
   1   0 -15    1.14    1.74
  -1   0  15   -0.11    1.98
   1   0  15    2.56    2.18
   1   0 -15   -1.03    1.75
  -1   0 -15   -2.77    2.07
   1   0  15   -0.38    1.52
   1   0 -16  106.85    4.81
  -1   0  16   87.94    4.65
  -1   0 -16   92.20    4.48
  -1   0 -16   91.59    4.29
  -1   0  16   93.86    3.93
  -1   0 -16   93.94    4.48
   1   0 -16   89.75    4.34
   1   0  16   97.65    4.55
   1   0  16   97.24    4.35
  -1   0  16   90.99    4.42
  -1   0 -16   95.52    4.20
  -1   0  16  102.81    4.46
   1   0  16  101.34    4.84
  -1   0  16   84.19    4.60
  -1   0 -16  102.91    4.85
   1   0 -16   93.51    4.34
   1   0 -16   84.22    4.49
   1   0  16  101.56    4.20
  -1   0 -17    4.45    2.11
   1   0 -17   -0.42    2.09
  -1   0  17    2.90    2.20
  -1   0 -17   -1.61    1.92
   1   0 -17   -1.75    1.75
  -1   0  17   -0.38    1.20
  -1   0  17   -1.58    1.71
   1   0  17   -0.20    1.71
  -1   0  17    0.37    1.71
  -1   0 -17   -1.10    1.50
   1   0  17    0.24    1.98
  -1   0 -17    2.21    1.67
   1   0  17   -1.36    2.25
  -1   0 -17    1.88    1.86
   1   0 -17    0.79    2.03
   1   0 -17    0.69    1.68
   1   0  17    0.09    1.51
  -1   0  17   -1.30    2.22
  -1   0  18   66.00    3.93
  -1   0 -18   64.88    3.84
   1   0 -18   70.52    3.96
  -1   0  18   54.85    3.56
  -1   0  18   62.64    3.05
  -1   0 -18   62.28    3.48
  -1   0 -18   63.97    3.35
   1   0 -18   65.95    3.66
  -1   0 -18   73.82    3.72
   1   0  18   66.26    3.66
  -1   0  18   55.94    3.51
   1   0  18   69.88    3.49
  -1   0 -18   75.23    4.14
   1   0 -18   67.99    3.76
  -1   0  18   71.71    3.88
   1   0 -18   63.47    3.41
   1   0  18   67.51    3.36
   1   0  18   68.26    4.14
  -1   0 -19   -1.03    2.12
   1   0 -19    1.70    2.47
  -1   0  19   -1.47    2.15
  -1   0 -19    0.67    1.81
   1   0  19    1.04    1.87
  -1   0 -19    1.71    1.62
  -1   0  19    0.68    1.88
  -1   0  19    1.10    1.28
   1   0 -19    1.52    1.73
   1   0  19    0.40    2.09
  -1   0 -19   -0.71    1.87
   1   0  19    2.19    2.52
   1   0  19    0.80    1.67
  -1   0 -19   -2.26    2.27
   1   0 -19    2.69    2.00
  -1   0  19    2.51    2.31
   1   0 -19   -1.15    1.76
  -1   0 -20  590.37   21.58
   1   0 -20  622.81   21.70
  -1   0  20  582.16   21.56
  -1   0 -20  586.80   21.31
   1   0  20  586.22   21.44
   1   0 -20  565.96   21.42
  -1   0 -20  580.48   21.42
  -1   0  20  579.20   21.45
   1   0  20  586.78   21.30
  -1   0 -20  581.49   21.26
  -1   0  20  545.65   20.93
   1   0 -20  562.45   21.55
   1   0  20  570.72   21.71
  -1   0  20  582.49   21.54
   1   0  20  578.07   21.15
   1   0 -20  581.35   21.36
  -1   0 -20  596.11   21.83
  -1   0 -21   -0.33    2.48
   1   0 -21    1.88    2.59
  -1   0  21   -1.29    2.59
  -1   0 -21    0.51    1.79
   1   0  21    2.30    2.21
   1   0  21   -0.65    1.94
  -1   0 -21   -0.29    1.98
  -1   0  21   -0.50    1.48
  -1   0 -21   -1.84    1.87
   1   0 -21   -2.74    1.98
   1   0 -21    0.67    2.14
   1   0  21    1.85    2.53
   1   0 -21    2.82    1.93
  -1   0 -21   -3.27    2.59
   1   0  21   -0.34    1.67
  -1   0  21   -0.66    2.48
  -1   0  22   80.62    4.42
   1   0 -22   84.97    4.59
  -1   0 -22   82.38    4.44
  -1   0 -22   79.80    4.17
   1   0 -22   76.22    4.12
  -1   0 -22   72.08    3.85
  -1   0 -22   68.47    3.98
  -1   0  22   69.75    3.50
   1   0  22   68.80    4.21
   1   0 -22   74.08    4.25
   1   0  22   80.44    4.54
   1   0 -22   72.34    3.95
   1   0  22   71.29    3.80
  -1   0 -22   63.35    4.33
  -1   0  22   73.31    4.47
   1   0 -23   -1.31    2.68
  -1   0 -23    0.72    2.55
  -1   0  23    2.29    2.63
  -1   0 -23   -0.43    2.10
  -1   0 -23    0.71    1.84
   1   0  23   -1.87    2.24
  -1   0  23    2.63    1.58
   1   0 -23   -1.33    2.20
  -1   0 -23    1.25    1.93
   1   0 -23   -2.04    2.42
   1   0  23   -2.03    2.78
  -1   0  23    0.18    2.60
   1   0 -23   -0.15    1.98
  -1   0 -23    5.48    2.91
  -1   0 -24  222.21    9.52
   1   0 -24  232.39    9.48
  -1   0  24  216.85    9.45
   1   0 -24  217.27    9.18
  -1   0 -24  227.85    9.15
  -1   0 -24  216.85    9.00
   1   0  24  208.58    9.17
  -1   0 -24  219.51    9.11
  -1   0  24  221.51    8.64
  -1   0  24  227.76    9.49
   1   0  24  224.25    9.69
   1   0 -24  216.73    9.37
   1   0 -24  240.88    9.23
  -1   0 -24  230.48    9.70
  -1   0 -25   -0.59    2.72
   1   0 -25    2.25    2.80
  -1   0  25   -0.77    2.66
  -1   0 -25   -2.68    2.19
   1   0  25   -2.34    2.40
   1   0 -25    2.36    2.22
  -1   0  25   -1.04    1.63
  -1   0 -25    1.68    2.27
  -1   0 -25   -1.88    1.92
   1   0 -25    2.03    2.41
   1   0  25    1.54    2.97
  -1   0  25    2.38    2.75
  -1   0 -25    1.60    3.06
   1   0 -25   -4.49    2.25
  -1   0  26    3.38    2.66
  -1   0 -26    4.30    2.55
   1   0 -26    4.47    2.69
  -1   0  26    3.69    1.79
   1   0  26    2.25    2.67
  -1   0 -26    2.30    2.19
   1   0 -26    3.59    2.52
  -1   0 -26    1.64    2.15
  -1   0 -26    3.29    2.31
   1   0 -26    0.52    2.16
   1   0  26    2.29    2.97
  -1   0 -26    4.77    3.25
  -1   0  26    3.31    2.71
   1   0 -26    4.45    2.65
  -1   0  27   -0.62    2.71
  -1   0 -27   -2.99    2.68
   1   0 -27   -2.44    2.79
  -1   0 -27    2.57    2.42
  -1   0 -27   -0.17    2.13
  -1   0  27    2.15    1.81
   1   0 -27   -3.34    2.55
   1   0  27   -0.36    2.46
  -1   0 -27    0.36    2.44
   1   0 -27   -0.18    2.21
   1   0 -27   -0.22    2.67
  -1   0 -27    0.99    2.94
   1   0  27    0.24    3.05
  -1   0  27   -2.59    3.06
  -1   0 -28   38.08    3.65
   1   0 -28   39.61    3.75
  -1   0  28   32.64    3.59
   1   0  28   34.87    3.50
   1   0 -28   32.88    3.37
  -1   0 -28   40.86    3.19
  -1   0 -28   41.73    3.38
  -1   0  28   35.94    2.71
  -1   0 -28   37.24    3.29
   1   0  28   39.24    3.46
   1   0  28   38.29    4.08
  -1   0 -28   33.80    4.06
   1   0 -28   43.05    3.32
  -1   0  28   34.80    3.98
   1   0 -28   37.96    3.62
  -1   0 -29    0.70    2.92
   1   0 -29    5.74    3.29
   1   0  29   16.19    3.19
  -1   0  29    6.37    2.09
  -1   0 -29    6.48    2.76
  -1   0 -29    5.04    2.46
   1   0  29    4.55    2.76
   1   0 -29    4.02    2.64
  -1   0 -29    6.64    2.70
   1   0 -29    3.45    2.56
   1   0  29    4.61    3.58
   1   0 -29   13.90    3.46
  -1   0 -29    8.57    3.69
  -1   0  29    5.38    3.40
   1   0  30  462.81   17.98
  -1   0 -30  480.53   18.20
   1   0 -30  466.64   18.20
   1   0  30  440.38   17.70
  -1   0 -30  432.90   17.68
   1   0 -30  471.37   17.96
  -1   0 -30  474.90   17.81
  -1   0  30  445.33   17.19
   1   0 -30  495.25   18.28
   1   0  30  433.01   18.25
   1   0 -30  493.54   17.82
  -1   0  30  454.79   18.20
  -1   0 -31   -0.50    3.01
   1   0  31    9.13    3.26
   1   0 -31    0.77    3.37
   1   0  31    0.80    3.02
  -1   0 -31    4.44    2.70
  -1   0 -31    0.20    2.84
   1   0 -31   -2.73    2.92
   1   0 -31    1.29    3.07
  -1   0  31    0.76    3.50
   1   0 -32   31.37    4.28
   1   0  32   40.86    3.87
  -1   0 -32   38.63    4.08
   1   0  32   34.13    3.67
   1   0 -32   37.52    3.63
  -1   0 -32   32.69    3.64
  -1   0 -32   28.87    3.31
  -1   0  32   26.65    4.18
   1   0 -32   35.19    4.01
  -1   0 -33    2.42    3.46
   1   0  33   -0.73    3.32
   1   0 -33   -0.55    3.56
  -1   0 -33   -2.38    2.82
   1   0  33   -2.74    2.59
   1   0 -33    3.17    2.93
   1   0 -33    0.55    3.44
   1   0 -34   -1.98    3.56
  -1   0 -34    2.51    3.53
   1   0  34   -0.22    3.16
   1   0 -34    1.26    3.02
  -1   0 -34    0.90    2.89
   1   0 -34    0.57    3.63
   1   0 -35   18.09    4.01
  -1   0 -35   16.12    4.25
  -1   0 -35   18.31    3.72
   1   0  35   11.06    3.57
   1   0 -35    9.38    3.45
   1   0 -35   20.05    4.15
   1   0 -36  748.21   27.86
  -1   0 -36  711.93   27.75
  -1   0 -36  712.03   27.26
   1   0 -36  721.90   27.50
   1   0 -36  729.67   27.86
  -1   0 -37    7.68    4.40
   1   0 -37   11.19    4.26
   1   0 -37    7.74    3.60
  -1   0 -37    0.74    3.81
   1   0 -37    4.70    4.02
   1   0 -38   51.09    5.12
  -1   0 -38   49.77    5.30
  -1   0 -38   53.95    4.60
   1   0 -38   43.03    4.49
   1   0 -38   52.80    5.13
   1   0 -39   -0.33    3.91
  -1   0 -39    2.29    4.19
   1   0 -39   -1.46    3.51
  -1   0 -39    1.57    3.26
   1   0 -39   -1.66    3.99
   1   0 -40   19.28    4.38
  -1   0 -40   22.87    4.85
   1   0 -40   21.65    4.05
  -1   0 -40   11.87    3.65
  -1   0 -40   18.41    4.74
   1   0 -40   19.08    4.60
   1   0 -41    1.74    4.25
  -1   0 -41    5.54    3.94
  -1   0 -41   -1.94    3.45
   1   0 -41    1.85    3.70
  -1   0 -41    0.77    4.38
   1   0 -41   -3.49    4.04
  -1   0 -42   -2.14    4.51
   1   0 -42   -4.64    4.64
  -1   0 -42   -0.57    3.79
   1   0 -42   -1.59    3.54
   1   0 -42   -2.16    4.45
  -1   0 -42    1.58    4.47
  -1   0 -43   -0.88    3.47
   1   0 -43    0.32    3.54
  -1   0 -43    4.02    4.63
   1   0 -43   -0.73    4.55
   1   0  43    5.87    3.96
  -1   0 -43   -6.47    4.78
   1   0 -43    7.35    4.74
   1   0 -44   40.66    4.91
  -1   0 -44   37.32    4.58
   1   0  44   38.54    4.95
  -1   0 -44   47.77    5.82
   1   0 -44   44.61    5.56
  -1   0 -45    5.56    4.15
   1   0 -45    3.41    4.09
   1   0  45    8.96    4.32
   1   0 -45   -1.54    4.75
  -1   0 -45    3.82    4.82
  -1   0 -46   54.44    5.25
   1   0 -46   54.40    5.63
   1   0  46   46.96    5.41
  -1   0 -46   54.97    6.37
   1   0 -46   62.24    5.98
  -1   0 -47   13.96    4.42
   1   0  47    0.98    4.64
   1   0 -47    0.40    4.96
  -1   0 -48   61.14    5.56
   1   0  48   29.33    5.29
   1   0 -48   38.43    5.97
  -1   1   0   -0.60    0.83
   1   1   0    1.06    1.08
  -1   1   0    0.67    0.60
   1  -1   0    0.48    1.13
  -1   1   0    2.71    1.44
  -1  -1   0    0.20    1.11
   1   1   0    0.65    1.00
  -1  -1   0   -0.63    0.95
  -1  -1   0    1.01    1.13
   1   1   0    1.03    0.77
  -1   1   0   -0.47    1.00
   1  -1   0    0.99    1.21
  -1  -1   0    0.67    0.63
   1  -1  -1   88.87    3.54
   1   1  -1   88.09    3.37
  -1   1   1   88.82    3.52
   1  -1   1   73.17    3.54
  -1   1   1   82.92    3.31
  -1  -1   1   93.53    3.37
  -1  -1   1   79.79    3.42
  -1   1   1   81.59    3.22
   1   1  -1   89.40    3.41
   1   1   1   89.36    3.50
  -1  -1  -1   81.40    3.42
  -1   1  -1   82.97    3.61
  -1  -1   1   80.22    3.43
   1   1  -1   86.26    3.42
  -1  -1  -1   90.71    3.42
   1   1  -1   80.03    3.37
   1   1   1   85.80    3.43
  -1  -1   1   91.51    3.46
   1   1   1   87.07    3.38
  -1   1   1   81.83    3.18
   1  -1   1   90.84    3.50
  -1   1  -1   82.05    3.53
  -1  -1  -1   84.83    3.27
  -1   1   1   83.16    3.32
  -1   1   1   90.73    3.43
  -1   1  -1   83.84    3.56
  -1  -1   2  260.34    9.92
  -1   1   2  253.50    9.85
   1   1  -2  259.86    9.92
  -1   1  -2  262.64   10.06
  -1   1   2  270.65    9.91
  -1   1   2  279.08    9.85
   1   1  -2  273.57    9.95
   1  -1   2  268.32   10.08
  -1   1   2  263.39    9.85
  -1   1  -2  266.46    9.76
  -1  -1   2  272.10    9.96
  -1  -1  -2  260.00    9.97
   1   1   2  283.15    9.98
  -1   1  -2  264.61   10.09
  -1  -1   2  257.59    9.94
   1   1  -2  267.57    9.97
   1   1  -2  255.75    9.95
  -1  -1  -2  269.92    9.92
   1   1   2  267.58    9.92
  -1  -1   2  279.30    9.97
  -1   1   2  305.17    9.89
   1  -1  -2  259.43    9.88
  -1   1  -2  264.42   10.04
  -1  -1  -2  273.04    9.88
  -1   1   2  261.15    9.89
   1  -1   2  264.85   10.04
  -1   1   3  765.27   26.03
   1  -1  -3  665.49   26.04
  -1  -1   3  726.49   26.10
  -1   1  -3  725.52   26.23
   1  -1   3  761.08   26.21
  -1   1  -3  730.80   25.96
  -1   1   3  706.98   26.03
  -1  -1  -3  729.08   26.01
  -1   1  -3  792.44   26.29
  -1   1   3  750.42   26.03
   1   1   3  771.97   26.15
   1  -1   3  715.89   26.24
   1   1  -3  726.03   26.09
  -1  -1  -3  754.15   26.13
  -1   1  -3  735.80   25.93
  -1  -1   3  717.09   26.10
   1   1  -3  776.16   26.12
  -1  -1   3  725.48   26.08
   1   1   3  711.92   26.05
   1   1  -3  757.05   26.10
  -1  -1  -3  714.06   26.05
  -1  -1   3  741.42   26.11
  -1  -1  -3  727.81   26.06
  -1   1   3  756.25   26.04
  -1   1   3  714.26   26.02
   1  -1   3  773.25   26.22
  -1   1  -3  764.38   26.20
  -1  -1   3  715.54   25.94
   1  -1  -3  710.66   26.02
  -1   1   4 6456.58  213.63
  -1  -1  -4 6101.66  213.57
  -1   1  -4 6119.23  213.77
   1  -1  -4 6316.66  213.62
   1  -1   4 6275.29  213.76
  -1  -1   4 6302.89  213.66
  -1   1   4 5831.27  213.61
  -1   1  -4 6076.09  213.52
  -1  -1   4 6179.64  213.66
   1  -1   4 6304.91  213.82
  -1   1  -4 6019.19  213.51
   1   1   4 6096.62  213.68
  -1  -1   4 5932.41  213.67
  -1  -1  -4 5970.48  213.68
  -1   1   4 5835.76  213.62
  -1   1  -4 6138.22  213.81
  -1  -1  -4 6084.92  213.65
  -1  -1  -4 6364.75  213.61
   1   1  -4 6175.24  213.64
   1   1  -4 6089.88  213.67
   1   1   4 5791.22  213.59
  -1  -1   4 6198.42  213.64
  -1  -1   4 6213.95  213.66
  -1  -1   4 5945.94  213.51
   1  -1  -4 5449.92  213.57
   1  -1   4 6207.37  213.75
   1   1   4 5597.05  213.63
  -1   1   4 6227.14  213.61
  -1   1  -4 6327.73  213.78
  -1   1   4 6026.95  213.60
  -1  -1  -4 6279.19  213.66
  -1   1   5 5033.20  171.04
   1  -1  -5 4504.57  171.04
   1  -1  -5 4769.28  171.02
   1  -1   5 5041.51  171.17
  -1   1   5 4927.71  171.04
   1   1   5 4973.79  171.14
  -1   1  -5 5072.91  171.20
  -1   1  -5 4966.83  170.94
  -1  -1   5 5051.35  171.09
   1  -1   5 5194.63  171.26
   1   1   5 4896.88  171.10
   1   1  -5 5043.47  171.10
  -1   1   5 4511.56  171.05
  -1  -1  -5 4827.82  171.10
  -1  -1  -5 4886.59  171.05
   1   1   5 4947.84  171.06
   1   1  -5 4839.84  171.04
  -1  -1   5 4997.77  171.04
  -1  -1   5 5037.96  171.08
   1   1  -5 4731.53  171.07
  -1  -1  -5 5065.92  171.01
  -1  -1   5 4234.87  170.92
  -1   1   5 5041.01  171.03
  -1   1   5 4887.18  171.03
  -1  -1  -5 4901.80  171.10
  -1   1  -5 4854.78  171.20
   1  -1   5 4949.36  171.18
   1   1   5 4517.16  171.06
  -1   1   6  986.23   35.13
  -1  -1   6  999.49   34.91
   1   1   6  962.05   35.20
  -1   1   6  962.63   35.12
   1  -1  -6  973.16   35.11
   1  -1  -6  964.07   35.12
   1  -1   6 1023.14   35.26
  -1   1  -6  941.13   35.26
  -1  -1   6  973.75   35.16
  -1   1   6  970.38   35.16
   1   1   6 1026.95   35.19
   1  -1   6 1013.20   35.35
   1   1  -6  991.57   35.16
  -1  -1  -6 1043.72   35.19
   1  -1  -6  911.26   35.11
  -1   1  -6  990.84   35.02
   1   1  -6 1009.50   35.17
  -1  -1  -6 1014.96   35.07
   1   1  -6  993.90   35.12
  -1  -1   6  979.22   35.14
  -1  -1  -6 1005.06   35.14
   1   1   6 1000.87   35.14
  -1  -1   6  959.08   35.09
   1  -1   6 1038.79   35.31
  -1   1   6  995.54   35.12
  -1   1  -6 1010.89   35.31
  -1  -1   6  971.93   35.04
  -1  -1  -6 1013.70   35.21
  -1   1   6 1007.42   35.13
   1   1   6  949.75   35.18
   1  -1   7 2386.60   83.29
   1   1   7 2448.30   83.27
   1  -1  -7 2294.75   83.16
  -1   1  -7 2420.89   82.97
  -1   1   7 2466.59   83.20
  -1   1   7 2390.24   83.20
   1  -1  -7 2393.73   83.19
  -1   1  -7 2359.82   83.32
   1   1   7 2380.02   83.23
  -1   1  -7 2319.29   83.10
  -1   1   7 2397.82   83.20
  -1  -1   7 2331.95   83.21
  -1  -1   7 2480.52   82.97
   1   1  -7 2295.71   83.22
   1  -1  -7 2181.18   83.20
  -1  -1  -7 2498.58   83.25
  -1  -1   7 2435.23   83.19
  -1  -1   7 2380.50   83.14
   1   1  -7 2449.56   83.21
  -1  -1  -7 2472.26   83.18
   1   1  -7 2371.64   83.15
   1   1   7 2458.57   83.19
   1  -1   7 1930.75   82.90
  -1   1   7 2428.20   83.19
   1   1   7 2394.77   83.28
  -1  -1   7 2477.52   83.12
  -1  -1  -7 2307.27   83.28
  -1   1  -7 2407.27   83.36
  -1   1   7 2353.45   83.17
   1  -1   7 2339.63   83.35
  -1   1   8   31.01    2.14
  -1   1  -8   29.42    2.29
   1  -1  -8   28.43    2.07
  -1  -1  -8   31.28    1.87
   1  -1   8   37.03    2.60
  -1   1  -8   33.00    1.74
   1   1   8   31.51    2.24
   1  -1  -8   32.64    2.20
  -1   1   8   33.34    2.26
  -1  -1  -8   34.92    2.21
  -1  -1   8   30.46    2.34
   1  -1  -8   38.44    2.27
   1   1  -8   32.43    2.27
  -1   1  -8   40.00    1.98
  -1   1   8   33.04    2.31
   1   1   8   32.81    2.39
  -1  -1   8   33.48    1.73
  -1  -1   8   31.57    2.08
  -1  -1   8   27.97    2.04
   1   1   8   36.43    2.07
   1   1  -8   32.70    2.03
   1   1  -8   35.39    2.08
   1  -1   8   33.84    1.61
   1  -1   8   33.79    2.88
  -1  -1   8   36.98    2.00
  -1   1  -8   29.98    1.63
  -1   1   8   34.32    2.15
  -1   1   8   32.27    2.21
  -1  -1  -8   30.98    2.31
   1   1   8   40.04    2.53
   1  -1  -8   37.00    2.10
  -1   1  -8   31.59    2.63
  -1   1  -9 1075.68   44.59
  -1   1   9 1230.73   44.55
   1   1   9 1311.40   44.64
   1  -1   9 1265.58   44.64
   1  -1  -9 1175.66   44.57
  -1   1   9 1236.15   44.54
   1  -1  -9 1254.85   44.56
   1   1  -9 1280.45   44.25
  -1  -1  -9 1173.55   44.42
  -1   1  -9 1258.78   44.34
   1   1  -9 1278.89   44.61
  -1  -1   9 1187.72   44.58
   1  -1  -9 1270.39   44.62
  -1   1   9 1246.22   44.59
   1   1   9 1285.83   44.62
  -1  -1  -9 1270.34   44.63
  -1  -1   9 1314.68   44.35
  -1   1  -9 1211.83   44.49
  -1  -1   9 1276.08   44.54
   1   1  -9 1268.33   44.50
   1   1   9 1276.19   44.56
   1  -1   9 1271.81   44.28
  -1  -1   9 1163.50   44.47
  -1  -1   9 1253.51   44.50
  -1  -1  -9 1283.99   44.71
  -1   1  -9 1315.19   44.77
  -1   1   9 1270.35   44.58
   1   1   9 1250.97   44.68
   1  -1   9 1307.99   44.76
   1  -1  -9 1342.98   44.57
  -1   1   9 1297.46   44.55
  -1   1  -9 1224.28   44.28
  -1  -1 -10  503.39   17.88
  -1   1  10  481.42   18.06
   1  -1 -10  510.57   18.08
   1  -1  10  485.97   18.13
  -1   1  10  510.42   18.06
   1   1  10  516.84   18.14
   1  -1 -10  511.92   18.07
   1   1 -10  493.83   17.70
  -1   1 -10  505.38   17.83
   1  -1 -10  458.71   18.11
   1   1 -10  479.93   18.11
  -1   1  10  510.27   18.12
  -1   1 -10  468.93   17.99
  -1  -1 -10  491.09   18.12
  -1  -1  10  470.91   18.09
  -1  -1  10  425.01   17.79
   1   1  10  517.74   18.13
   1   1  10  503.87   18.04
   1   1 -10  530.56   18.00
  -1  -1  10  492.30   18.03
  -1   1  10  509.57   18.09
  -1   1 -10  509.27   18.28
   1  -1  10  518.51   18.30
  -1   1 -10  503.38   17.76
   1  -1 -10  498.99   17.99
  -1   1  10  481.11   18.02
   1   1  10  503.89   18.22
  -1  -1 -10  544.22   18.24
  -1  -1  10  504.01   18.04
   1  -1  11   14.85    2.16
  -1   1 -11   19.14    1.67
  -1   1  11   20.39    1.98
   1   1  11   24.04    2.31
  -1  -1 -11   23.85    1.69
  -1   1  11   20.49    2.07
   1   1 -11   21.66    1.31
   1   1 -11   17.26    2.07
   1  -1 -11   18.75    1.83
   1  -1 -11   16.90    2.00
  -1   1 -11   16.66    1.68
   1   1 -11   15.65    2.29
  -1   1 -11   23.61    1.81
   1  -1 -11   18.30    2.18
   1   1  11   20.27    1.98
  -1  -1 -11   14.60    2.27
  -1   1  11   17.29    2.20
  -1  -1  11   23.97    1.74
  -1  -1  11   18.43    2.23
   1   1  11   18.78    1.98
  -1  -1  11   21.24    1.93
   1  -1 -11   18.62    1.77
   1  -1  11   22.15    2.44
   1   1  11   25.38    2.43
  -1   1 -11   16.61    2.61
  -1   1  11   18.33    2.14
  -1  -1 -11   21.82    2.39
   1   1 -11   17.80    1.86
  -1  -1  11   17.38    1.99
  -1   1  11   24.94    2.10
  -1   1 -11   20.73    1.49
  -1   1 -12   18.70    1.87
  -1   1  12   14.03    2.09
  -1   1 -12   17.06    1.74
   1   1  12   17.84    2.18
  -1  -1 -12   17.68    1.76
   1  -1 -12   15.15    1.75
   1   1 -12   24.63    1.94
   1   1  12   19.46    1.88
   1  -1 -12   17.93    1.81
   1  -1  12   22.51    2.14
  -1   1  12   15.09    2.17
   1   1 -12   20.56    1.33
   1   1  12   21.45    2.29
  -1   1  12   19.87    2.27
   1   1 -12   14.60    2.13
   1  -1 -12   19.99    2.12
  -1   1 -12   18.72    1.91
  -1  -1  12   13.86    2.30
  -1  -1 -12   14.85    2.09
   1   1  12   19.00    2.07
   1  -1 -12   17.21    1.67
  -1  -1  12   12.94    2.00
  -1   1  12   17.65    2.31
   1   1 -12   20.58    1.94
  -1  -1 -12   20.17    2.06
   1  -1  12   20.44    2.71
  -1  -1  12   21.50    2.22
  -1   1  12   15.37    2.09
  -1   1 -12   17.25    1.40
  -1   1 -12   22.11    2.37
   1   1  12   16.66    2.33
  -1   1 -13   10.57    1.59
   1   1 -13   11.32    1.13
  -1   1  13    9.75    1.83
  -1   1  13    8.87    1.97
   1   1 -13   12.07    2.07
   1  -1 -13   13.20    1.71
   1  -1 -13    7.62    1.97
  -1  -1 -13    7.02    1.57
  -1   1 -13   10.57    1.68
   1  -1  13    8.07    1.95
   1   1  13    8.91    1.69
   1   1  13    8.94    1.96
   1   1  13   10.84    1.88
   1  -1 -13   11.19    2.01
  -1   1 -13    5.72    1.82
  -1   1  13    8.37    2.03
  -1  -1 -13    4.67    2.14
   1   1 -13    7.52    2.12
   1   1  13    5.26    1.68
  -1   1  13   12.15    1.99
   1   1  13   10.38    2.36
   1  -1 -13   14.04    1.77
  -1  -1  13    8.29    2.03
   1  -1  13   13.53    2.37
  -1   1 -13   11.94    2.28
  -1  -1 -13    8.06    2.26
   1   1 -13   12.69    1.98
  -1   1  13    8.99    2.06
  -1   1 -13    8.97    1.37
   1  -1 -14  473.78   16.78
  -1   1 -14  456.05   16.63
   1   1 -14  458.64   16.73
   1  -1  14  383.32   16.48
   1   1  14  459.15   16.69
  -1  -1 -14  423.64   16.71
  -1   1  14  449.02   16.71
   1  -1 -14  443.14   16.62
  -1   1  14  440.13   16.60
  -1   1 -14  451.88   16.43
   1  -1  14  462.54   16.71
  -1   1  14  454.76   16.27
   1   1 -14  430.58   16.68
  -1   1 -14  456.99   16.50
   1   1 -14  457.91   16.20
  -1   1  14  454.28   16.65
   1   1  14  454.24   16.48
   1  -1 -14  446.67   16.66
   1   1  14  441.72   16.70
  -1  -1 -14  450.48   16.44
  -1   1  14  449.43   16.72
  -1   1  14  442.93   16.58
   1   1  14  437.50   16.86
  -1   1 -14  462.59   16.30
   1   1 -14  440.30   16.68
   1  -1  14  453.26   16.92
  -1  -1 -14  450.86   16.89
   1  -1 -14  525.63   16.70
  -1  -1  14  446.81   16.68
  -1   1 -14  425.34   16.86
  -1   1 -15  131.96    5.54
   1  -1  15  114.76    5.43
  -1   1  15  125.03    5.73
   1   1  15  120.99    5.70
   1   1 -15  128.38    5.67
  -1  -1 -15  124.14    5.65
   1  -1 -15  135.46    5.74
   1  -1 -15  122.96    5.52
   1   1 -15  126.52    5.00
   1  -1 -15  131.37    5.53
   1   1  15  129.98    5.64
  -1  -1 -15  117.31    5.30
  -1   1  15  124.67    5.59
  -1   1 -15  132.75    5.41
  -1   1  15  132.42    5.12
  -1   1  15  133.74    5.57
  -1   1 -15  124.43    5.53
   1   1 -15  130.65    5.62
   1   1  15  129.46    5.37
  -1   1 -15  125.31    5.33
   1  -1  15  125.37    5.56
  -1   1  15  140.49    5.55
   1  -1  15  118.92    5.81
   1   1 -15  120.36    5.61
  -1  -1  15  128.27    5.00
  -1   1 -15  127.99    5.13
   1   1  15  124.88    5.24
   1   1  15  134.26    5.92
  -1   1  15  134.19    5.68
  -1  -1 -15  126.51    5.80
  -1  -1  15  132.68    5.60
  -1   1 -15  143.12    6.00
   1  -1  16   48.02    3.13
  -1   1  16   55.00    3.36
  -1   1 -16   53.32    3.18
   1  -1 -16   56.03    3.43
  -1  -1 -16   51.10    3.35
   1   1 -16   56.70    3.31
   1   1  16   52.80    3.31
  -1  -1  16   47.93    2.52
  -1   1 -16   44.27    2.83
  -1   1  16   49.64    2.59
   1  -1  16   52.73    3.25
  -1  -1 -16   53.14    2.88
  -1   1  16   53.37    3.15
  -1   1  16   50.75    3.05
   1  -1 -16   60.43    3.19
  -1   1 -16   45.93    2.88
   1   1 -16   54.05    2.48
   1   1  16   53.38    3.29
  -1   1 -16   48.07    3.23
   1   1 -16   51.10    3.11
   1  -1 -16   60.77    3.27
   1   1  16   51.40    2.92
   1   1 -16   51.15    3.20
  -1  -1 -16   52.63    3.31
   1   1  16   48.99    2.80
   1   1 -16   47.75    2.97
  -1   1 -16   51.13    2.64
  -1   1  16   53.34    3.17
   1   1  16   47.19    3.51
  -1  -1  16   58.71    3.33
   1  -1  16   54.55    3.67
  -1   1  16   54.09    3.29
  -1   1 -16   46.64    3.46
   1  -1  17  174.98    6.95
   1  -1 -17  153.60    7.20
  -1  -1 -17  173.30    7.18
  -1   1 -17  174.71    6.97
   1   1 -17  159.61    7.00
  -1   1  17  173.75    7.15
   1   1  17  170.37    7.10
  -1  -1  17  161.81    6.44
  -1   1  17  158.20    6.90
   1  -1  17  153.07    6.97
   1   1 -17  170.95    6.43
  -1   1  17  165.03    6.52
   1  -1 -17  161.31    6.91
   1  -1 -17  158.06    6.86
  -1   1 -17  167.38    6.73
  -1   1  17  179.95    7.12
   1   1 -17  157.73    7.06
  -1   1 -17  173.79    6.83
   1   1  17  169.88    6.84
  -1   1 -17  169.17    7.01
   1   1  17  175.41    7.08
  -1  -1 -17  179.60    6.79
   1   1 -17  168.23    6.95
   1   1 -17  158.63    7.03
  -1   1  17  166.93    6.88
  -1  -1 -17  160.55    7.19
  -1   1 -17  177.16    6.62
   1   1  17  165.07    6.70
  -1   1 -17  169.32    7.41
   1   1  17  172.65    7.39
  -1  -1  17  170.95    7.10
  -1   1  17  160.89    7.06
   1  -1  17  159.40    7.35
   1  -1 -18   26.02    2.88
  -1   1  18   36.02    3.00
  -1   1 -18   35.13    2.81
   1  -1  18   34.65    2.77
   1   1  18   42.04    3.07
  -1  -1 -18   32.19    3.00
   1   1 -18   31.29    2.82
   1   1 -18   27.65    2.04
   1  -1 -18   37.09    2.87
   1   1  18   36.23    2.83
  -1  -1 -18   34.72    2.41
  -1   1  18   39.59    2.85
   1   1  18   37.17    2.61
  -1   1 -18   37.35    2.75
   1  -1 -18   40.19    2.96
  -1   1  18   32.15    2.22
   1   1 -18   38.19    2.89
  -1  -1 -18   34.59    2.55
  -1   1 -18   30.28    2.45
  -1  -1  18   35.76    2.08
  -1   1 -18   36.33    2.41
  -1   1  18   37.88    2.81
   1  -1  18   35.68    2.89
  -1   1 -18   30.27    2.99
  -1   1 -18   35.91    2.32
   1   1  18   36.09    2.46
   1   1 -18   37.48    2.93
   1   1  18   34.28    3.27
   1  -1  18   39.96    3.12
  -1  -1  18   37.97    2.95
  -1  -1 -18   44.16    3.20
  -1   1  18   38.33    3.02
   1   1 -18   32.05    2.61
  -1   1  18   38.00    2.74
  -1  -1 -19  293.44   10.67
  -1   1  19  281.76   10.72
  -1   1 -19  273.96   10.71
   1   1  19  278.45   10.54
   1   1 -19  282.23   10.82
  -1   1  19  258.36   10.67
   1   1 -19  272.75   10.17
   1  -1  19  266.74   10.71
  -1  -1  19  271.00   10.16
   1  -1 -19  277.99   10.73
  -1   1 -19  269.98   10.53
   1  -1 -19  274.57   10.70
   1   1  19  289.01   10.76
  -1   1 -19  282.55   10.48
  -1   1  19  282.22   10.28
  -1  -1 -19  262.77   10.49
  -1  -1 -19  290.56   10.94
   1   1  19  290.45   10.81
   1  -1  19  274.17   10.67
  -1   1 -19  265.15   10.69
   1  -1 -19  270.21   10.92
  -1   1  19  261.82   10.81
   1   1 -19  267.59   10.85
  -1  -1  19  246.30   10.46
  -1   1 -19  257.13   10.96
  -1  -1 -19  273.36   11.00
   1   1 -19  259.92   10.80
   1   1 -19  269.19   10.61
  -1  -1  19  275.77   10.80
   1   1  19  264.77   10.41
   1  -1 -19  243.32   10.65
  -1   1 -19  268.55   10.32
   1   1  19  278.37   11.04
   1  -1  19  276.20   11.04
  -1   1  19  275.06   10.86
   1   1  20  319.40   11.59
  -1   1  20  296.94   11.25
   1  -1 -20  299.75   11.70
  -1  -1 -20  308.95   11.62
   1   1  20  305.33   11.73
   1   1 -20  290.00   11.74
  -1  -1 -20  309.83   11.51
   1  -1  20  314.71   11.73
  -1   1  20  282.43   11.69
   1  -1 -20  298.57   11.65
  -1   1 -20  305.78   11.73
  -1   1 -20  289.30   11.42
   1   1 -20  300.63   11.15
  -1   1  20  324.80   11.76
  -1   1 -20  307.80   11.56
  -1  -1  20  287.71   11.14
  -1   1 -20  296.04   11.69
   1  -1 -20  300.97   12.00
   1   1  20  323.85   11.81
   1  -1  20  304.27   11.71
  -1  -1 -20  301.53   11.82
  -1   1  20  290.40   11.78
   1   1 -20  295.68   11.80
  -1  -1  20  291.04   11.56
  -1  -1  20  264.61   11.43
   1  -1  20  292.94   12.05
  -1  -1  20  299.75   11.80
   1   1 -20  291.47   11.80
  -1  -1 -20  283.36   11.98
   1  -1 -20  287.55   11.75
   1   1  20  281.96   11.96
  -1   1 -20  302.52   12.07
  -1   1  20  308.33   11.90
   1   1  20  304.16   11.43
  -1   1 -20  306.18   11.34
   1   1 -20  299.74   11.63
  -1  -1  21    1.30    1.92
   1   1  21   -1.04    2.47
  -1   1 -21    0.15    1.91
  -1   1  21   -0.30    2.10
   1  -1  21    1.74    2.24
  -1  -1 -21    1.28    2.23
  -1   1 -21   -0.54    1.71
   1   1  21   -1.33    2.05
   1  -1 -21   -0.60    2.12
   1   1 -21    1.18    1.37
  -1  -1 -21   -1.17    1.67
  -1  -1  21    0.33    1.40
  -1   1  21   -0.76    1.56
   1  -1 -21    0.31    1.80
  -1   1 -21    0.85    1.93
  -1   1  21    0.31    2.08
   1   1 -21    2.90    2.03
  -1   1  21    0.16    2.43
   1  -1  21   -0.59    2.23
   1  -1 -21    0.52    2.11
   1   1 -21   -0.50    2.42
   1   1  21    1.11    2.14
  -1   1 -21    0.78    2.13
  -1  -1 -21    0.34    2.59
  -1  -1  21   -0.77    1.79
   1   1  21    2.42    2.65
  -1   1 -21    0.32    1.52
  -1  -1 -21   -1.54    2.65
  -1  -1  21   -0.54    1.94
  -1  -1  21    2.45    2.56
   1   1 -21    2.02    2.18
   1  -1  21    2.85    2.73
   1   1  21   -1.17    1.76
   1  -1 -21   -1.17    2.21
  -1   1 -21    2.38    2.52
   1   1 -21   -0.14    1.92
  -1   1  21   -0.17    2.58
   1   1  22    6.48    2.35
  -1   1  22    9.09    1.79
  -1  -1  22    8.31    1.64
  -1   1 -22    6.27    2.08
   1  -1  22    7.98    2.23
  -1  -1 -22   10.65    1.84
  -1  -1  22    4.54    2.03
  -1  -1 -22    7.11    2.08
  -1   1 -22    5.38    2.00
   1   1 -22    7.06    2.17
   1  -1 -22    8.18    2.38
   1   1  22    7.11    2.13
   1   1 -22    9.24    1.46
  -1   1  22    6.85    2.33
  -1   1 -22    3.95    2.18
   1  -1 -22    5.95    2.15
  -1   1  22    8.28    2.24
  -1   1  22    2.74    2.45
  -1  -1 -22    9.52    2.51
   1  -1  22    9.73    2.36
  -1   1 -22    9.17    2.49
   1   1  22    7.95    2.53
   1  -1 -22    1.10    2.82
   1   1 -22   10.05    2.56
  -1  -1  22    8.18    2.13
   1   1 -22    8.15    2.27
  -1  -1 -22    9.90    2.90
  -1   1 -22    6.54    1.77
   1   1  22    7.37    2.04
   1  -1 -22    9.30    2.33
   1   1 -22    8.34    2.00
  -1   1 -22    5.58    2.63
  -1  -1  22    7.70    2.19
   1   1  22    3.90    2.74
  -1   1  22    5.88    2.56
  -1  -1  22   10.50    2.72
   1  -1  22    7.93    2.82
  -1   1 -23   46.64    3.28
   1   1 -23   53.54    3.44
   1   1  23   47.86    3.38
   1   1  23   61.19    3.76
  -1   1  23   45.08    3.53
   1  -1 -23   52.64    3.47
   1   1 -23   56.23    2.79
  -1  -1  23   46.42    2.85
  -1  -1 -23   52.35    3.23
   1  -1 -23   55.33    3.60
  -1  -1  23   50.36    3.40
  -1  -1 -23   50.64    3.45
  -1   1 -23   44.87    3.20
  -1   1  23   52.61    2.97
  -1   1 -23   52.41    3.41
   1  -1  23   47.70    3.47
   1   1 -23   47.49    3.57
   1  -1  23   56.72    3.79
   1   1  23   54.80    3.64
  -1   1 -23   48.59    3.61
  -1  -1 -23   55.44    3.84
   1  -1 -23   52.25    3.69
  -1   1  23   47.93    3.71
  -1  -1  23   53.52    3.35
  -1  -1  23   52.20    3.29
  -1   1 -23   50.06    2.90
  -1   1 -23   50.33    4.01
   1   1 -23   53.05    3.32
  -1  -1  23   50.38    3.81
   1  -1  23   57.07    4.08
  -1  -1 -23   46.52    3.63
   1  -1 -23   52.69    3.74
   1   1  23   51.58    3.85
   1   1 -23   55.43    3.74
   1   1  23   46.10    3.15
  -1   1  23   54.90    3.81
   1  -1 -24    7.00    2.31
   1   1  24    2.76    2.26
  -1  -1 -24    4.04    2.18
   1   1 -24    4.19    2.13
  -1   1 -24    5.67    2.15
  -1   1  24    3.49    1.87
   1   1 -24    5.77    1.67
   1   1  24    2.32    2.33
  -1  -1  24    5.47    1.66
  -1   1 -24    4.20    2.00
   1  -1 -24    5.47    2.35
   1  -1  24    8.39    2.41
  -1  -1  24    1.32    2.00
  -1  -1 -24    6.47    2.22
  -1   1 -24    5.04    2.25
   1   1 -24    4.55    2.50
  -1   1 -24    0.54    2.47
   1  -1  24    5.60    2.46
   1   1  24    8.12    2.48
  -1   1  24    2.80    2.67
  -1  -1 -24    6.08    2.78
   1  -1 -24    5.00    2.82
  -1  -1  24    8.02    2.28
   1   1 -24    2.41    1.99
   1  -1  24    4.95    2.83
  -1  -1  24    9.08    2.82
  -1   1 -24    3.61    1.82
   1  -1 -24    1.93    2.39
   1   1  24    5.95    3.01
  -1   1 -24    3.60    2.42
   1   1 -24    8.38    2.48
   1   1  24    6.92    2.09
  -1   1  24    9.38    2.86
  -1  -1  24    7.89    2.37
  -1  -1 -24    6.38    2.91
  -1  -1 -25    9.27    2.51
   1  -1 -25    8.94    2.45
   1   1  25    3.61    2.42
  -1  -1  25    5.52    1.81
   1  -1  25    8.00    2.48
   1   1 -25    9.51    1.76
  -1   1 -25   11.52    2.32
  -1   1 -25    8.14    2.39
   1   1 -25    5.68    2.43
  -1   1 -25    4.76    2.32
  -1  -1  25    4.81    2.20
   1  -1 -25    7.29    2.36
   1   1  25    6.74    2.39
  -1  -1 -25    5.98    2.22
  -1   1  25   10.05    2.02
  -1   1 -25    6.44    2.68
  -1   1  25    5.63    2.53
   1   1  25   10.89    2.64
   1  -1 -25    8.76    2.81
   1  -1  25    7.43    2.47
  -1  -1 -25    8.40    2.82
   1   1 -25   11.86    2.62
  -1  -1  25    5.61    2.28
  -1   1 -25    8.20    2.93
  -1  -1 -25    6.88    2.86
   1  -1 -25    5.65    2.65
   1   1  25   11.07    2.75
  -1  -1  25    7.32    2.92
   1   1 -25    4.16    2.03
  -1  -1  25    8.20    2.35
   1   1 -25    4.90    2.59
  -1   1  25    8.15    3.10
   1  -1  25    4.93    2.75
   1   1  25    7.10    2.03
   1  -1  26   -0.69    2.36
   1   1 -26    0.59    2.37
  -1   1 -26    3.21    2.43
   1   1  26    0.17    2.19
   1   1  26   -0.53    2.50
  -1   1  26    2.03    1.88
  -1  -1  26    3.22    2.29
  -1  -1 -26    0.16    2.05
   1  -1 -26   -0.19    2.50
  -1   1 -26    0.85    2.05
   1   1 -26    0.96    1.64
  -1   1 -26    0.47    2.21
  -1  -1 -26   -0.18    2.45
  -1  -1  26    1.39    1.67
   1   1 -26    4.12    2.63
   1   1  26    2.93    2.60
   1  -1 -26    2.17    2.65
  -1   1  26   -0.40    2.81
  -1  -1 -26    3.84    2.75
  -1   1 -26    3.57    2.45
   1  -1  26    3.14    2.71
  -1  -1  26    2.68    2.19
  -1  -1  26   -0.33    2.34
  -1   1  26    1.06    2.88
  -1  -1 -26    3.81    2.72
   1   1 -26   -0.43    2.68
   1   1  26    4.31    2.26
  -1  -1  26    3.10    2.71
   1   1  26   -2.08    3.09
   1  -1 -26    0.21    2.54
   1  -1  26   -2.33    2.98
   1   1 -26   -0.52    2.16
  -1  -1 -27    1.82    2.43
   1   1  27   -3.30    2.78
  -1  -1  27    1.34    1.86
   1   1  27    2.44    2.32
   1   1 -27   -0.20    2.55
  -1  -1 -27    1.03    2.15
  -1   1 -27   -0.35    2.23
   1  -1  27    0.35    2.68
   1   1 -27    0.78    1.71
  -1   1 -27    2.02    2.32
  -1  -1  27    3.16    2.43
  -1   1  27    0.74    1.90
   1  -1 -27    0.79    2.19
  -1   1 -27    0.49    2.31
   1  -1  27    4.04    2.77
  -1   1 -27    6.42    2.94
  -1   1  27    1.26    2.57
   1  -1 -27   -0.90    2.93
   1   1  27   -2.43    2.78
  -1  -1 -27    1.55    2.79
   1   1 -27   -2.57    2.83
  -1  -1  27    1.47    2.24
  -1  -1 -27    1.24    2.96
   1   1 -27    2.45    2.86
  -1   1  27   -3.76    3.00
  -1  -1  27    0.17    2.58
   1   1 -27   -0.72    2.23
   1  -1  27    5.08    3.39
   1  -1 -27   -0.44    2.62
   1   1  27    1.56    2.25
  -1  -1  27   -0.65    2.80
   1   1  27   -0.96    2.97
  -1  -1 -28   12.15    2.40
  -1  -1 -28    2.27    2.62
  -1   1  28    6.78    2.17
  -1   1 -28    8.75    2.46
  -1   1 -28    7.30    2.57
   1   1 -28    6.37    1.87
   1  -1  28    8.58    2.77
   1  -1 -28    6.96    2.62
  -1  -1  28    8.00    2.10
   1   1 -28    8.24    2.83
  -1  -1  28    8.12    2.54
  -1   1 -28    6.97    2.49
   1   1  28   11.42    2.72
   1   1  28    7.17    2.92
   1   1 -28   12.05    2.96
  -1   1 -28    6.70    2.93
  -1   1  28    5.88    3.08
  -1  -1 -28    5.53    3.02
   1  -1 -28    8.70    3.30
   1   1  28    1.89    3.02
  -1  -1  28    7.43    2.83
   1  -1  28    4.39    2.81
  -1  -1  28    9.84    2.64
  -1  -1  28   12.10    3.12
  -1  -1  28    5.62    2.51
   1   1  28    3.97    3.21
   1   1 -28    9.51    3.01
  -1   1  28    5.98    3.46
   1   1  28   10.06    2.39
   1  -1 -28    5.73    2.78
  -1  -1 -28    3.87    3.16
   1  -1  28   10.52    3.24
   1   1 -28    9.49    2.46
   1  -1  29   25.17    3.21
  -1  -1  29   26.24    2.43
  -1  -1  29   23.49    3.01
  -1   1 -29   25.89    2.88
  -1   1  29   23.67    2.56
  -1  -1 -29   26.95    2.90
  -1   1 -29   20.50    3.02
   1   1 -29   25.97    3.20
  -1  -1 -29   19.57    2.94
   1  -1 -29   25.06    3.33
   1   1  29   21.25    3.03
  -1   1 -29   25.79    2.87
   1   1  29   28.30    3.37
   1   1 -29   25.73    3.46
  -1   1  29   23.66    3.24
   1  -1 -29   21.98    3.55
   1  -1  29   27.36    3.59
  -1   1 -29   18.00    3.35
  -1  -1 -29   31.08    3.86
  -1  -1  29   29.47    3.61
  -1  -1  29   30.42    3.08
   1  -1  29   29.83    4.02
  -1  -1  29   27.41    3.10
  -1  -1 -29   26.91    3.77
   1   1  29   22.49    2.95
   1   1  29   21.86    3.59
   1   1 -29   27.04    3.55
   1  -1 -29   21.81    3.25
  -1   1  29   24.61    3.68
   1   1 -29   27.18    2.94
  -1  -1  29   20.73    3.54
  -1   1 -30   26.30    3.07
   1  -1  30   28.38    3.20
  -1   1 -30   33.74    3.53
   1  -1 -30   32.29    3.37
   1   1 -30   35.34    3.41
  -1   1 -30   36.55    3.15
  -1   1  30   30.17    2.81
   1   1  30   28.09    3.38
  -1  -1 -30   29.20    3.06
  -1  -1 -30   26.52    3.36
  -1  -1  30   32.06    3.36
   1   1  30   30.00    3.33
  -1  -1  30   33.09    2.79
   1  -1 -30   34.24    3.83
   1  -1  30   40.43    3.79
  -1   1  30   40.37    3.90
  -1  -1 -30   35.15    3.99
  -1   1 -30   33.26    3.88
   1   1 -30   32.48    4.00
  -1  -1  30   33.72    3.68
  -1  -1  30   38.77    3.40
   1   1 -30   28.90    3.12
   1  -1 -30   30.56    3.74
   1   1  30   33.37    3.30
  -1  -1  30   32.66    4.06
  -1   1  30   29.55    4.09
  -1  -1 -30   41.44    4.17
  -1  -1  30   37.37    3.36
   1   1 -30   28.64    3.68
   1  -1 -31   77.79    4.80
   1   1  31   66.46    4.65
  -1   1 -31   76.50    4.61
   1   1 -31   67.04    4.74
  -1   1 -31   68.02    4.37
  -1  -1 -31   68.67    4.46
   1   1  31   73.23    4.68
  -1   1 -31   67.99    4.38
   1  -1  31   60.10    4.46
  -1  -1 -31   68.08    4.60
  -1  -1  31   68.60    4.49
  -1   1 -31   73.04    5.12
   1   1 -31   74.64    5.02
   1  -1 -31   79.15    5.24
  -1  -1 -31   71.13    5.19
  -1   1  31   79.29    5.18
  -1  -1  31   63.91    4.89
   1  -1  31   77.28    5.07
  -1  -1  31   86.38    4.79
  -1  -1  31   71.56    4.61
   1  -1 -31   70.87    5.17
  -1   1  31   79.86    5.28
   1   1  31   72.38    4.41
   1   1 -31   67.32    4.98
   1   1 -31   74.22    4.56
  -1  -1 -31   69.81    5.29
  -1  -1  31   62.47    5.11
   1   1  32  245.04   10.49
   1  -1 -32  258.97   10.68
   1   1 -32  245.27   10.65
  -1  -1  32  237.89   10.51
  -1   1 -32  248.50   10.48
  -1  -1 -32  246.60   10.47
   1   1  32  247.00   10.55
   1  -1  32  237.73   10.45
  -1   1 -32  245.32   10.51
   1  -1 -32  262.79   11.18
  -1  -1 -32  244.35   11.03
   1   1 -32  239.54   10.91
  -1   1 -32  254.60   10.89
  -1  -1  32  259.58   10.92
  -1   1  32  253.07   10.81
   1  -1  32  273.15   10.81
   1  -1  32  254.01   10.22
   1   1  32  249.67   10.39
   1   1 -32  249.15   10.49
   1  -1 -32  253.66   11.03
  -1  -1 -32  218.61   11.03
   1   1 -32  243.26   10.99
  -1  -1  32  242.54   10.95
   1  -1  33   15.50    3.71
  -1  -1  33   10.83    3.66
  -1  -1 -33   24.55    3.94
   1   1 -33   21.35    3.83
   1  -1 -33   13.82    3.99
  -1   1 -33   18.86    3.83
   1  -1  33   16.69    3.46
  -1   1 -33   14.44    3.18
  -1  -1  33   15.25    3.13
  -1  -1 -33   15.11    2.98
  -1   1 -33   15.16    3.24
   1  -1 -33   15.54    3.43
   1   1  33   12.53    3.38
   1   1 -33   10.61    3.06
   1   1 -33   13.99    3.56
   1   1 -33   15.06    3.07
   1  -1 -33   16.13    3.62
   1  -1  33   19.45    3.07
   1   1  34  106.09    5.88
   1  -1  34   95.67    5.67
   1   1 -34   96.29    5.85
   1  -1 -34   94.82    5.84
  -1  -1 -34  104.86    5.71
  -1   1 -34  100.33    5.70
  -1   1 -34   99.27    5.43
  -1   1 -34  105.27    6.18
   1  -1  34  106.40    6.45
   1   1 -34   89.42    6.16
   1  -1 -34  107.86    6.45
  -1  -1 -34   91.89    6.39
   1  -1  34  100.23    5.26
   1   1 -34   94.26    6.18
   1   1 -34   92.08    5.54
   1  -1 -34   96.83    6.08
  -1   1 -35  101.85    5.64
  -1  -1 -35   99.36    5.68
   1  -1 -35   92.49    5.82
   1   1 -35   94.23    5.85
   1   1  35   82.96    5.57
  -1   1 -35   97.79    5.59
   1   1 -35   89.95    6.09
   1  -1 -35   97.89    6.40
  -1   1 -35   90.34    6.04
  -1  -1 -35  103.88    6.40
   1  -1  35   97.24    5.32
   1   1 -35   93.89    6.26
   1   1 -35   88.17    5.49
   1  -1 -35   93.95    6.25
  -1  -1 -36  280.23   12.63
  -1   1 -36  277.84   12.53
   1  -1 -36  310.63   12.93
   1   1 -36  288.44   12.62
  -1   1 -36  294.39   12.05
   1   1 -36  292.51   12.39
  -1   1 -36  286.77   12.08
  -1  -1 -36  287.95   12.15
   1  -1 -36  269.43   12.22
   1  -1 -36  293.85   12.62
   1   1 -36  281.88   12.05
   1   1 -36  284.39   12.69
   1   1 -37   23.36    4.48
  -1   1 -37   17.06    4.44
  -1  -1 -37    5.98    4.01
   1  -1 -37   15.94    4.35
  -1  -1 -37   12.81    3.53
   1  -1 -37   10.96    3.40
   1   1 -37   12.27    3.58
  -1   1 -37   21.03    3.77
  -1   1 -37    8.18    3.30
   1  -1 -37   18.34    4.20
   1   1 -37   12.41    3.32
  -1   1 -37   10.19    4.29
   1   1 -37   21.99    4.44
   1  -1 -38   82.71    5.70
  -1   1 -38   99.68    5.78
   1   1 -38   89.56    5.81
  -1  -1 -38   97.94    5.72
  -1   1 -38   86.85    6.50
  -1  -1 -38   82.78    6.19
   1   1 -38   94.57    6.23
   1  -1 -38  100.21    6.57
   1   1  38   90.16    5.88
   1   1 -38   85.83    6.37
  -1   1 -38   91.14    6.67
   1  -1 -38   89.09    6.25
   1   1 -39   38.39    4.48
   1  -1 -39   41.19    4.54
  -1   1 -39   38.39    4.38
  -1  -1 -39   49.86    4.58
   1   1 -39   40.53    5.09
  -1   1 -39   44.61    5.04
   1  -1 -39   38.43    5.00
  -1  -1 -39   36.48    4.83
   1   1  39   46.55    4.76
  -1   1 -39   46.83    5.29
   1   1 -39   48.86    5.42
   1  -1 -39   46.09    5.16
  -1   1 -40   21.97    3.88
   1  -1 -40   35.23    4.44
  -1  -1 -40   30.78    4.11
   1   1 -40   25.84    4.35
   1   1 -40   36.17    5.05
   1  -1 -40   26.37    4.86
  -1  -1 -40   30.32    4.98
  -1   1 -40   30.55    4.70
   1   1  40   38.62    4.39
  -1   1 -40   24.07    4.89
   1  -1 -40   25.10    4.54
   1   1 -40   29.40    4.98
   1   1 -41  153.24    8.35
   1  -1 -41  154.94    8.27
  -1  -1 -41  168.45    8.17
  -1   1 -41  160.76    8.09
   1   1 -41  152.30    8.60
  -1  -1 -41  151.04    8.76
  -1   1 -41  149.75    8.60
   1  -1 -41  155.47    8.78
   1   1  41  160.80    8.28
   1  -1 -41  172.96    8.89
  -1   1 -41  139.88    8.96
   1   1 -41  167.42    8.99
  -1   1 -42   64.55    5.03
  -1  -1 -42   62.48    5.22
   1   1 -42   51.16    5.20
   1  -1 -42   54.87    5.08
  -1  -1 -42   52.84    5.83
   1  -1 -42   50.12    5.79
  -1   1 -42   52.97    5.84
   1   1 -42   60.78    5.90
   1   1  42   60.25    5.44
   1   1 -42   54.79    5.76
   1  -1 -42   53.38    5.66
  -1   1 -42   52.34    6.09
   1  -1 -43   91.88    6.20
  -1   1 -43   81.52    5.96
  -1  -1 -43   91.25    6.14
   1   1 -43   87.52    6.22
  -1  -1 -43   78.57    6.47
  -1   1 -43   90.69    6.82
   1   1 -43   83.15    6.72
   1   1  43   94.31    6.43
  -1  -1 -43   82.59    6.82
   1  -1 -43   92.09    6.82
   1   1 -43   87.46    6.71
  -1   1 -43   84.57    6.90
   1   1 -44   36.58    4.85
  -1  -1 -44   34.22    4.54
  -1   1 -44   29.29    4.62
   1  -1 -44   29.55    4.77
  -1   1 -44   32.09    5.47
   1   1  44   39.03    5.16
  -1  -1 -44   25.40    5.38
   1   1 -44   30.73    5.46
   1  -1 -44   44.87    5.72
  -1   1 -44   37.96    6.00
  -1   1 -45   36.88    4.64
   1   1 -45   38.11    4.94
  -1  -1 -45   39.47    4.73
   1  -1 -45   34.01    4.89
   1   1  45   45.17    5.30
  -1  -1 -45   40.55    5.65
   1  -1 -45   38.59    5.48
   1   1 -45   42.80    5.76
  -1   1 -45   42.86    6.06
   1  -1 -46    5.23    4.40
  -1   1 -46    2.56    4.14
   1   1 -46    3.54    4.29
  -1  -1 -46    4.73    4.22
   1   1  46    9.25    4.66
  -1  -1 -46    4.71    5.12
   1   1 -46   10.02    4.86
   1  -1 -46    7.13    4.92
  -1   1 -46    6.20    5.17
  -1   1 -47   22.61    4.52
  -1  -1 -47   30.05    4.53
   1   1  47   27.40    5.20
   1  -1  47   32.99    5.04
   1   1 -47   30.29    5.81
   1  -1 -47   31.56    5.73
  -1  -1 -48   -1.32    4.38
  -1   1 -48   -0.33    4.21
   1  -1  48   14.67    5.07
   1   1 -48    0.42    4.89
   1  -1  49    4.25    4.72
   1  -2   0   -1.49    0.82
   1   2   0    1.51    1.20
  -1   2   0    0.23    1.76
  -1   2   0    1.38    1.11
   1   2   0    0.91    1.41
  -1  -2   0    1.07    1.41
   1   2   0    1.93    1.32
  -1  -2   0    0.21    1.02
  -1   2   0   -0.96    1.69
  -1   2   0    1.92    1.28
  -1   2  -1 5429.29  183.11
   1   2   1 5251.73  182.88
   1  -2  -1 4882.17  182.63
  -1   2   1 5222.57  182.63
   1   2  -1 5261.59  182.86
  -1  -2   1 5226.44  182.94
   1   2   1 4980.88  182.89
  -1   2  -1 5304.58  182.77
  -1   2   1 5427.06  182.83
   1   2   1 5073.54  182.93
  -1  -2   1 4775.29  182.84
   1   2  -1 5152.60  182.87
   1   2  -1 5251.26  182.96
  -1  -2  -1 5475.01  182.95
  -1   2  -1 5087.50  183.05
  -1  -2  -1 5306.49  182.84
  -1   2   1 5494.43  182.93
  -1   2   1 5442.22  183.06
   1  -2   1 5447.18  183.05
   1   2  -2 4422.42  155.57
   1  -2   2 4532.62  155.72
  -1   2   2 4461.51  155.57
  -1   2  -2 4397.60  155.72
   1  -2  -2 3924.14  155.27
  -1   2   2 4521.15  155.29
   1   2   2 4341.11  155.50
   1   2  -2 4452.34  155.47
  -1  -2  -2 4487.84  155.55
  -1  -2   2 4605.67  155.56
   1   2   2 4557.60  155.56
   1   2  -2 4184.17  155.46
  -1   2  -2 4598.04  155.36
   1   2  -2 4687.72  155.59
  -1   2   2 4481.55  155.47
  -1   2  -2 4469.46  155.70
   1  -2   2 4449.17  155.65
  -1   2   2 4448.40  155.53
  -1  -2  -2 4538.66  155.48
   1  -2  -2 4358.33  155.52
   1  -2  -3 2831.32  104.35
   1   2  -3 3119.37  104.42
  -1   2   3 3111.84  104.40
   1  -2   3 3033.22  104.55
   1   2   3 3007.58  104.34
  -1   2  -3 3086.50  104.58
   1  -2  -3 2672.10  104.13
   1   2  -3 2984.74  104.29
  -1   2   3 3091.05  104.16
  -1   2  -3 3115.05  104.16
  -1  -2   3 3015.43  104.39
   1   2   3 3061.15  104.38
   1   2  -3 2950.97  104.40
  -1   2   3 3119.51  104.32
   1   2  -3 2743.07  104.30
   1  -2   3 2586.31  104.12
  -1  -2  -3 3110.06  104.38
   1  -2  -3 2849.27  104.34
   1  -2   3 3142.67  104.51
  -1   2  -3 3088.18  104.54
  -1  -2  -3 3009.40  104.32
  -1   2   3 3040.05  104.37
  -1   2   4  298.77   10.70
   1   2  -4  286.19   10.69
  -1  -2  -4  288.06   10.64
   1  -2  -4  267.00   10.66
  -1  -2   4  311.08   10.74
   1  -2   4  275.09   10.87
  -1   2  -4  299.88   10.94
   1   2  -4  296.37   10.59
   1   2   4  288.82   10.67
  -1   2   4  285.49   10.45
   1  -2   4  284.00   10.38
  -1   2  -4  288.35   10.37
   1   2  -4  260.88   10.56
  -1  -2  -4  303.54   10.69
   1   2  -4  296.41   10.68
  -1  -2  -4  279.36   10.66
   1   2   4  299.18   10.67
  -1   2   4  279.64   10.63
  -1  -2   4  280.87   10.66
   1  -2   4  289.40   10.84
  -1  -2  -4  287.50   10.63
  -1   2  -4  306.83   10.90
  -1   2   4  291.70   10.66
   1  -2  -4  283.89   10.62
  -1  -2   4  280.42   10.56
  -1   2   5  257.36    9.32
  -1   2   5  258.15    9.24
  -1   2  -5  254.71    9.16
   1   2  -5  252.58    9.29
   1   2  -5  211.19    9.08
  -1  -2   5  260.92    9.34
  -1  -2  -5  246.45    9.25
   1  -2   5  249.04    9.47
  -1   2  -5  242.80    8.85
  -1   2  -5  249.49    9.58
  -1   2   5  232.65    9.05
   1  -2   5  246.22    8.85
   1   2   5  252.24    9.27
   1   2  -5  220.88    9.15
   1   2   5  231.63    9.26
  -1  -2   5  266.62    9.29
   1   2  -5  245.09    9.25
  -1   2  -5  253.52    8.94
   1  -2   5  239.02    8.92
  -1  -2  -5  256.13    9.26
  -1  -2  -5  258.26    9.30
  -1  -2  -5  252.36    9.25
   1  -2  -5  251.42    9.26
  -1  -2   5  252.21    9.15
  -1   2  -5  225.76    9.48
   1  -2   5  260.05    9.44
  -1   2   5  252.01    9.29
  -1   2   6 4053.11  138.33
  -1   2  -6 3682.70  138.51
  -1  -2   6 3948.23  138.40
   1   2  -6 3627.21  138.22
  -1  -2  -6 4074.67  138.33
  -1   2   6 3897.62  138.40
   1   2  -6 3880.22  138.40
  -1   2  -6 3986.69  138.29
   1  -2   6 3912.62  138.05
  -1   2  -6 3990.08  138.58
   1  -2   6 4012.67  138.57
  -1  -2  -6 3573.30  138.30
  -1   2  -6 3749.21  138.05
   1   2   6 3970.48  138.36
  -1   2   6 3888.97  138.24
   1   2  -6 4050.08  138.37
  -1  -2  -6 4103.13  138.36
  -1  -2  -6 3891.11  138.33
   1  -2   6 3884.34  138.09
   1   2   6 4184.51  138.37
   1   2  -6 3923.60  138.27
   1   2   6 3964.42  138.35
  -1  -2   6 3920.11  138.35
  -1   2  -6 3988.17  138.09
   1  -2   6 3984.32  138.52
  -1  -2  -6 4013.19  138.38
  -1   2   6 4009.53  138.37
  -1  -2   6 4004.95  138.29
   1  -2  -6 3950.28  138.35
  -1   2  -6 4050.78  138.57
   1   2  -7 2576.70   93.88
  -1   2   7 2657.44   94.06
   1  -2   7 2669.53   93.62
  -1   2  -7 2423.67   93.88
  -1   2  -7 2699.06   94.17
  -1  -2  -7 2704.73   93.98
  -1   2   7 2752.43   93.99
  -1  -2   7 2655.23   94.05
   1  -2   7 2595.76   94.25
  -1  -2  -7 2579.59   94.00
  -1   2   7 2607.39   93.91
  -1   2  -7 2646.12   93.73
  -1   2  -7 2715.22   94.25
   1  -2   7 2702.77   93.74
   1   2   7 2764.93   94.03
  -1  -2  -7 2723.97   94.00
   1   2  -7 2686.22   94.03
   1  -2   7 2724.79   93.73
  -1   2  -7 2592.98   93.72
  -1  -2   7 2796.40   94.02
  -1  -2  -7 2705.50   93.99
   1  -2   7 2681.21   93.60
   1   2   7 2636.67   93.99
   1   2  -7 2670.48   93.93
   1   2   7 2684.83   94.01
   1  -2  -7 2362.87   93.99
  -1  -2  -7 2754.41   94.07
  -1   2  -7 2666.45   94.22
   1  -2   7 2681.75   94.19
  -1   2   7 2758.69   94.04
  -1  -2   7 2683.67   93.96
  -1   2  -8  209.24    9.13
  -1  -2   8  244.68    9.08
  -1   2  -8  248.59    8.91
  -1   2   8  244.37    9.00
  -1  -2   8  250.24    8.84
   1  -2   8  233.15    8.53
   1   2   8  241.78    9.02
  -1   2  -8  248.23    9.35
   1  -2   8  255.21    9.31
   1  -2   8  237.24    8.68
   1   2  -8  255.30    8.98
   1   2  -8  226.30    8.84
  -1   2  -8  254.35    8.70
  -1  -2  -8  232.33    8.98
  -1   2   8  231.83    8.94
   1   2   8  197.63    8.91
   1  -2   8  235.77    8.64
  -1   2  -8  224.35    8.63
   1   2  -8  243.10    9.00
  -1  -2   8  223.39    8.93
   1  -2   8  240.00    8.50
   1   2  -8  233.47    8.86
   1   2   8  243.42    9.01
  -1  -2  -8  242.35    8.96
  -1  -2  -8  231.41    8.98
   1  -2   8  256.27    9.33
  -1   2  -8  237.86    9.24
   1  -2  -8  202.22    8.94
  -1  -2  -8  239.97    9.04
  -1  -2   8  233.51    8.97
  -1   2   8  252.65    9.08
   1   2  -8  213.69    8.93
  -1  -2   9  300.12   10.78
   1  -2  -9  296.38   10.98
  -1   2   9  286.45   10.93
   1  -2   9  285.75   10.51
   1  -2   9  262.57   10.78
  -1  -2   9  310.80   11.01
  -1   2   9  279.43   10.88
  -1  -2  -9  296.27   10.99
   1   2  -9  274.20   10.77
   1  -2   9  275.86   11.20
   1   2   9  301.38   11.00
  -1   2  -9  293.37   10.67
   1  -2   9  311.19   10.69
   1   2  -9  288.21   10.92
  -1  -2   9  281.76   10.90
   1  -2   9  297.95   10.59
  -1  -2  -9  274.81   10.95
   1   2  -9  299.55   10.81
   1   2   9  310.65   10.99
  -1  -2  -9  296.64   10.89
  -1   2  -9  284.81   10.59
   1   2  -9  308.61   10.96
  -1   2  -9  303.23   11.30
  -1  -2  -9  287.81   11.04
  -1   2   9  299.08   11.01
   1   2   9  268.11   11.02
   1  -2   9  304.29   11.24
  -1  -2   9  294.21   10.94
   1   2  -9  275.87   10.90
  -1   2  10    2.34    1.57
   1  -2  10    2.79    0.94
   1  -2  10    1.95    1.46
   1  -2 -10    2.13    1.57
  -1  -2  10    4.67    1.68
  -1  -2 -10    0.96    1.70
   1  -2  10    2.48    1.30
  -1   2  10    3.07    1.72
   1  -2  10    4.74    2.30
   1   2 -10    2.54    1.52
   1   2 -10    2.04    1.48
  -1  -2  10    2.01    1.36
  -1   2 -10    1.67    1.15
   1   2  10    2.05    2.00
   1   2  10    1.53    1.52
   1  -2  10    0.63    1.09
   1   2 -10    2.89    1.37
   1   2 -10    5.20    1.65
  -1  -2 -10    0.72    1.60
  -1   2 -10   -0.74    2.08
  -1  -2  10    4.30    1.81
   1  -2  10    1.39    1.99
   1   2  10    3.69    2.11
  -1   2  10    0.57    1.87
  -1   2 -10    1.58    1.05
   1   2 -10    2.62    1.70
   1  -2  11   11.08    1.26
   1  -2  11   12.80    1.77
  -1   2  11   15.73    1.87
  -1  -2  11    7.09    1.82
   1  -2 -11   11.97    1.82
   1   2  11   13.77    2.13
   1  -2  11   11.84    2.32
  -1  -2 -11   10.27    2.00
  -1   2  11   11.27    2.07
   1  -2  11   13.87    1.55
  -1  -2  11    9.99    1.56
  -1   2 -11   13.82    1.63
   1   2 -11   12.58    1.76
   1   2 -11    9.91    1.66
   1   2  11    9.18    1.81
   1   2 -11   10.11    1.76
   1  -2  11   11.66    1.28
  -1   2 -11    8.43    2.58
  -1  -2 -11   10.68    1.95
  -1   2  11   12.84    2.22
   1  -2  11   15.02    2.33
  -1   2  11   11.87    1.85
   1   2 -11   11.13    1.72
   1   2  11   10.51    2.20
  -1  -2  11   10.89    1.80
  -1   2  12  539.46   19.16
   1  -2  12  506.25   19.05
   1   2 -12  519.79   18.88
   1   2  12  460.88   18.95
   1  -2 -12  538.76   19.19
   1   2  12  542.28   19.24
  -1   2  12  538.63   19.20
   1   2 -12  540.58   19.15
  -1  -2  12  497.72   18.96
  -1  -2 -12  535.32   19.27
   1  -2  12  543.46   19.44
   1  -2  12  515.26   18.96
  -1   2 -12  500.59   18.97
   1   2  12  543.06   19.20
  -1  -2  12  498.32   18.97
   1   2 -12  519.31   19.01
   1  -2  12  535.80   18.82
   1   2 -12  540.00   19.18
   1   2 -12  530.01   19.20
  -1   2  12  542.18   19.14
   1  -2  12  535.87   19.45
  -1  -2 -12  526.07   19.33
   1   2  12  513.00   19.35
   1  -2  12  521.72   19.26
  -1   2  12  562.21   19.30
  -1  -2  12  516.62   19.18
  -1   2 -12  511.00   19.45
   1   2  13  446.04   16.39
   1  -2 -13  435.20   16.51
   1  -2  13  471.76   16.64
   1   2  13  439.30   16.58
  -1   2  13  446.85   16.51
   1   2 -13  408.59   16.20
   1  -2 -13  409.62   16.47
   1  -2  13  440.03   16.40
  -1   2  13  450.92   16.56
  -1  -2  13  436.31   16.34
   1   2  13  447.95   16.64
  -1   2 -13  449.43   16.38
  -1  -2 -13  445.22   16.65
   1  -2  13  452.83   16.83
   1  -2  13  462.80   16.38
   1   2 -13  456.92   16.56
   1   2 -13  445.41   16.48
   1  -2  13  448.77   16.19
  -1  -2  13  425.82   16.35
   1   2  13  467.61   16.57
   1   2 -13  443.05   16.37
   1   2 -13  457.79   16.58
   1  -2  13  463.48   16.82
  -1   2  13  455.54   16.64
   1   2  13  468.66   16.76
  -1  -2  13  469.07   16.61
  -1   2 -13  458.64   16.89
  -1  -2 -13  452.69   16.69
  -1   2  13  447.38   16.48
   1  -2 -14  199.23    7.45
   1   2  14  180.08    7.26
  -1   2 -14  173.48    7.46
   1   2  14  185.89    7.57
   1  -2  14  191.15    7.58
   1  -2 -14  174.59    7.33
   1  -2  14  189.56    7.28
  -1   2  14  180.91    7.35
  -1  -2  14  182.41    7.27
   1  -2  14  189.82    7.23
   1  -2  14  186.76    7.78
  -1  -2 -14  197.13    7.56
  -1   2 -14  174.62    7.24
   1   2  14  194.30    7.56
  -1   2  14  193.62    7.52
   1   2 -14  188.88    7.47
  -1  -2  14  162.62    7.44
   1  -2  14  183.61    7.01
  -1  -2  14  186.60    7.25
   1   2  14  183.45    7.45
  -1  -2  14  186.67    7.50
  -1  -2 -14  191.65    7.62
   1  -2  14  188.30    7.84
  -1   2  14  187.94    7.60
   1   2  14  187.72    7.70
   1   2 -14  188.60    7.52
  -1   2 -14  192.51    7.92
  -1   2  14  202.81    7.44
  -1  -2 -15  307.17   11.79
   1   2  15  317.34   12.03
   1   2 -15  310.61   11.59
   1  -2 -15  308.18   11.92
  -1   2 -15  308.67   12.08
   1  -2 -15  319.42   11.97
  -1   2  15  295.53   11.93
   1   2  15  312.90   11.81
   1  -2  15  308.97   12.03
   1  -2  15  315.98   11.81
   1  -2  15  312.03   12.26
   1   2  15  316.27   12.04
  -1   2  15  319.69   12.06
  -1  -2  15  290.84   11.92
  -1  -2 -15  319.98   12.12
   1   2 -15  335.84   12.02
  -1   2 -15  320.62   11.82
  -1  -2  15  305.50   11.77
   1  -2  15  310.60   11.78
   1  -2  15  307.44   11.58
  -1  -2  15  315.06   11.76
   1   2  15  299.87   11.92
  -1   2  15  336.71   12.16
   1   2 -15  306.01   11.99
   1   2  15  325.65   12.21
  -1  -2  15  302.39   12.00
  -1   2 -15  307.53   12.31
  -1   2  15  331.14   11.92
   1  -2  15  318.39   12.22
  -1  -2 -15  302.82   12.16
  -1   2 -16   23.63    2.52
   1   2 -16   19.20    1.72
   1   2  16   20.15    2.12
   1  -2 -16   25.74    2.45
   1  -2 -16   19.66    2.40
   1   2  16   18.91    2.47
  -1   2  16   17.65    2.14
   1  -2  16   23.33    2.43
  -1  -2 -16   19.34    1.93
  -1   2  16   17.19    2.45
  -1  -2 -16   22.75    2.42
   1  -2  16   21.62    2.69
   1   2  16   17.31    2.44
  -1  -2  16   20.53    2.31
   1   2 -16   18.40    2.35
  -1   2 -16   18.01    2.23
   1  -2  16   15.21    2.17
  -1  -2  16   19.22    2.11
   1  -2  16   21.32    1.75
  -1  -2  16   21.92    2.15
   1   2  16   15.31    2.11
  -1   2 -16   17.01    1.71
  -1   2 -16   17.38    2.32
   1   2  16   17.42    2.56
   1   2 -16   23.05    2.41
  -1   2  16   23.60    2.62
  -1  -2 -16   24.56    2.82
  -1  -2  16   20.53    2.59
   1  -2  16   20.57    2.72
  -1   2  16   17.17    2.29
   1  -2 -17  480.18   18.28
  -1   2  17  499.77   18.25
  -1   2 -17  490.03   18.34
   1  -2 -17  504.71   18.26
  -1  -2  17  496.07   18.16
  -1  -2 -17  482.37   18.10
   1   2  17  487.91   18.12
   1   2  17  498.42   18.33
   1  -2  17  495.72   18.32
   1   2 -17  478.01   17.88
  -1  -2  17  462.09   18.24
   1  -2  17  501.35   18.17
   1  -2  17  502.92   18.57
  -1  -2 -17  499.79   18.47
   1   2 -17  507.08   18.32
  -1   2  17  496.20   18.33
  -1   2 -17  514.60   18.16
  -1  -2  17  473.94   18.07
   1   2  17  499.92   18.35
   1   2  17  516.97   18.31
  -1  -2  17  450.36   18.09
   1  -2  17  477.17   17.87
  -1  -2  17  483.68   18.07
   1   2  17  449.41   18.12
   1   2  17  496.04   18.50
   1   2 -17  472.90   18.36
  -1   2  17  501.00   18.20
  -1   2 -17  497.14   17.92
   1  -2  17  483.77   18.56
  -1  -2 -17  510.47   18.55
  -1   2 -17  512.72   18.65
  -1  -2  17  497.64   18.36
  -1   2  17  526.30   18.49
  -1  -2 -18    0.95    1.73
   1  -2  18    3.17    2.18
   1   2 -18   -0.61    1.46
   1   2  18   -2.25    2.16
  -1   2 -18    0.13    1.55
  -1   2  18   -2.42    2.16
  -1  -2  18   -1.11    1.65
   1  -2 -18    0.41    2.06
  -1   2 -18    2.63    2.05
   1  -2 -18   -1.66    2.06
   1   2  18   -2.48    1.86
   1   2 -18   -0.60    1.95
   1  -2  18   -1.80    2.05
   1   2 -18    0.28    2.15
   1   2  18   -2.74    2.40
  -1   2  18   -2.16    2.11
  -1   2 -18    1.62    1.92
  -1  -2  18   -0.96    2.17
   1  -2  18    2.44    2.49
  -1  -2  18   -1.71    1.63
  -1  -2 -18    0.16    2.31
   1  -2  18   -1.86    1.48
  -1  -2  18    1.77    1.83
   1   2  18    0.96    2.02
  -1  -2  18    0.73    1.76
   1   2  18   -1.91    1.74
  -1   2 -18   -1.67    1.31
  -1   2 -18    0.73    2.36
  -1   2  18    2.66    2.48
  -1  -2 -18   -0.33    2.24
   1   2  18   -1.34    2.28
  -1   2  18   -0.51    1.87
  -1  -2  18    1.46    2.45
   1  -2  18    0.53    2.57
   1   2 -18    1.82    2.03
  -1  -2 -19  459.36   16.77
   1  -2 -19  448.84   16.94
   1  -2  19  449.67   16.97
   1   2 -19  457.37   16.51
   1  -2 -19  433.59   16.88
  -1  -2  19  431.80   16.76
  -1   2  19  445.68   16.90
  -1   2 -19  469.27   16.86
   1   2  19  468.75   16.82
  -1   2 -19  445.67   16.96
   1   2  19  436.28   16.96
   1   2 -19  451.33   17.04
  -1  -2  19  445.71   16.74
  -1  -2 -19  458.54   17.12
  -1  -2  19  445.41   16.93
   1   2  19  458.91   17.01
   1   2 -19  463.80   16.99
  -1   2 -19  439.03   16.81
   1  -2  19  434.50   17.24
   1  -2  19  449.30   16.80
  -1   2  19  469.51   17.04
   1   2  19  430.23   16.93
   1   2  19  435.58   16.83
  -1  -2  19  438.21   16.78
   1  -2  19  438.48   16.52
  -1  -2  19  475.99   16.76
  -1  -2 -19  443.21   17.16
  -1   2  19  470.60   17.15
   1   2  19  444.18   17.21
   1   2 -19  427.86   17.01
  -1  -2  19  439.71   17.02
   1  -2  19  464.62   17.30
  -1   2  19  451.57   16.90
  -1   2 -19  467.38   16.58
  -1   2 -19  434.23   17.26
   1  -2 -20  192.53    8.02
   1   2  20  183.48    8.08
   1   2 -20  185.07    8.05
  -1   2 -20  188.25    7.84
  -1  -2 -20  209.32    7.90
   1   2 -20  187.23    7.51
   1  -2  20  188.04    8.08
  -1   2 -20  192.60    8.10
   1  -2 -20  196.29    8.02
  -1  -2  20  192.34    7.85
   1   2  20  196.41    7.86
  -1   2  20  191.95    7.65
  -1   2  20  186.38    7.98
  -1  -2  20  192.52    8.09
  -1  -2 -20  196.76    8.22
  -1   2  20  190.22    8.16
   1   2 -20  200.16    8.09
   1  -2  20  183.82    8.36
  -1   2 -20  190.71    8.02
   1  -2  20  187.77    7.94
   1   2  20  196.03    8.14
  -1  -2  20  183.18    7.83
  -1  -2  20  191.29    7.91
   1  -2  20  191.87    7.60
  -1  -2  20  201.63    7.83
   1   2  20  183.78    7.98
  -1  -2  20  197.23    8.20
  -1   2  20  188.17    7.95
   1   2 -20  195.61    8.20
   1  -2  20  211.36    8.56
  -1  -2 -20  192.04    8.35
  -1   2 -20  190.45    7.61
   1   2  20  173.83    8.26
   1   2  20  200.90    7.82
  -1   2  20  188.05    8.22
  -1   2 -20  180.75    8.37
  -1   2 -21   45.93    3.09
   1  -2  21   45.01    3.36
   1   2  21   44.24    3.09
   1   2  21   39.33    3.33
  -1   2  21   47.89    3.26
  -1  -2 -21   46.10    2.96
   1   2 -21   40.60    2.54
   1   2 -21   47.28    3.31
  -1   2  21   43.45    2.71
  -1  -2 -21   41.89    3.25
   1  -2 -21   46.69    3.24
  -1  -2  21   41.20    2.97
   1  -2 -21   51.40    3.21
  -1   2 -21   46.61    3.25
   1  -2  21   50.05    3.75
  -1  -2 -21   52.99    3.48
   1   2  21   42.46    3.32
  -1  -2  21   47.64    3.39
   1   2 -21   51.11    3.49
  -1  -2  21   40.72    2.98
  -1   2  21   42.56    3.47
   1  -2  21   42.05    3.12
  -1   2 -21   39.71    3.13
   1   2  21   44.05    3.12
  -1  -2  21   47.76    3.02
  -1  -2  21   44.76    3.11
   1  -2  21   46.53    2.74
   1   2  21   43.23    2.92
   1   2 -21   42.02    3.37
  -1   2 -21   31.35    3.38
  -1   2 -21   45.20    2.69
  -1  -2 -21   51.93    3.68
  -1   2  21   40.35    3.41
  -1  -2  21   45.18    3.46
   1  -2  21   50.29    3.88
  -1   2  21   46.23    3.17
   1   2  21   44.37    3.62
   1   2 -22   29.81    2.21
  -1   2 -22   27.71    2.82
  -1   2  22   24.55    2.34
   1  -2 -22   28.96    3.01
  -1   2 -22   30.84    2.69
  -1  -2 -22   28.69    2.79
  -1  -2 -22   31.30    2.61
  -1   2  22   28.82    2.82
   1   2  22   26.12    2.75
   1  -2 -22   31.99    2.78
   1   2 -22   28.58    2.96
   1   2  22   26.96    3.00
  -1  -2  22   26.74    2.58
   1  -2  22   27.30    2.82
   1  -2  22   26.90    3.17
   1   2 -22   27.11    3.05
   1  -2  22   30.52    2.95
  -1   2 -22   25.72    2.84
  -1  -2  22   28.46    2.74
  -1  -2  22   29.51    2.99
  -1  -2 -22   30.97    3.22
  -1   2  22   27.92    2.90
   1   2  22   18.89    2.93
   1  -2  22   28.42    2.42
  -1  -2  22   26.70    2.64
  -1  -2  22   30.50    2.71
   1   2  22   29.41    2.54
  -1  -2  22   27.85    3.08
   1   2 -22   29.68    3.12
  -1   2  22   30.00    3.18
   1  -2  22   29.70    3.27
   1   2 -22   29.25    2.79
   1  -2 -22   27.03    2.90
  -1   2 -22   25.26    3.26
  -1   2 -22   26.31    2.21
  -1  -2 -22   29.86    2.98
   1   2  22   30.31    3.42
   1   2  23   55.99    3.78
   1   2  23   65.61    3.72
   1  -2  23   61.91    3.78
  -1   2  23   57.07    3.30
  -1   2 -23   53.15    3.61
  -1  -2 -23   53.32    3.54
  -1   2  23   57.66    3.67
   1   2 -23   58.36    3.08
   1  -2 -23   62.86    3.80
   1  -2 -23   52.32    3.78
  -1  -2  23   51.98    3.42
  -1  -2 -23   58.66    3.49
  -1   2 -23   56.40    3.54
   1   2 -23   52.02    3.70
  -1  -2  23   58.48    3.63
  -1   2  23   46.60    3.81
   1   2  23   53.45    3.81
  -1  -2  23   59.66    3.80
   1   2 -23   53.50    3.76
   1  -2  23   53.16    3.67
   1  -2  23   60.82    4.21
  -1   2 -23   49.84    3.67
  -1  -2 -23   58.30    3.88
  -1  -2  23   56.14    3.36
   1  -2  23   64.31    3.30
  -1  -2  23   56.55    3.55
   1   2 -23   58.41    3.59
  -1  -2 -23   45.48    3.85
   1   2 -23   65.06    3.90
   1  -2 -23   48.87    3.80
   1   2  23   55.49    3.50
   1  -2  23   57.52    4.14
  -1   2  23   58.47    4.00
  -1  -2  23   55.51    4.07
  -1   2 -23   56.97    3.19
   1   2  23   51.99    4.00
  -1  -2 -24   26.01    2.63
   1   2 -24   25.64    3.10
  -1   2  24   22.32    2.35
  -1   2  24   27.84    2.80
   1   2  24   34.53    2.90
  -1   2 -24   28.63    2.81
   1  -2 -24   31.27    2.98
   1   2  24   31.04    3.09
  -1  -2 -24   21.29    2.93
  -1  -2  24   27.23    2.66
  -1   2 -24   28.60    2.83
   1   2 -24   29.21    2.23
   1  -2  24   25.65    2.89
   1  -2 -24   32.70    3.14
  -1  -2 -24   31.74    3.36
   1   2 -24   22.90    2.91
  -1  -2  24   29.83    3.34
  -1   2  24   27.90    3.09
  -1   2 -24   34.25    3.07
   1   2  24   27.71    3.01
   1  -2  24   27.57    3.36
  -1  -2  24   32.30    2.91
   1  -2  24   25.16    2.95
   1  -2  24   31.04    2.59
  -1  -2  24   30.10    2.92
  -1  -2  24   24.63    2.66
   1  -2 -24   24.71    3.13
   1   2  24   21.67    3.22
   1  -2  24   31.77    3.53
  -1   2  24   28.40    3.33
   1   2 -24   26.76    3.24
  -1  -2 -24   26.99    3.25
   1   2 -24   31.19    2.91
  -1  -2  24   23.27    3.32
  -1   2 -24   30.06    2.29
   1   2  24   29.57    2.74
  -1   2 -25    3.66    2.22
   1   2  25   -1.27    2.82
   1   2 -25    3.00    1.70
   1  -2  25    3.26    2.59
   1  -2 -25    1.30    2.23
  -1   2  25    3.76    2.14
   1   2 -25    4.20    2.39
  -1  -2 -25    2.28    2.19
  -1  -2  25    4.56    2.15
  -1   2 -25    7.28    2.38
   1   2  25    8.11    2.40
  -1  -2 -25    4.85    2.38
   1  -2 -25    0.74    2.32
  -1  -2 -25    1.07    2.88
   1  -2  25    2.27    2.95
  -1  -2  25    6.10    2.20
  -1   2 -25    2.02    2.56
   1  -2  25    8.09    2.72
   1   2 -25    0.39    2.63
   1   2  25   -2.32    2.64
  -1   2  25    3.35    2.83
  -1  -2  25    5.08    2.86
  -1  -2  25    5.24    2.31
  -1  -2  25    3.20    2.32
   1  -2  25    5.59    1.95
   1   2 -25    2.43    2.16
   1   2  25    2.05    2.94
  -1  -2  25    7.48    2.95
  -1   2 -25    5.39    1.92
   1   2 -25    3.60    2.79
  -1   2  25    2.98    3.08
   1  -2 -25    3.72    2.76
   1  -2  25    6.73    2.99
  -1  -2 -25    2.29    2.73
   1   2  25    3.76    2.11
  -1   2 -26    1.80    2.47
  -1  -2 -26    1.12    2.47
   1   2 -26    0.60    1.82
   1  -2 -26    2.12    2.43
   1   2 -26   -3.53    2.64
   1   2  26   -1.12    2.55
   1  -2 -26    1.74    2.54
  -1   2  26   -0.41    2.21
  -1   2 -26    5.08    2.44
  -1  -2 -26    4.07    2.33
  -1  -2  26    3.87    2.33
   1  -2  26   -0.88    2.62
   1   2  26   -4.49    2.47
   1  -2  26    1.41    3.04
  -1   2  26    2.66    2.87
   1   2 -26   -2.02    2.63
  -1   2 -26   -2.88    2.71
  -1  -2  26   -1.01    2.53
   1  -2  26   -2.69    2.64
   1   2  26    1.00    2.89
  -1  -2 -26   -0.67    2.97
  -1  -2  26   -3.13    2.72
   1  -2  26    1.86    2.13
  -1  -2  26    4.47    2.50
  -1  -2  26    1.56    2.21
  -1  -2 -26    1.90    2.73
   1   2  26   -0.94    2.15
   1  -2  26   -1.68    2.92
   1  -2 -26   -2.58    2.76
   1   2 -26    1.08    2.23
  -1   2 -26    1.24    1.71
  -1   2  26    4.87    3.08
  -1  -2  26   -1.48    2.79
   1   2  26   -6.16    2.95
   1   2 -26   -0.88    2.80
   1   2 -27  353.91   13.79
  -1   2 -27  352.25   13.66
  -1   2 -27  347.68   13.61
   1  -2  27  341.20   13.55
  -1  -2  27  332.59   13.50
   1   2  27  341.38   13.63
   1  -2 -27  332.38   13.67
   1   2  27  346.56   13.54
   1   2 -27  339.27   13.05
   1  -2 -27  362.50   13.78
  -1  -2 -27  345.14   13.47
  -1  -2 -27  333.03   13.64
  -1   2  27  341.89   13.22
   1   2  27  332.22   13.78
  -1   2 -27  318.11   13.68
  -1  -2  27  333.79   13.48
  -1  -2 -27  371.88   14.05
  -1   2  27  348.10   13.82
   1  -2 -27  300.90   13.85
  -1  -2  27  345.70   13.78
   1  -2  27  350.39   14.10
   1   2 -27  344.06   13.79
   1  -2  27  350.63   13.61
   1  -2  27  361.03   13.23
  -1  -2  27  360.92   13.49
  -1  -2  27  349.28   13.42
  -1   2  27  330.20   13.96
  -1   2 -27  343.33   13.24
  -1  -2  27  338.24   13.90
   1   2  27  338.72   13.36
   1   2 -27  339.42   13.97
   1  -2 -27  349.80   13.88
   1   2 -27  337.22   13.51
   1  -2  27  342.27   14.11
  -1  -2 -27  376.64   14.24
   1   2  27  325.46   13.99
  -1  -2 -28  312.16   12.35
  -1  -2 -28  302.19   12.49
   1   2 -28  292.12   12.60
  -1   2 -28  299.24   12.43
   1   2 -28  307.89   11.93
   1  -2 -28  303.19   12.60
   1   2  28  309.92   12.61
  -1   2 -28  291.45   12.42
   1  -2 -28  306.28   12.55
  -1   2  28  317.24   12.09
   1  -2  28  299.70   12.42
   1   2  28  328.47   12.52
  -1  -2  28  302.70   12.37
  -1   2  28  319.90   12.72
   1  -2  28  295.25   12.96
  -1  -2  28  302.86   12.39
  -1  -2 -28  305.42   12.80
   1   2 -28  307.90   12.70
   1   2  28  306.22   12.66
  -1   2 -28  297.27   12.63
   1  -2 -28  303.49   12.83
   1  -2  28  314.20   12.55
  -1  -2  28  311.96   12.70
  -1  -2  28  337.56   12.44
   1  -2  28  325.57   12.12
  -1  -2  28  334.17   12.48
   1   2  28  318.39   12.29
  -1  -2  28  306.00   12.83
   1  -2  28  325.32   13.14
   1   2 -28  308.48   12.41
   1   2 -28  294.11   12.76
   1  -2 -28  312.30   12.78
  -1   2  28  298.84   12.43
  -1  -2 -28  312.85   13.00
  -1   2 -28  312.47   12.10
   1   2  28  307.25   12.97
  -1   2  28  306.39   12.87
   1   2  29  111.56    5.69
  -1  -2 -29   99.02    5.64
   1  -2 -29  106.43    5.66
  -1   2  29   93.69    5.09
  -1  -2  29  101.57    5.39
   1   2 -29  104.33    5.74
   1   2 -29  103.78    4.94
   1   2  29  115.14    5.70
  -1   2 -29  108.95    5.68
   1  -2  29   99.84    5.48
  -1   2 -29  108.44    5.58
  -1  -2 -29   94.32    5.47
   1   2  29  105.82    5.89
   1  -2  29  101.33    6.17
   1   2 -29  105.32    5.88
  -1   2 -29  113.49    5.79
  -1  -2  29  101.25    5.52
  -1   2  29   91.36    5.71
   1  -2  29  106.26    5.80
   1  -2 -29   88.92    5.79
  -1  -2 -29  109.66    5.98
  -1  -2  29  103.51    5.88
  -1  -2  29  113.44    5.57
  -1  -2  29  115.42    5.48
   1  -2  29  114.19    5.28
  -1   2  29  101.87    5.62
   1  -2 -29  110.27    5.95
   1  -2  29  109.77    6.40
   1   2 -29  103.77    5.47
  -1  -2 -29  105.44    6.12
   1   2 -29  104.89    5.89
  -1   2  29  107.79    6.09
  -1  -2  29  112.53    6.10
   1   2  29  102.37    5.36
  -1   2 -29   95.63    5.01
  -1   2 -30   85.16    4.88
   1   2  30   71.33    4.88
  -1  -2  30   79.33    4.75
   1  -2  30   78.67    4.91
   1   2  30   79.52    4.90
   1   2 -30   74.12    5.00
   1   2 -30   73.00    4.12
  -1   2  30   81.63    4.55
   1  -2 -30   76.76    4.83
  -1  -2 -30   72.57    4.71
  -1   2 -30   82.21    4.78
   1  -2 -30   72.48    5.22
   1   2  30   75.75    5.10
  -1   2  30   77.12    5.21
  -1  -2  30   80.16    4.87
   1  -2  30   80.20    5.06
   1  -2  30   82.98    5.55
   1   2 -30   79.07    5.14
  -1  -2 -30   94.75    5.52
  -1  -2  30   75.65    5.20
  -1   2 -30   86.75    5.24
   1  -2  30   87.44    4.55
  -1  -2  30   87.45    4.80
  -1  -2  30   79.80    4.76
  -1   2 -30   77.40    4.33
  -1   2  30   85.23    5.56
   1   2 -30   81.00    4.70
   1  -2 -30   80.85    5.17
  -1  -2  30   81.15    5.52
   1   2 -30   86.87    5.30
   1   2  30   77.59    4.64
  -1  -2 -30   72.35    5.42
   1  -2  31   36.60    3.78
  -1   2 -31   40.62    3.74
   1   2  31   44.83    4.04
  -1  -2  31   37.10    3.66
  -1   2 -31   44.70    4.07
  -1  -2 -31   43.33    3.81
   1   2 -31   46.91    3.15
   1   2  31   42.11    3.95
   1  -2 -31   43.94    4.03
   1   2 -31   48.82    4.32
   1   2 -31   46.47    4.32
  -1   2  31   46.34    4.39
  -1  -2 -31   46.99    4.53
  -1   2 -31   45.34    4.41
   1  -2 -31   47.74    4.48
   1  -2  31   42.79    3.96
   1   2  31   41.05    4.30
  -1  -2  31   47.39    4.46
   1  -2  31   49.86    4.79
  -1  -2  31   48.88    4.17
  -1  -2  31   58.20    4.16
   1   2  31   37.32    3.98
  -1  -2  31   48.13    3.99
   1  -2  31   46.92    3.43
   1   2 -31   44.09    4.30
  -1  -2  31   53.07    4.61
   1  -2 -31   57.57    4.33
  -1   2 -31   47.07    3.26
   1   2 -31   42.27    3.74
   1   2  31   47.74    3.76
  -1  -2 -31   57.20    4.64
   1   2 -32  115.92    6.39
   1   2 -32  113.13    5.31
  -1   2 -32  105.56    6.04
   1   2  32  112.87    6.19
  -1   2 -32  112.90    6.01
   1  -2 -32  112.73    6.10
   1  -2  32  103.91    5.89
  -1  -2  32  104.06    5.92
  -1  -2 -32  112.19    5.96
   1  -2  32  120.40    6.89
  -1  -2 -32  119.52    6.67
   1  -2  32  129.50    6.30
   1   2 -32  109.22    6.53
  -1   2 -32  117.00    6.48
  -1  -2  32  120.60    6.57
  -1  -2  32  110.24    6.02
   1  -2 -32  119.62    6.68
   1  -2  32  120.85    5.75
   1   2  32  104.80    6.19
   1   2 -32  119.09    6.53
  -1   2 -32  108.39    5.50
   1   2  32  109.68    5.81
  -1  -2 -32  122.11    6.80
   1  -2 -32  107.64    6.35
   1   2 -32  114.14    5.89
   1   2  33    2.27    3.16
  -1   2 -33    6.93    3.28
  -1  -2  33    4.51    2.91
  -1  -2 -33    5.47    2.93
  -1   2 -33    3.19    3.00
   1   2 -33    5.48    2.28
   1   2 -33    4.66    3.29
   1  -2 -33    5.88    3.24
   1  -2  33    4.22    3.11
  -1  -2  33   10.21    3.76
   1  -2  33    3.95    3.23
   1   2 -33    2.62    3.46
  -1  -2 -33    4.82    3.84
   1  -2 -33    7.75    3.63
   1  -2  33   10.15    4.08
  -1  -2  33   10.20    3.19
  -1   2 -33    0.25    3.38
   1   2  33    7.21    3.32
   1  -2  33   10.43    2.73
   1   2 -33   -0.88    2.72
   1  -2 -33    7.78    3.41
  -1  -2 -33   15.74    3.90
   1   2 -33    3.98    3.56
   1   2 -34  151.15    7.01
   1   2 -34  159.35    8.06
  -1  -2  34  163.19    7.80
   1   2  34  152.87    7.84
  -1   2 -34  154.37    7.73
   1  -2  34  159.86    7.75
  -1   2 -34  160.62    7.82
  -1  -2 -34  164.73    7.81
   1  -2 -34  166.52    8.08
   1  -2  34  173.84    8.50
  -1  -2 -34  169.27    8.48
  -1   2 -34  161.69    8.23
   1  -2  34  182.32    8.13
   1   2 -34  168.17    8.20
   1  -2 -34  174.60    8.51
  -1  -2  34  185.84    8.18
   1   2  34  164.38    8.06
   1  -2  34  171.00    7.57
  -1   2 -34  137.97    8.52
   1   2 -34  156.95    8.39
   1   2 -34  153.99    7.67
   1  -2 -34  159.61    8.28
  -1  -2 -34  171.60    8.63
   1   2  35  216.41    9.70
   1   2 -35  212.08    9.95
  -1  -2  35  202.01    9.56
  -1  -2 -35  223.60    9.66
   1  -2 -35  204.17    9.79
  -1   2 -35  214.85    9.71
  -1   2 -35  206.58    9.69
   1   2 -35  207.19    8.85
  -1  -2 -35  212.69   10.25
   1  -2 -35  222.36   10.35
   1   2 -35  211.08   10.00
  -1  -2  35  228.23    9.81
  -1   2 -35  216.13   10.15
   1  -2  35  211.95   10.41
   1  -2  35  224.70    9.32
   1   2  35  233.80   10.00
   1  -2 -35  217.40   10.12
  -1   2 -35  215.71   10.55
   1   2 -35  219.39    9.67
  -1  -2 -35  216.24   10.36
   1   2 -35  229.64   10.40
   1   2 -36  168.23    7.35
  -1   2 -36  167.35    8.15
  -1   2 -36  165.53    8.16
   1   2 -36  166.60    8.37
   1  -2 -36  169.27    8.28
  -1  -2  36  155.22    8.10
  -1  -2 -36  169.75    8.19
  -1  -2  36  156.99    8.26
   1   2 -36  187.06    8.77
  -1  -2 -36  163.91    8.70
  -1   2 -36  177.26    8.64
   1  -2  36  177.28    8.88
   1  -2 -36  172.73    8.82
   1   2  36  173.26    8.38
   1  -2  36  170.83    7.80
   1   2 -36  157.50    7.97
  -1   2 -36  188.89    9.31
   1  -2 -36  166.38    8.61
   1   2 -36  177.04    8.88
  -1  -2 -37   72.53    5.09
  -1   2 -37   78.19    5.13
   1  -2 -37   69.67    5.19
  -1   2 -37   72.07    4.98
   1   2 -37   59.88    5.09
   1  -2  37   77.07    6.37
   1   2 -37   76.17    5.68
  -1   2 -37   69.89    5.50
   1  -2 -37   71.52    5.80
  -1  -2 -37   78.61    5.97
   1   2  37   75.20    5.18
   1   2 -37   67.23    5.70
  -1   2 -37   67.26    5.89
   1  -2 -37   69.18    5.63
   1   2 -37   68.13    4.92
   1   2 -38   34.18    4.39
  -1   2 -38   33.89    4.08
  -1   2 -38   37.36    4.18
  -1  -2 -38   35.33    4.10
   1  -2 -38   39.29    4.42
   1   2 -38   27.11    4.59
   1  -2  38   32.07    5.22
  -1   2 -38   48.98    4.87
  -1  -2 -38   29.57    4.78
   1  -2 -38   47.11    5.17
   1   2  38   31.84    4.21
  -1   2 -38   31.26    4.89
   1  -2 -38   32.08    4.57
   1   2 -38   41.98    5.01
   1   2 -38   30.53    4.04
  -1  -2 -39  107.71    6.16
  -1   2 -39   97.12    6.18
   1  -2 -39   90.96    6.21
   1   2 -39  100.52    6.28
  -1   2 -39   90.69    6.07
   1  -2  39   95.33    7.00
  -1   2 -39  120.72    7.02
  -1  -2 -39   94.88    6.78
   1   2 -39   97.53    6.77
   1  -2 -39  107.47    6.94
   1   2  39  106.88    6.54
   1   2 -39  102.87    6.16
   1   2 -39  104.25    6.93
   1  -2 -39  101.08    6.63
  -1   2 -39  111.50    7.17
   1  -2 -40   10.20    3.62
   1   2 -40   16.12    4.05
  -1  -2 -40   13.56    3.61
  -1   2 -40   11.94    3.46
  -1   2 -40    9.20    3.65
  -1  -2 -40    9.17    4.45
   1  -2  40    9.69    4.34
  -1   2 -40   10.58    4.29
   1  -2 -40   12.09    4.54
   1   2 -40   10.47    4.36
   1   2  40   15.63    4.10
   1  -2 -40   19.50    4.46
   1   2 -40    8.46    3.29
  -1   2 -40   16.70    4.73
   1   2 -40   12.70    4.54
   1  -2 -41   -0.62    3.78
  -1  -2 -41    1.12    3.46
   1   2 -41    7.63    3.87
  -1   2 -41    5.44    3.52
  -1   2 -41   -1.81    3.51
   1  -2  41    1.42    4.45
   1  -2 -41    6.93    4.50
   1   2 -41   10.44    4.22
  -1  -2 -41    5.08    4.14
  -1   2 -41    5.62    4.32
   1   2  41    3.33    4.09
   1   2 -41    5.95    3.30
   1   2 -41    0.36    4.53
  -1   2 -41   12.76    4.64
   1  -2 -41    5.98    4.27
   1  -2 -42   -7.88    3.76
   1   2 -42    1.63    3.61
  -1  -2 -42   -1.44    3.85
  -1   2 -42    3.68    3.55
  -1   2 -42    1.47    3.56
  -1   2 -42   -3.05    4.16
   1  -2 -42    3.36    4.56
   1  -2  42   -2.16    4.42
   1   2 -42    7.98    4.48
  -1  -2 -42    1.87    4.45
   1   2  42    2.49    4.10
   1   2  42    0.29    3.50
   1   2 -42   -2.21    3.27
   1  -2 -42   -3.98    4.56
   1   2 -42    2.24    4.55
  -1   2 -42   -6.96    4.99
   1   2 -43    1.67    4.03
  -1   2 -43    2.67    3.41
  -1  -2 -43   -0.30    3.66
  -1   2 -43    2.42    3.82
   1  -2 -43    8.42    3.94
   1   2 -43   -2.85    4.67
  -1   2 -43    2.08    4.64
   1   2  43    0.32    4.17
   1   2  43   -3.80    4.06
   1  -2 -43    7.41    4.52
   1   2 -43   -3.82    4.57
  -1   2 -43   -4.63    4.90
  -1  -2 -44    4.85    3.76
   1   2 -44    8.91    3.88
  -1   2 -44    9.62    3.89
   1  -2 -44    8.61    4.31
  -1   2 -44   -1.07    4.39
   1   2  44    5.39    4.05
   1   2  44   -1.31    4.11
   1   2 -44    5.47    4.76
   1  -2 -44    2.28    4.89
  -1   2 -44   -0.43    4.90
   1  -2 -45   16.64    4.30
  -1   2 -45   19.14    4.40
  -1  -2 -45   11.52    4.17
   1   2 -45   23.86    4.58
   1   2  45   16.75    4.58
   1   2  45   14.40    4.42
   1   2 -45   22.81    5.47
  -1   2 -45   17.65    5.48
   1  -2 -45   28.43    5.14
  -1  -2 -46    7.98    4.25
   1   2 -46   15.47    4.57
   1  -2 -46    8.33    4.20
  -1   2 -46   15.69    4.43
   1   2  46   17.85    4.37
   1   2  46    8.91    4.56
   1   2 -46   14.31    4.93
   1  -2 -46    7.99    4.91
  -1   2 -46   16.71    5.52
  -1   2 -47   54.10    5.32
  -1  -2 -47   42.54    5.39
   1   2  47   49.92    5.39
   1   2 -47   42.37    6.01
  -1   2 -48   -0.34    4.30
   1   2  48    0.33    4.43
   1  -2  49    3.74    4.06
   1   3   0    1.85    1.25
  -1   3   0   -2.30    2.39
  -1  -3   0    1.47    1.38
   1  -3   0    0.13    1.35
  -1   3   0   -0.64    1.38
   1   3   0   -0.49    1.54
   1   3   0   -0.77    1.60
  -1   3   0    1.06    0.83
  -1  -3   0    2.49    1.90
  -1   3   0    1.21    1.76
  -1  -3   0    1.32    1.26
  -1   3   0    1.70    1.82
  -1   3  -1  608.31   21.94
  -1   3   1  587.49   21.20
   1  -3  -1  606.74   21.22
   1   3   1  581.32   21.55
  -1  -3  -1  560.12   21.53
   1   3  -1  608.31   21.52
  -1  -3   1  601.14   21.54
   1  -3   1  584.02   21.53
  -1   3  -1  608.84   21.54
   1   3   1  606.41   21.61
  -1   3   1  612.23   21.34
  -1  -3   1  596.62   21.71
   1   3  -1  599.27   21.72
  -1   3   1  599.31   21.57
  -1  -3  -1  601.58   21.72
   1   3   1  583.89   21.69
   1   3  -1  595.82   21.59
  -1   3  -1  604.14   21.69
  -1  -3  -1  608.28   21.59
  -1   3  -1  617.34   21.91
  -1   3   1  610.74   21.72
  -1   3   1  631.31   21.91
  -1   3  -2   63.92    3.53
   1   3   2   60.36    3.01
  -1  -3   2   65.86    2.86
   1   3  -2   62.88    2.91
  -1   3   2   64.60    2.47
  -1  -3  -2   56.67    2.95
   1  -3  -2   58.77    2.51
  -1  -3  -2   68.43    3.31
   1   3  -2   59.24    3.12
  -1   3   2   62.76    3.06
  -1   3  -2   56.90    2.84
  -1  -3   2   61.95    3.05
   1   3  -2   59.63    2.91
   1  -3   2   59.61    2.93
  -1   3   2   66.99    2.64
   1   3   2   54.50    3.07
  -1   3   2   59.64    3.16
   1  -3  -2   65.39    3.13
  -1   3  -2   66.95    3.47
   1   3  -2   50.13    2.84
   1  -3   2   69.38    3.34
  -1  -3  -2   59.40    2.94
  -1   3  -3  447.82   15.51
   1   3  -3  421.65   15.23
  -1  -3  -3  353.84   14.96
  -1  -3   3  408.73   14.95
   1   3  -3  406.48   14.95
  -1   3   3  425.28   14.74
   1  -3  -3  416.46   14.77
   1   3   3  411.16   15.02
  -1   3  -3  410.43   14.60
   1  -3   3  417.28   14.93
  -1   3   3  417.57   14.85
  -1   3  -3  419.30   14.93
   1   3  -3  416.71   15.17
   1   3   3  410.24   15.16
  -1   3   3  440.27   15.10
   1   3  -3  425.58   15.02
   1  -3   3  404.25   14.60
  -1  -3   3  417.26   15.17
  -1  -3  -3  418.18   15.19
  -1  -3  -3  413.76   15.07
   1  -3   3  397.78   15.33
   1  -3  -3  394.01   15.12
  -1   3   3  408.60   15.18
   1   3  -3  383.28   14.96
  -1   3  -3  442.49   15.46
   1  -3  -4 4317.39  159.49
   1   3  -4 4633.83  159.59
   1  -3   4 4627.09  159.74
  -1   3  -4 4769.42  159.79
  -1  -3  -4 4619.87  159.54
  -1   3   4 4505.78  159.56
  -1  -3   4 4507.80  159.32
  -1   3   4 4686.72  159.18
   1   3  -4 4541.91  159.32
   1  -3  -4 4477.07  159.20
   1   3   4 4465.48  159.39
  -1   3  -4 4050.63  159.27
  -1  -3   4 4337.29  159.32
  -1  -3  -4 4659.19  159.52
   1  -3   4 4598.52  159.27
  -1   3   4 4496.08  159.43
   1   3  -4 4625.22  159.53
   1   3  -4 4460.24  159.36
   1   3   4 4693.01  159.53
  -1  -3   4 4730.26  159.51
   1  -3  -4 4517.69  159.50
   1  -3   4 4800.86  159.68
  -1   3   4 4631.19  159.53
  -1   3  -4 4531.83  159.72
   1   3  -4 4169.96  159.43
  -1  -3  -4 4626.23  159.47
  -1  -3  -5 2202.28   79.68
  -1   3  -5 2292.59   79.66
   1  -3  -5 2240.00   79.48
  -1   3   5 2309.75   79.76
   1   3  -5 2271.71   79.77
   1  -3  -5 2166.19   79.68
   1  -3   5 2351.63   79.93
  -1   3   5 2263.42   79.39
   1  -3  -5 2226.60   79.41
  -1   3  -5 2376.76   79.99
   1   3   5 2207.50   79.58
  -1  -3   5 2239.00   79.49
  -1   3   5 2269.77   79.64
   1   3   5 2282.55   79.71
   1  -3   5 2299.55   79.44
  -1  -3  -5 2302.76   79.69
  -1  -3   5 2247.75   79.65
   1   3  -5 2271.69   79.70
  -1   3  -5 2111.50   79.41
   1   3  -5 2253.39   79.53
  -1  -3   5 2274.15   79.51
  -1   3  -5 2231.59   79.92
   1   3  -5 2162.64   79.65
  -1  -3  -5 2237.99   79.66
   1  -3   5 2247.37   79.87
  -1   3   5 2255.94   79.70
  -1  -3   5 2259.48   79.65
   1  -3  -5 2304.24   79.70
   1  -3  -6  375.17   13.62
   1  -3  -6  386.27   13.87
   1   3  -6  372.55   13.82
   1   3  -6  395.90   13.89
  -1  -3  -6  365.51   13.81
  -1   3   6  380.09   13.89
   1  -3   6  364.44   14.03
  -1   3  -6  372.72   13.74
   1  -3   6  373.25   13.22
  -1  -3   6  367.03   13.63
   1  -3  -6  361.99   13.52
  -1   3   6  365.47   13.51
   1   3   6  364.93   13.70
  -1  -3   6  359.88   13.58
  -1   3  -6  395.61   14.20
  -1   3  -6  376.90   13.22
  -1   3  -6  380.43   13.17
   1  -3   6  367.29   13.49
  -1   3  -6  346.98   13.48
  -1  -3   6  382.79   13.61
   1   3   6  353.66   13.81
  -1  -3  -6  386.63   13.82
   1   3  -6  366.01   13.80
  -1   3   6  386.04   13.78
   1   3  -6  371.30   13.63
   1  -3   6  364.76   13.17
  -1  -3   6  325.74   13.68
  -1   3   6  391.14   13.85
   1  -3   6  400.31   14.07
   1   3  -6  356.88   13.79
  -1   3  -6  382.87   14.07
  -1  -3  -6  380.28   13.83
  -1  -3   6  358.49   13.74
   1  -3  -6  359.66   13.77
   1   3  -7  159.28    6.47
   1  -3  -7  160.14    6.23
  -1   3   7  165.95    6.54
  -1  -3  -7  150.43    6.42
  -1   3  -7  160.46    6.37
  -1  -3   7  162.19    6.57
   1  -3   7  170.73    6.87
   1   3  -7  158.60    6.51
  -1  -3   7  166.19    6.16
  -1   3  -7  147.79    5.82
   1  -3  -7  151.51    6.17
  -1   3   7  156.58    6.17
   1   3   7  154.19    6.40
   1  -3   7  155.51    5.84
  -1   3  -7  160.63    6.88
  -1  -3   7  163.53    6.30
  -1  -3   7  155.61    6.22
  -1   3  -7  157.46    6.11
   1  -3   7  151.23    6.08
   1  -3   7  161.38    5.74
  -1  -3  -7  160.68    6.45
   1   3   7  141.96    6.43
  -1   3   7  169.18    6.43
   1   3   7  161.96    6.46
   1   3  -7  164.03    6.45
   1   3  -7  163.99    6.21
  -1  -3   7  155.60    6.41
   1  -3  -7  167.27    6.46
   1   3  -7  159.87    6.50
  -1  -3  -7  164.55    6.51
   1  -3   7  150.01    6.70
  -1   3   7  169.23    6.54
  -1   3  -7  145.87    6.74
   1   3  -8   45.03    2.76
  -1   3   8   52.30    2.89
  -1  -3   8   44.57    2.78
  -1  -3  -8   51.78    3.04
   1   3  -8   36.57    2.77
   1  -3  -8   46.04    2.66
   1  -3   8   46.58    1.91
  -1   3   8   45.26    2.86
  -1   3  -8   46.10    2.63
  -1  -3   8   45.29    2.58
  -1   3  -8   38.16    3.41
  -1  -3   8   45.74    2.46
   1  -3  -8   46.44    2.47
   1  -3   8   44.34    2.09
   1   3   8   47.21    2.80
   1  -3   8   47.49    3.29
  -1   3  -8   36.52    2.04
  -1   3   8   43.00    2.44
  -1  -3  -8   50.89    2.95
  -1   3  -8   49.58    2.31
  -1  -3   8   46.10    2.46
   1  -3   8   45.51    2.33
   1   3   8   47.21    2.88
   1  -3   8   41.57    1.88
   1   3   8   46.06    2.75
   1   3  -8   45.28    2.46
  -1  -3  -8   38.62    2.76
  -1   3   8   47.84    2.78
   1   3  -8   48.38    2.71
   1  -3  -8   51.24    2.88
  -1   3  -8   38.25    3.40
   1   3  -8   48.15    2.74
  -1  -3  -8   49.22    2.89
  -1   3   8   43.97    2.78
   1  -3   8   58.52    3.42
  -1  -3   8   44.32    2.83
   1  -3   9 1192.74   41.21
  -1   3   9 1210.61   41.85
  -1   3  -9 1177.62   41.68
  -1   3   9 1135.50   41.68
   1  -3  -9 1158.50   41.62
  -1  -3  -9 1187.60   41.75
   1  -3   9 1192.14   42.02
   1   3  -9 1226.10   41.86
  -1  -3   9 1142.78   41.77
  -1   3   9 1195.96   41.59
   1   3  -9 1208.23   41.72
   1  -3  -9 1171.35   41.61
   1   3   9 1217.28   41.73
  -1  -3   9 1166.01   41.55
  -1  -3   9 1146.38   41.60
   1  -3   9 1094.77   41.31
  -1   3  -9 1186.85   41.32
   1   3  -9 1159.35   41.55
   1  -3   9 1138.83   41.18
  -1  -3  -9 1192.38   41.75
   1  -3   9 1154.33   41.42
   1   3  -9 1186.14   41.73
   1   3   9 1180.50   41.77
  -1  -3   9 1179.83   41.55
  -1  -3  -9 1124.44   41.69
   1   3   9 1153.74   41.73
  -1   3   9 1181.78   41.77
  -1   3  -9 1162.21   41.43
   1  -3   9 1097.72   41.92
   1   3  -9 1164.52   41.76
  -1   3   9 1165.43   41.77
  -1  -3  -9 1199.54   41.81
   1  -3  -9 1139.75   41.77
  -1   3  -9 1174.49   42.05
  -1  -3   9 1156.97   41.72
  -1  -3  10  501.17   17.87
   1  -3  10  473.51   18.05
   1  -3  10  481.10   17.67
  -1   3 -10  478.19   17.67
   1  -3  10  494.88   17.21
  -1   3  10  487.37   17.71
  -1   3  10  481.68   17.88
   1  -3 -10  457.20   17.62
   1  -3 -10  486.47   17.65
  -1  -3  10  470.88   17.61
   1   3 -10  478.42   17.71
  -1   3  10  493.58   17.63
  -1   3 -10  471.81   17.34
   1  -3  10  488.24   17.34
   1   3  10  504.33   17.76
   1  -3  10  472.94   17.16
  -1  -3 -10  476.08   17.74
  -1  -3  10  484.40   17.54
  -1  -3 -10  520.33   17.79
  -1   3 -10  458.03   17.41
   1   3 -10  477.27   17.72
   1  -3  10  488.25   17.42
  -1   3  10  459.52   17.75
   1   3  10  507.79   17.79
   1   3  10  445.58   17.74
   1   3 -10  473.78   17.55
   1  -3  10  508.04   18.01
  -1  -3  10  471.85   17.74
  -1  -3 -10  477.45   17.84
   1  -3 -10  501.71   17.86
  -1   3 -10  460.99   18.05
   1   3 -10  486.79   17.83
  -1   3  10  477.53   17.82
  -1  -3  11   26.92    2.48
  -1   3  11   23.52    2.48
   1  -3  11   18.17    1.32
  -1   3  11   22.94    2.30
  -1   3 -11   19.41    1.99
   1  -3  11   17.00    2.03
   1  -3  11   19.85    2.63
   1  -3 -11   17.91    2.02
  -1   3  11   18.72    2.07
  -1  -3  11   15.18    2.08
   1  -3  11   18.69    1.62
  -1   3 -11   17.89    1.64
   1   3 -11   21.17    2.29
   1   3  11   17.93    2.20
   1   3 -11   20.91    2.12
   1   3 -11   21.64    2.13
  -1  -3  11   20.20    1.91
   1   3 -11   20.59    1.67
  -1   3 -11   22.71    1.66
   1   3  11   23.43    2.20
   1   3  11   14.83    2.28
   1  -3  11   18.79    1.28
   1  -3  11   16.83    1.58
  -1   3  11   20.52    2.27
  -1  -3 -11   23.51    2.39
  -1  -3  11   20.36    2.34
  -1   3 -11   19.81    2.79
   1  -3  11   20.28    2.74
   1   3 -11   17.95    2.37
   1  -3 -11   16.41    2.18
  -1  -3  12   90.14    4.20
  -1   3  12   85.64    4.42
   1   3  12   77.83    4.09
   1  -3  12   83.65    3.67
  -1   3  12   94.98    4.32
  -1  -3  12   95.01    4.49
   1  -3  12   89.49    4.25
   1  -3 -12   93.96    4.25
   1   3 -12   92.14    4.19
   1   3 -12   93.99    4.35
   1  -3  12   91.11    4.67
  -1   3  12   92.89    4.28
   1  -3  12   92.13    3.87
  -1  -3  12   86.96    4.25
   1   3  12   95.07    4.45
  -1   3 -12   89.33    3.90
  -1   3 -12   88.14    3.88
  -1  -3  12   91.32    4.10
   1  -3  12   90.41    3.85
   1  -3  12   88.77    3.64
   1   3  12   98.21    4.45
   1   3 -12   94.97    4.05
   1   3 -12   86.52    4.22
  -1  -3  12   95.57    4.43
  -1  -3 -12  101.58    4.49
   1  -3  12   92.95    4.77
  -1   3 -12   80.38    4.60
  -1   3  12   98.78    4.50
   1   3 -12   90.87    4.37
   1  -3  13   62.35    3.32
   1   3  13   60.67    3.31
  -1   3  13   56.98    3.48
  -1  -3  13   61.18    3.28
   1  -3  13   49.73    2.71
  -1   3  13   67.75    3.34
  -1  -3  13   74.80    3.67
  -1   3 -13   59.72    2.93
  -1   3  13   67.48    3.44
   1   3 -13   58.69    3.41
  -1  -3  13   62.13    3.37
   1  -3  13   61.02    3.80
   1  -3  13   62.41    3.01
   1   3 -13   60.80    3.29
   1   3  13   56.61    3.53
   1  -3 -13   55.28    3.29
   1  -3  13   61.40    2.68
   1   3  13   54.56    3.52
  -1  -3  13   62.46    3.14
   1   3 -13   63.49    3.06
  -1   3 -13   55.30    2.87
   1   3 -13   60.28    3.27
   1  -3  13   64.42    2.98
   1   3  13   57.60    3.70
  -1  -3  13   64.33    3.62
  -1   3  13   57.92    3.56
   1   3 -13   64.29    3.58
   1  -3  13   61.47    3.77
  -1  -3 -13   58.23    3.43
  -1   3 -13   54.82    3.84
  -1  -3  14  516.05   19.26
  -1   3 -14  508.87   19.56
   1   3  14  525.38   19.30
   1  -3  14  485.84   18.91
  -1   3  14  551.03   19.59
  -1   3  14  547.54   19.43
   1  -3  14  552.48   19.36
  -1  -3  14  553.91   19.51
   1   3  14  534.28   19.49
   1  -3  14  532.37   19.11
  -1  -3  14  545.34   19.37
   1   3 -14  527.94   19.36
  -1   3 -14  518.84   19.11
   1  -3 -14  534.47   19.45
  -1   3  14  533.01   19.38
   1   3 -14  523.36   19.31
   1  -3  14  552.33   19.79
   1  -3  14  524.06   19.03
  -1  -3  14  502.60   19.29
   1   3 -14  520.19   19.37
   1  -3  14  530.14   18.89
  -1   3 -14  511.89   19.02
  -1  -3  14  536.62   19.19
   1   3  14  523.56   19.45
   1   3 -14  510.31   19.19
   1   3  14  487.85   19.61
   1  -3  14  530.39   19.76
   1   3 -14  500.42   19.51
  -1   3 -14  549.03   19.87
  -1  -3  14  518.07   19.46
  -1  -3 -14  540.35   19.61
  -1   3  14  538.84   19.58
   1  -3  15   90.27    3.82
  -1  -3  15   87.43    4.56
  -1  -3  15   92.57    4.28
   1   3 -15   91.05    4.18
  -1   3  15   85.57    4.37
  -1   3 -15   86.83    4.58
   1   3  15   90.07    4.27
   1  -3  15   81.83    4.29
   1   3  15   90.14    4.47
  -1  -3  15   88.68    4.35
  -1   3  15   88.13    4.41
   1  -3  15   90.43    4.12
   1   3 -15   94.08    4.37
   1  -3 -15   87.69    4.52
   1   3  15   91.83    4.55
  -1   3 -15   85.74    4.06
   1  -3  15   83.91    4.81
   1   3 -15   90.77    4.32
   1   3 -15   83.17    4.02
   1  -3  15   86.43    3.75
  -1  -3  15   91.93    4.12
  -1  -3  15   96.44    4.34
   1   3  15   95.71    4.48
   1  -3  15   89.23    3.96
  -1   3  15   94.94    4.71
  -1  -3 -15   93.52    4.66
  -1   3 -15   82.60    4.84
  -1  -3  15   85.97    4.53
   1  -3  15   84.68    4.92
   1   3 -15   92.91    4.56
   1   3  15   91.63    4.77
  -1   3 -16 1099.88   40.32
   1   3  16 1145.95   40.08
  -1  -3  16 1157.94   40.27
   1  -3  16 1071.37   39.71
  -1   3  16 1067.67   40.16
   1   3 -16 1150.82   39.97
  -1  -3  16 1110.99   40.04
   1  -3  16 1143.22   40.12
   1   3  16 1112.85   40.21
  -1   3 -16 1094.72   39.93
   1   3 -16 1083.69   40.11
  -1  -3  16 1135.58   40.13
  -1   3  16 1115.12   40.16
   1  -3 -16 1131.82   40.25
   1  -3  16 1127.66   40.52
   1   3  16 1131.89   40.26
   1  -3  16 1148.53   39.93
   1  -3  16 1112.18   39.67
   1   3 -16 1087.19   40.12
  -1  -3  16 1151.93   39.96
   1   3  16 1082.06   40.22
   1  -3  16 1108.53   39.80
  -1  -3  16 1132.49   40.09
   1   3 -16 1110.63   40.33
  -1   3  16 1122.95   40.32
  -1   3 -16 1053.55   40.51
   1   3  16 1097.28   40.38
  -1  -3  16 1110.33   40.25
  -1  -3 -16 1088.99   40.38
  -1   3  16 1147.21   40.14
   1  -3  16 1139.46   40.50
   1  -3  17  197.09    7.76
   1  -3 -17  187.96    7.89
   1   3  17  173.01    7.60
   1   3 -17  186.50    7.51
   1   3  17  176.83    7.83
  -1  -3  17  195.30    7.68
   1  -3  17  190.28    7.29
  -1   3 -17  199.09    8.02
  -1   3  17  174.18    7.75
  -1  -3  17  194.39    7.88
   1  -3  17  182.18    8.12
  -1   3 -17  187.38    7.57
  -1  -3  17  190.16    7.83
   1   3  17  172.65    7.81
   1  -3  17  195.77    7.58
  -1   3  17  186.92    7.84
   1   3 -17  173.50    7.74
   1  -3 -17  188.93    7.90
   1  -3  17  190.99    7.23
   1   3  17  182.93    7.87
  -1  -3  17  199.47    7.71
  -1  -3  17  198.44    7.56
   1  -3  17  187.33    7.34
   1   3 -17  185.36    7.73
  -1   3  17  177.59    7.72
   1  -3  17  197.17    8.30
  -1  -3  17  188.39    7.94
  -1   3 -17  174.60    8.17
   1   3  17  190.97    8.24
  -1  -3 -17  188.25    8.07
   1   3 -17  183.17    7.93
  -1   3  17  193.51    8.07
  -1  -3  18  545.18   20.45
   1   3 -18  540.76   20.32
   1  -3 -18  549.06   20.60
  -1   3  18  553.66   20.62
   1  -3  18  530.43   20.12
  -1  -3  18  547.81   20.64
   1   3  18  572.33   20.71
   1   3  18  576.57   20.53
   1   3  18  561.41   20.66
  -1   3 -18  556.80   20.73
   1  -3  18  538.58   20.48
   1  -3  18  568.14   20.36
  -1   3  18  562.55   20.63
  -1   3 -18  569.44   20.43
   1  -3  18  564.15   20.96
  -1  -3  18  547.57   20.56
   1   3 -18  561.25   20.56
   1   3  18  558.68   20.68
   1  -3 -18  553.27   20.69
   1   3  18  569.29   20.68
  -1  -3  18  571.12   20.36
   1  -3  18  535.09   20.17
  -1  -3  18  564.43   20.50
   1  -3  18  536.14   20.06
   1   3  18  590.19   20.96
   1   3 -18  557.22   20.76
  -1   3  18  571.90   20.82
  -1   3  18  550.38   20.53
  -1   3 -18  492.21   20.91
   1  -3  18  564.84   20.98
  -1  -3 -18  554.37   20.81
  -1  -3  18  558.48   20.72
   1  -3  19   10.99    1.68
   1   3  19   11.34    2.35
  -1   3 -19   17.24    2.54
   1  -3 -19   14.48    2.35
   1   3 -19   13.03    1.97
   1   3  19   13.49    2.32
   1  -3  19   10.76    2.26
  -1  -3  19   14.67    2.60
   1   3  19   10.76    2.40
  -1   3  19   12.47    2.23
  -1   3  19   12.24    2.59
  -1  -3  19   15.09    2.64
   1   3 -19   13.54    2.44
  -1   3 -19   15.07    2.17
   1  -3  19   20.61    2.86
  -1  -3  19   11.93    2.19
   1  -3 -19   13.72    2.64
   1   3  19   16.28    2.67
   1  -3  19   17.28    2.11
  -1  -3  19   15.30    2.15
   1  -3  19   15.45    1.76
   1  -3  19   13.61    1.76
   1   3  19   13.68    2.38
  -1  -3  19   11.81    2.18
  -1  -3 -19   12.30    2.46
  -1   3  19   13.53    2.65
  -1   3  19   12.43    2.22
   1   3 -19   11.35    2.42
   1   3  19   16.21    2.82
  -1  -3  19   13.61    2.70
   1  -3  19   16.17    2.99
   1   3  20  161.69    6.66
   1   3  20  146.10    6.78
  -1   3 -20  155.54    6.76
   1   3 -20  145.49    6.30
  -1  -3  20  121.20    6.52
   1  -3 -20  155.95    6.65
  -1   3  20  154.69    6.64
  -1  -3  20  151.05    6.47
   1   3  20  147.06    6.76
   1  -3  20  150.67    6.57
   1  -3  20  143.01    6.09
   1   3  20  157.76    6.81
   1  -3  20  151.23    6.48
   1  -3  20  151.77    7.06
  -1   3  20  149.80    6.74
  -1  -3  20  164.53    6.59
   1  -3 -20  148.30    6.80
  -1   3 -20  146.39    6.51
  -1  -3  20  151.73    6.71
   1   3 -20  148.33    6.61
   1  -3  20  143.45    6.06
   1  -3  20  150.69    6.20
  -1  -3  20  158.25    6.56
   1   3  20  135.01    6.54
   1   3  20  148.37    6.70
  -1  -3  20  159.70    6.42
   1   3  20  160.95    7.05
   1  -3  20  147.98    7.01
  -1   3  20  149.96    6.57
   1   3 -20  137.38    6.78
  -1  -3  20  141.49    6.91
  -1  -3 -20  156.99    6.96
  -1   3  20  161.05    7.08
   1  -3 -21  147.26    6.79
   1   3  21  174.09    7.09
  -1  -3  21  146.04    6.59
  -1   3 -21  143.32    6.88
   1   3  21  149.89    6.93
   1   3 -21  153.36    6.46
   1  -3  21  160.40    6.82
   1   3  21  168.15    6.80
  -1   3  21  160.91    6.91
  -1  -3  21  161.39    6.70
  -1   3 -21  160.12    6.71
   1  -3  21  148.90    7.28
   1   3 -21  152.93    6.87
   1   3  21  143.31    6.92
  -1   3  21  161.99    7.06
   1  -3  21  146.09    6.66
   1  -3 -21  168.14    7.12
  -1  -3  21  155.47    6.88
   1  -3  21  143.77    6.34
   1   3  21  145.00    6.78
   1   3  21  150.36    6.89
  -1  -3  21  155.73    6.56
   1  -3  21  163.50    6.30
  -1  -3  21  169.01    6.79
   1   3 -21  140.63    6.98
  -1   3  21  145.57    6.71
   1   3  21  145.08    7.25
  -1  -3  21  141.43    6.99
  -1  -3 -21  153.31    7.21
   1  -3  21  148.53    7.29
  -1   3  21  153.52    7.15
   1   3  22  451.59   17.48
   1  -3  22  489.78   17.38
   1   3 -22  447.80   17.02
   1   3  22  465.23   17.31
   1  -3 -22  446.73   17.39
  -1  -3  22  423.95   17.16
  -1   3  22  443.46   17.37
  -1   3 -22  436.73   17.50
   1  -3  22  462.80   17.23
  -1   3  22  456.71   17.49
  -1  -3  22  443.23   17.25
   1   3 -22  462.53   17.42
   1  -3  22  464.14   17.79
  -1   3 -22  458.02   17.28
   1  -3 -22  464.78   17.60
   1   3  22  481.87   17.59
  -1  -3  22  464.50   17.39
   1   3  22  431.55   17.47
  -1  -3  22  467.11   17.12
   1  -3  22  459.04   16.88
   1   3  22  444.82   17.40
   1  -3  22  454.79   16.98
  -1  -3  22  463.02   17.26
  -1  -3  22  466.25   17.56
   1  -3  22  468.41   17.84
  -1  -3 -22  481.62   17.75
  -1   3  22  444.82   17.34
   1   3  22  454.94   17.78
  -1   3  22  467.65   17.73
   1   3 -22  466.00   17.67
  -1   3 -22  462.41   17.00
  -1  -3 -23    2.16    2.55
  -1   3  23   10.48    2.51
   1   3  23    5.09    2.23
  -1  -3  23    5.09    2.01
   1   3  23    4.36    2.59
  -1   3 -23    4.14    2.39
   1   3 -23    4.76    2.62
   1  -3 -23    5.60    2.32
   1  -3 -23    5.24    2.32
  -1   3 -23    4.14    2.26
   1   3 -23    4.10    1.84
   1  -3  23   11.39    2.48
   1  -3  23    4.85    2.88
  -1  -3  23    5.52    2.26
   1   3 -23    5.86    2.46
   1  -3 -23    2.83    2.52
  -1   3  23    5.73    2.71
   1   3  23    8.80    2.69
   1  -3  23    1.36    2.22
  -1   3 -23    2.55    2.37
  -1  -3  23   10.15    2.72
   1  -3  23    6.90    1.90
   1   3  23    8.37    2.61
   1   3  23    8.23    2.55
   1  -3  23    5.86    2.03
  -1  -3  23    7.46    2.28
  -1  -3  23    8.12    2.22
   1  -3  23    6.10    2.82
   1   3 -23    7.88    2.83
  -1   3  23    8.82    3.01
  -1  -3 -23    6.51    2.59
  -1  -3  23    8.94    2.95
  -1   3 -23    7.49    1.91
  -1   3  23    6.87    2.25
   1   3  23    4.63    2.71
  -1  -3 -24  179.17    8.33
   1   3 -24  198.14    8.00
   1   3  24  199.39    8.30
  -1   3 -24  210.47    8.42
   1  -3 -24  203.69    8.56
   1   3 -24  193.51    8.64
   1   3  24  188.80    8.49
   1  -3 -24  203.89    8.51
  -1  -3  24  200.65    8.18
   1  -3  24  200.00    8.36
  -1   3  24  195.33    8.07
  -1   3 -24  197.57    8.55
  -1   3  24  172.18    8.28
  -1   3  24  192.22    8.54
   1  -3 -24  162.05    8.48
  -1  -3  24  199.72    8.51
  -1   3 -24  204.01    8.40
   1   3 -24  198.77    8.49
   1  -3  24  184.72    8.77
   1   3  24  200.78    8.63
  -1  -3  24  187.07    8.28
   1  -3  24  192.21    8.23
  -1  -3  24  199.12    8.27
   1   3  24  208.89    8.51
   1   3  24  210.66    8.50
   1  -3  24  197.15    7.97
   1  -3  24  187.53    7.79
  -1  -3  24  212.49    8.13
   1   3  24  186.56    8.90
  -1   3  24  180.18    8.25
   1   3  24  185.71    8.17
  -1   3 -24  199.09    7.95
  -1  -3 -24  190.95    8.78
   1  -3  24  199.96    8.87
  -1   3  24  201.56    8.75
   1   3 -24  186.49    8.63
  -1  -3  24  192.86    8.68
  -1   3 -25  453.43   16.79
  -1   3 -25  433.64   16.61
   1   3  25  421.50   16.52
  -1   3  25  430.39   16.36
   1   3 -25  428.90   16.20
  -1  -3  25  428.86   16.43
   1  -3 -25  443.26   16.71
   1   3  25  449.35   16.78
   1   3 -25  411.53   16.76
   1  -3 -25  444.93   16.77
  -1  -3 -25  441.88   16.74
   1  -3  25  434.10   16.57
   1   3  25  424.30   16.74
  -1  -3  25  428.63   16.53
   1   3 -25  439.16   16.70
   1  -3  25  433.95   16.52
  -1   3  25  409.36   16.75
   1  -3 -25  390.45   16.77
   1  -3  25  390.97   16.97
  -1  -3  25  441.04   16.68
  -1   3 -25  438.89   16.58
  -1  -3  25  439.92   16.35
   1   3  25  425.95   16.61
   1  -3  25  445.85   16.20
  -1  -3  25  454.81   16.53
   1   3  25  445.33   16.72
   1  -3  25  438.99   16.12
   1   3  25  431.11   16.43
  -1  -3 -25  429.14   16.98
   1   3  25  406.53   16.97
  -1   3  25  441.90   17.02
   1   3 -25  447.07   16.97
  -1  -3  25  428.61   16.85
   1  -3  25  449.99   17.19
   1  -3 -25  375.48   16.68
  -1   3 -25  428.53   16.23
  -1  -3 -26    2.39    2.44
  -1   3  26    4.85    2.33
  -1   3 -26    3.87    2.58
   1  -3  26    9.28    2.61
   1   3 -26    5.52    1.96
   1   3  26    9.50    2.63
   1  -3 -26    8.62    2.88
   1   3 -26    6.17    2.73
  -1  -3  26    4.00    2.31
   1   3  26    3.98    2.73
   1  -3 -26    6.66    2.64
  -1   3 -26    1.93    2.40
  -1  -3  26    6.61    2.76
  -1  -3  26    0.35    2.53
  -1   3  26    2.49    2.94
   1  -3 -26    7.31    2.95
   1   3  26    8.15    2.82
  -1   3 -26    2.96    2.66
   1  -3  26    2.44    2.54
   1   3 -26    5.43    2.70
   1  -3  26   11.34    3.29
   1  -3  26    4.13    2.04
   1   3  26    5.21    2.70
  -1  -3  26   10.49    2.52
   1  -3  26    6.10    2.15
  -1  -3  26    3.59    2.59
   1   3  26    4.47    2.96
  -1   3  26    0.23    2.90
   1   3 -26    6.73    3.01
  -1   3 -26    2.97    2.05
   1  -3  26   11.50    3.60
  -1  -3  26   15.06    3.15
   1   3  26    0.67    2.29
  -1  -3 -26    7.28    3.02
   1   3  26    4.18    3.26
   1  -3 -26    2.68    2.73
  -1   3 -27   16.93    3.12
  -1  -3 -27   18.48    3.11
  -1   3 -27   14.24    2.85
   1  -3 -27   12.74    3.12
   1  -3  27   12.36    2.84
   1   3  27   15.46    2.90
   1   3 -27   15.04    2.25
  -1   3  27   14.53    2.51
   1   3  27   13.56    2.90
  -1  -3  27   16.62    2.60
   1   3 -27   15.05    3.03
   1  -3 -27   16.58    2.97
  -1  -3 -27   16.31    3.29
   1   3  27   10.59    3.15
  -1  -3  27   16.33    2.94
   1  -3  27   11.18    3.32
   1  -3  27   12.68    2.81
  -1  -3  27   10.08    3.30
   1   3 -27   14.63    3.02
  -1   3 -27   14.35    2.95
  -1   3  27   13.15    3.24
  -1  -3  27   23.48    3.02
   1   3  27   15.54    3.07
   1  -3  27   14.01    2.20
   1  -3  27   20.45    2.57
   1   3  27   15.12    2.99
  -1  -3  27   14.22    2.62
  -1  -3  27   13.60    3.33
  -1   3  27   16.21    3.65
   1   3  27   16.51    2.64
   1  -3  27   11.36    3.42
  -1   3 -27   19.08    2.50
   1  -3 -27   15.59    3.24
   1   3 -27   17.85    3.28
   1   3  27   17.92    3.56
  -1  -3 -27   18.10    3.39
   1   3 -27   13.44    2.70
   1   3  28   18.82    3.28
   1   3 -28   19.00    2.47
   1   3 -28   18.12    3.12
   1  -3  28   21.18    3.08
  -1   3 -28   15.96    2.88
  -1   3  28   18.36    2.85
  -1  -3  28   19.11    2.83
   1  -3 -28   22.69    3.11
  -1  -3 -28   15.56    2.82
   1   3  28   24.63    3.13
  -1   3 -28   14.76    3.04
  -1   3  28   20.28    3.25
  -1   3 -28   20.46    3.39
   1   3  28   21.69    3.57
  -1  -3  28   13.80    3.23
   1  -3  28   17.65    3.68
   1  -3  28   15.67    3.06
   1   3 -28   22.16    3.33
  -1  -3 -28   17.88    3.57
  -1  -3  28   19.94    2.94
   1  -3  28   19.18    2.74
  -1  -3  28   23.30    2.95
   1   3  28   16.28    3.14
   1  -3  28   20.70    2.50
  -1  -3  28   19.69    2.89
   1   3  28   16.04    3.06
  -1  -3  28   21.12    3.59
  -1  -3 -28   23.52    3.56
   1   3 -28   20.06    2.91
  -1   3 -28   16.20    2.52
  -1   3  28   17.51    3.82
   1  -3 -28   19.50    3.36
   1   3 -28   15.53    3.55
   1   3  28   18.02    3.02
   1  -3  28   14.95    4.01
  -1   3  29   71.88    4.34
   1   3 -29   69.96    4.04
   1   3  29   75.97    4.87
   1  -3 -29   76.74    4.75
   1  -3  29   83.80    5.10
  -1   3 -29   70.72    4.65
   1   3 -29   78.41    4.93
  -1  -3 -29   73.80    4.64
  -1   3 -29   75.86    4.69
   1   3  29   71.70    4.69
  -1  -3  29   71.09    4.41
  -1  -3  29   69.69    4.70
  -1   3  29   68.33    4.82
  -1  -3 -29   64.01    5.10
  -1  -3  29   70.32    5.02
  -1   3 -29   72.62    4.92
   1  -3  29   81.32    5.41
   1  -3  29   71.90    4.67
   1   3  29   71.20    5.02
   1   3 -29   67.19    5.00
  -1  -3  29   78.89    4.48
   1  -3  29   72.48    4.17
  -1  -3  29   87.96    4.74
   1   3  29   57.83    4.70
   1  -3  29   70.34    4.15
   1   3  29   71.03    4.76
  -1  -3  29   75.82    5.32
   1   3  29   72.67    4.50
   1  -3 -29   76.72    5.04
   1   3 -29   70.30    4.51
  -1   3 -29   73.76    4.18
  -1  -3 -29   77.05    5.32
   1   3 -29   72.45    5.07
   1  -3  30  263.30   10.51
   1   3 -30  249.90   10.68
  -1  -3 -30  239.30   10.38
  -1   3 -30  238.11   10.35
  -1  -3  30  240.62   10.30
   1   3  30  250.30   10.55
   1  -3 -30  271.16   10.60
   1   3  30  236.91   10.33
   1   3 -30  240.45    9.85
  -1   3 -30  234.54   10.44
  -1   3  30  241.55   10.11
   1  -3  30  239.01   10.31
   1  -3  30  243.41   10.93
   1   3 -30  238.75   10.66
  -1   3 -30  258.80   10.60
  -1  -3  30  244.57   10.54
  -1  -3 -30  232.30   10.93
  -1   3  30  225.97   10.59
  -1  -3  30  240.36   10.34
   1   3  30  237.03   10.63
  -1  -3  30  237.89   10.06
   1  -3  30  251.19    9.87
   1   3  30  237.96   10.42
   1  -3  30  251.67    9.98
  -1  -3  30  252.05   10.36
   1  -3 -30  230.90   10.75
  -1  -3 -30  258.10   11.08
  -1   3 -30  246.44    9.98
   1   3 -30  251.72   10.41
   1   3 -30  236.62   10.78
  -1  -3  30  258.59   10.89
   1   3  31  112.32    6.21
  -1   3 -31  121.46    6.14
   1  -3 -31  116.39    6.18
   1  -3  31  131.73    6.24
  -1   3 -31  106.77    6.07
   1   3 -31  114.01    5.48
  -1  -3 -31  118.72    6.10
  -1  -3  31  107.22    5.85
   1   3 -31  119.33    6.51
   1  -3  31  109.74    6.58
  -1  -3  31  110.89    6.05
  -1  -3  31  128.99    6.53
   1  -3  31  103.32    5.90
  -1   3  31  105.09    6.32
   1   3 -31  118.44    6.42
  -1   3 -31  110.65    6.43
  -1  -3 -31  118.57    6.74
  -1  -3  31  120.08    5.87
   1  -3  31  118.60    5.62
   1   3  31  121.52    6.32
   1  -3  31  107.31    5.59
   1  -3 -31  117.42    6.48
  -1  -3 -31  121.33    6.85
   1   3 -31  105.60    5.85
  -1  -3  31  118.44    6.61
   1   3 -31  115.08    6.54
  -1   3 -31  102.28    5.51
  -1   3 -31  103.86    6.70
   1  -3 -32    0.49    2.89
  -1  -3 -32    0.89    3.05
   1   3 -32   -1.59    3.27
  -1   3 -32   -1.41    3.00
   1   3 -32    5.57    2.36
  -1  -3  32   -1.93    2.81
  -1   3 -32    3.26    3.06
   1   3  32   -1.63    2.97
   1  -3  32    2.57    3.85
  -1  -3  32    2.86    3.37
   1  -3  32    1.75    3.03
  -1  -3  32    0.65    3.32
  -1   3 -32   -0.24    3.25
   1   3 -32    1.76    3.53
  -1  -3 -32   -3.69    3.50
   1   3  32    2.09    3.19
  -1  -3  32    1.51    3.02
   1  -3  32   -0.48    2.28
   1  -3  32    1.01    2.59
  -1  -3 -32    3.86    3.74
   1   3 -32   -1.11    2.67
   1  -3 -32    3.02    3.16
  -1   3 -32    3.56    3.77
   1   3 -32   -3.44    3.67
  -1   3 -32    0.35    2.56
  -1   3 -33    4.77    3.29
   1   3 -33    6.33    2.37
  -1  -3 -33    6.87    3.27
  -1   3 -33   -0.24    2.87
  -1  -3  33    5.10    2.97
   1   3 -33   -2.18    3.23
   1  -3 -33   -0.50    3.03
   1   3  33    0.24    3.30
   1   3 -33    0.26    3.42
   1  -3  33    7.32    4.16
  -1  -3 -33    0.88    3.72
   1  -3  33   -3.39    3.39
  -1  -3  33   -4.19    3.61
  -1  -3  33    1.56    3.23
  -1   3 -33    5.43    3.45
   1  -3  33    1.34    2.67
   1  -3  33    1.92    2.83
   1   3  33    6.91    3.23
   1   3 -33    3.54    3.79
  -1   3 -33    0.72    2.27
   1   3 -33    1.82    2.91
  -1  -3 -33    2.76    3.41
   1  -3 -33    3.12    3.31
  -1   3 -33   -0.33    3.74
   1   3 -34  100.08    5.36
   1  -3 -34  106.81    6.14
   1   3 -34  114.37    6.53
  -1  -3 -34  106.09    6.05
  -1   3 -34  111.33    6.31
  -1   3 -34  106.15    6.13
  -1  -3  34  110.71    6.00
  -1  -3 -34  107.09    6.59
  -1   3 -34  113.65    6.40
   1  -3  34  110.22    6.84
  -1  -3  34  102.91    6.10
   1   3 -34  106.24    6.38
   1  -3  34  104.01    6.17
   1   3  34  109.37    6.47
   1  -3  34  108.11    5.63
   1  -3  34  119.55    5.63
   1  -3 -34  116.21    6.47
   1   3 -34  115.33    6.84
  -1   3 -34  108.03    5.58
  -1  -3 -34  106.78    6.78
  -1   3 -34  106.76    6.82
   1   3 -34  106.75    5.92
  -1   3 -35   49.07    4.37
   1  -3 -35   41.43    4.33
   1   3 -35   39.64    4.35
  -1   3 -35   40.57    4.36
  -1  -3  35   48.62    4.34
   1   3 -35   42.58    3.49
  -1  -3 -35   47.49    4.24
   1   3 -35   54.60    4.86
  -1  -3 -35   43.59    4.82
  -1   3 -35   46.06    4.76
   1  -3  35   56.37    5.11
   1  -3  35   47.23    4.38
   1   3  35   44.11    4.34
   1  -3  35   48.53    3.86
   1  -3  35   38.31    3.72
  -1   3 -35   45.10    3.81
  -1  -3 -35   41.36    4.97
   1   3 -35   45.04    4.11
  -1   3 -35   56.35    5.44
   1  -3 -35   41.66    4.74
   1   3 -35   41.88    4.93
   1   3 -36    0.84    2.35
   1   3 -36    5.60    3.35
   1  -3 -36   -2.73    3.30
  -1   3 -36    4.29    3.40
  -1  -3 -36    3.26    3.21
  -1  -3  36   -3.65    3.30
  -1   3 -36    0.53    3.11
  -1   3 -36    2.46    3.75
  -1  -3 -36   -0.64    3.99
   1  -3  36   -3.16    4.19
   1   3 -36    0.29    3.65
   1   3  36    2.33    3.64
   1  -3  36    1.73    3.05
  -1  -3 -36   -2.01    3.99
   1  -3 -36    1.55    3.67
  -1   3 -36    0.36    4.26
  -1   3 -36   -1.97    2.60
   1   3 -36    0.73    2.91
   1   3 -36    4.50    4.02
  -1   3 -37   -1.08    3.33
   1   3 -37    3.58    2.45
   1  -3 -37   -1.12    3.35
  -1  -3  37   -1.76    3.21
   1   3 -37   -2.42    3.44
  -1  -3 -37    0.26    3.19
  -1   3 -37   -4.35    3.57
   1  -3  37    1.62    4.01
  -1   3 -37   -2.26    3.90
   1   3 -37   -0.30    3.87
  -1  -3 -37    3.64    4.28
   1   3  37   -1.06    3.75
  -1   3 -37   -3.71    4.15
   1   3 -37    2.75    3.21
  -1  -3 -37   12.08    4.01
   1   3 -37   -1.99    4.19
  -1   3 -37    0.61    2.74
   1  -3 -37    4.48    3.62
   1   3 -38   37.76    4.45
  -1   3 -38   31.82    4.12
   1   3 -38   32.42    3.06
  -1   3 -38   25.96    4.10
   1  -3 -38   41.92    4.49
  -1  -3  38   35.39    4.05
  -1  -3 -38   29.98    4.09
   1  -3  38   35.43    4.85
  -1  -3 -38   32.07    4.70
  -1   3 -38   30.51    4.36
   1   3 -38   31.06    4.93
   1   3  38   34.73    4.48
   1   3  38   31.37    4.23
  -1  -3 -38   29.82    4.90
   1  -3 -38   34.92    4.69
  -1   3 -38   23.97    4.85
   1   3 -38   32.60    4.05
   1   3 -38   26.59    4.79
  -1   3 -39   42.41    4.49
  -1   3 -39   37.69    4.45
   1   3 -39   40.90    4.92
   1   3 -39   35.76    3.17
   1  -3 -39   47.56    4.62
  -1  -3 -39   36.83    4.19
  -1  -3 -39   43.92    5.30
  -1   3 -39   32.10    4.51
   1   3 -39   46.40    5.09
   1  -3  39   46.08    5.26
   1   3  39   35.98    4.60
   1   3  39   43.30    4.59
   1  -3 -39   45.07    4.98
  -1   3 -39   40.59    5.56
  -1  -3 -39   34.89    5.04
   1   3 -39   29.44    4.93
   1   3 -39   42.38    4.23
   1   3 -40   16.86    4.45
  -1  -3 -40   15.15    4.10
   1  -3 -40   13.13    3.92
  -1   3 -40   18.44    3.70
   1   3 -40    9.88    2.58
  -1   3 -40   15.36    4.06
   1  -3  40   14.20    4.76
   1   3 -40   11.63    4.26
  -1   3 -40   16.35    4.33
  -1  -3 -40   16.28    4.74
   1   3  40   11.70    4.13
   1   3  40   25.77    4.17
   1  -3 -40   23.69    4.80
   1   3 -40   13.98    3.58
  -1   3 -40    7.20    4.94
   1   3 -40   16.93    4.75
   1  -3 -41   15.35    3.94
  -1   3 -41   18.89    3.67
   1   3 -41   14.59    4.10
  -1   3 -41   17.76    4.26
  -1   3 -41   15.58    4.45
   1   3 -41    6.98    4.44
  -1  -3 -41   14.12    4.81
   1  -3  41   21.59    4.59
   1   3  41   24.30    4.50
   1   3  41   18.19    4.52
   1   3 -41   18.51    5.21
   1  -3 -41   32.21    5.05
  -1   3 -41   22.96    5.17
   1   3 -41   13.19    3.78
  -1   3 -42   43.88    4.79
  -1   3 -42   38.02    4.42
   1  -3 -42   38.27    4.68
   1   3 -42   39.93    5.09
  -1   3 -42   38.24    5.18
   1   3 -42   35.21    5.38
   1   3  42   42.95    4.93
   1   3  42   42.39    5.01
   1  -3 -42   47.83    5.43
   1   3 -42   40.68    5.64
  -1   3 -42   40.75    5.74
   1   3 -42   38.48    4.40
   1   3 -43    8.28    4.25
  -1   3 -43   14.67    3.83
   1  -3 -43   21.12    4.34
  -1   3 -43   13.64    4.09
  -1   3 -43    8.73    4.67
   1   3 -43   11.57    4.73
   1   3  43   20.57    4.62
   1   3  43   14.59    4.26
   1   3 -43   12.62    3.69
   1   3 -43   11.71    4.90
   1  -3 -43    6.75    4.55
  -1   3 -43   10.32    4.99
  -1   3 -44   19.68    4.39
   1  -3 -44   22.32    4.69
  -1   3 -44   14.55    3.68
   1   3 -44   14.43    4.56
  -1   3 -44   16.57    4.90
   1   3  44   12.25    4.55
   1   3  44   21.75    5.07
   1  -3 -44   18.44    5.12
  -1   3 -44   16.73    5.53
   1   3 -44   21.99    5.40
   1   3 -44   17.85    3.89
   1   3 -45    1.08    4.23
   1  -3 -45   -0.69    4.39
  -1   3 -45    1.30    4.26
   1   3  45   -0.32    4.66
   1   3  45    3.83    4.23
   1  -3 -45    6.30    4.85
   1   3 -45    3.28    3.58
   1   3 -45   16.41    5.02
  -1   3 -45   11.26    5.21
  -1   3 -46   -3.33    4.15
   1   3  46    1.31    4.54
   1   3 -46   -2.52    5.02
  -1   3 -47    7.48    4.29
   1   3  47    1.34    4.52
   1   3 -47    0.43    5.19
  -1  -4   0    0.46    1.46
   1  -4   0    0.04    0.61
  -1   4   0   -3.55    2.63
   1   4   0   -0.88    1.35
   1  -4   0   -0.17    1.68
   1   4   0    0.11    1.65
  -1   4   0    0.09    1.28
  -1  -4   0   -2.67    1.74
   1   4   0   -1.11    1.50
  -1   4   0   -0.28    2.20
  -1   4   0    2.65    1.81
   1   4   0   -1.60    1.65
  -1   4  -1   59.83    3.85
   1   4   1   60.97    3.00
  -1   4   1   59.84    2.40
  -1  -4  -1   69.33    2.99
   1   4  -1   62.31    2.91
  -1  -4   1   61.52    2.93
   1  -4  -1   60.35    2.43
  -1  -4  -1   64.47    3.41
  -1   4   1   60.38    3.10
  -1  -4   1   67.68    3.44
   1  -4   1   58.58    3.12
   1  -4  -1   52.60    3.17
  -1   4  -1   65.15    3.07
   1   4   1   50.27    3.28
   1   4  -1   57.53    3.32
   1   4  -1   56.66    2.97
   1   4   1   65.95    3.10
   1   4  -1   60.60    3.37
  -1   4  -1   59.90    3.34
  -1   4   1   56.72    3.78
   1   4  -1   54.94    3.19
  -1   4   1   58.61    3.25
  -1   4  -1   53.83    3.58
  -1  -4  -1   58.85    3.01
   1   4   1   60.03    3.17
  -1   4  -2  186.03    7.86
  -1  -4  -2  190.15    7.31
   1  -4  -2  182.07    6.93
  -1   4   2  188.42    6.91
   1   4   2  202.25    7.33
  -1  -4   2  193.86    7.27
   1   4  -2  194.25    7.25
  -1   4  -2  191.90    7.36
  -1   4   2  197.70    7.14
   1  -4   2  189.18    6.96
   1  -4   2  186.82    7.39
  -1  -4  -2  196.79    7.62
   1  -4  -2  185.08    7.49
   1   4   2  193.09    7.60
  -1   4  -2  175.01    6.94
   1   4  -2  204.62    7.68
  -1   4   2  181.50    7.40
  -1  -4  -2  190.31    7.44
  -1  -4   2  176.92    7.58
   1   4  -2  184.24    7.33
  -1   4  -2  189.96    7.82
  -1  -4  -2  193.36    7.46
   1   4   2  174.61    7.49
  -1   4  -2  195.81    7.61
   1   4  -2  186.72    7.43
  -1   4   2  199.39    7.59
   1   4  -2  185.33    7.64
   1   4  -3   12.04    1.59
  -1   4  -3   15.05    2.81
  -1  -4  -3   13.48    1.53
  -1   4   3   11.14    1.16
   1  -4  -3    8.22    1.13
   1   4   3   11.44    1.64
  -1  -4   3   11.84    1.56
  -1   4   3    9.41    1.81
   1  -4   3   11.09    1.86
   1   4   3   11.77    2.10
  -1  -4  -3   10.25    1.89
  -1   4  -3    8.91    1.46
  -1  -4  -3   11.49    1.99
   1  -4   3   11.98    1.05
  -1   4   3   12.64    1.38
  -1   4  -3   11.65    0.99
   1   4  -3   11.34    1.50
   1  -4  -3   13.17    1.96
   1   4  -3   10.18    1.89
  -1   4  -3   14.52    2.38
   1  -4  -3   11.48    1.94
  -1   4   3    9.64    1.86
   1   4   3    8.70    1.90
   1   4  -3   13.56    2.13
  -1  -4  -3   12.44    1.75
   1   4  -3    8.12    1.73
  -1  -4  -4   52.53    3.29
   1   4  -4   54.67    3.36
  -1   4   4   47.43    2.37
   1   4  -4   54.69    2.61
  -1   4  -4   48.52    3.79
  -1  -4   4   55.77    2.61
   1  -4  -4   52.33    2.40
  -1  -4  -4   55.22    2.78
   1   4   4   51.88    2.91
  -1   4  -4   53.71    2.71
  -1   4  -4   53.82    2.18
  -1   4   4   49.54    2.61
   1   4  -4   52.59    3.05
   1  -4  -4   47.35    3.01
  -1  -4  -4   48.26    2.98
   1   4  -4   47.64    2.71
   1   4   4   43.44    2.99
   1  -4   4   54.10    2.82
   1  -4   4   53.11    2.18
  -1  -4  -4   49.54    3.11
  -1   4   4   48.91    2.99
  -1  -4  -4   51.11    2.87
   1   4  -4   54.22    2.88
  -1   4  -4   63.41    3.69
   1  -4  -4   50.54    3.02
   1   4  -4   49.73    3.08
   1  -4   4   52.02    3.36
  -1   4   4   52.73    3.11
  -1  -4  -5    1.52    2.03
   1   4  -5    3.03    1.87
   1  -4  -5   -0.82    2.09
  -1   4  -5   -0.31    2.45
  -1   4   5   -1.18    1.11
  -1  -4  -5    1.47    1.41
   1  -4  -5   -1.45    1.11
  -1  -4   5    0.45    1.24
   1   4   5    0.35    1.65
   1   4  -5    0.14    1.40
  -1   4   5    2.44    1.89
   1  -4   5    0.16    1.60
  -1   4   5    0.91    1.26
  -1  -4  -5   -1.01    2.07
   1   4  -5   -1.00    1.42
   1   4  -5    0.23    1.62
   1   4   5    1.17    1.62
  -1   4  -5   -0.65    1.42
  -1   4  -5    0.06    0.74
  -1  -4   5    1.36    1.55
   1  -4   5    0.27    0.76
  -1  -4  -5   -1.46    1.87
  -1   4   5    0.12    1.99
   1   4  -5   -0.73    1.88
  -1   4  -5    4.24    2.14
  -1  -4  -5    2.05    1.70
   1  -4   5    4.10    2.01
   1  -4  -5    1.59    1.59
   1   4  -5    2.87    1.56
   1  -4  -6   30.56    2.69
   1   4  -6   30.22    2.59
  -1  -4  -6   29.35    2.74
  -1   4  -6   33.00    2.43
  -1  -4  -6   30.84    2.24
  -1  -4   6   34.09    2.20
  -1  -4   6   30.44    2.00
   1  -4  -6   38.33    2.05
  -1   4   6   31.62    1.97
  -1   4  -6   30.24    3.17
   1   4  -6   31.09    2.79
   1   4   6   30.35    2.43
  -1   4   6   35.30    2.22
  -1  -4  -6   27.59    2.38
  -1   4  -6   34.38    2.10
   1   4   6   39.51    2.64
  -1  -4   6   31.12    2.08
   1   4  -6   33.74    2.18
   1   4  -6   31.93    2.34
   1  -4   6   30.18    2.22
  -1   4  -6   28.45    1.50
  -1  -4  -6   34.76    2.64
  -1   4   6   36.00    2.45
   1  -4   6   39.20    2.96
   1   4  -6   38.52    2.76
  -1   4   6   36.14    2.59
  -1   4  -6   35.39    3.01
  -1  -4  -6   34.65    2.57
   1  -4  -6   29.21    2.43
   1   4  -7 1346.42   48.57
  -1   4  -7 1318.48   48.42
  -1   4   7 1408.32   48.62
   1   4  -7 1376.46   48.51
  -1  -4  -7 1370.31   48.49
   1  -4  -7 1338.83   48.50
   1  -4   7 1415.79   48.77
   1   4   7 1355.54   48.30
  -1  -4  -7 1402.51   48.34
  -1  -4   7 1355.59   48.16
   1  -4   7 1378.21   47.74
  -1   4   7 1363.99   48.10
   1  -4   7 1360.09   47.76
   1  -4  -7 1328.64   48.13
  -1  -4   7 1355.13   48.15
  -1   4  -7 1325.92   48.18
   1   4   7 1336.04   48.49
  -1  -4   7 1379.13   48.18
   1   4  -7 1338.12   48.21
  -1   4  -7 1325.42   47.77
   1   4  -7 1345.05   48.43
  -1   4   7 1339.18   48.42
   1  -4   7 1387.60   48.17
  -1   4   7 1307.70   48.21
  -1  -4  -7 1345.65   48.44
  -1  -4   7 1346.55   48.43
   1  -4   7 1362.72   48.65
   1   4  -7 1302.37   48.51
  -1   4   7 1399.99   48.52
  -1   4  -7 1307.64   48.75
   1  -4  -7 1379.43   48.50
  -1  -4  -7 1346.57   48.46
   1   4  -8  766.02   27.50
  -1  -4  -8  755.14   27.43
  -1   4   8  755.31   27.49
   1  -4  -8  734.54   27.46
   1  -4   8  757.75   27.67
  -1   4  -8  778.21   27.40
   1   4  -8  778.27   27.46
  -1   4   8  743.28   27.06
   1  -4   8  746.96   26.71
   1  -4  -8  741.50   27.09
  -1  -4  -8  767.81   27.28
   1   4   8  762.13   27.27
  -1  -4   8  764.08   27.12
  -1  -4   8  749.67   27.07
  -1  -4  -8  786.53   27.42
  -1  -4   8  758.41   27.11
  -1   4   8  749.40   27.17
   1   4  -8  766.06   27.11
  -1   4  -8  752.77   27.09
   1   4   8  717.76   27.40
   1  -4   8  761.01   27.06
   1   4  -8  770.96   27.39
  -1   4   8  755.83   27.39
  -1   4  -8  722.23   26.68
  -1  -4  -8  725.04   27.37
  -1  -4   8  756.89   27.38
  -1   4  -8  775.34   27.75
   1  -4  -8  778.51   27.45
  -1   4   8  773.20   27.46
   1   4  -8  739.87   27.46
   1  -4   8  790.52   27.65
  -1  -4  -9  576.90   21.23
   1   4  -9  605.42   21.29
   1  -4  -9  598.06   21.04
  -1   4   9  617.03   21.39
  -1   4  -9  610.81   21.22
   1   4  -9  573.08   21.33
   1  -4   9  566.80   21.50
  -1   4  -9  475.03   20.54
   1   4   9  572.19   21.10
   1  -4   9  587.29   20.55
  -1  -4   9  579.96   20.90
  -1  -4  -9  597.64   21.14
   1  -4  -9  619.85   21.00
  -1   4   9  575.02   20.91
  -1  -4   9  583.00   20.93
  -1   4   9  593.07   21.24
   1   4   9  588.25   21.16
  -1  -4   9  596.93   20.91
   1   4   9  584.76   21.23
   1  -4   9  573.41   20.48
  -1   4  -9  574.57   20.87
   1   4  -9  596.52   21.19
   1  -4   9  568.89   20.85
  -1  -4  -9  559.06   21.17
  -1   4   9  586.18   21.01
   1   4  -9  568.80   20.92
  -1  -4   9  575.24   21.19
  -1  -4  -9  586.19   21.25
   1   4  -9  580.51   21.30
   1  -4   9  565.69   21.43
  -1   4   9  604.39   21.30
   1  -4  -9  553.79   21.27
  -1   4  -9  587.85   21.63
   1   4 -10 2854.84   99.14
  -1   4 -10 2806.37   99.07
   1   4 -10 2796.92   99.20
  -1   4  10 2798.33   99.21
  -1   4  10 2706.80   99.01
  -1  -4 -10 2843.37   99.10
  -1  -4  10 2856.00   99.14
   1  -4 -10 2828.20   98.93
   1  -4  10 2831.35   99.40
  -1  -4  10 2804.89   98.78
  -1  -4 -10 2771.53   98.99
  -1   4  10 2695.30   98.81
   1  -4 -10 2943.35   98.89
  -1   4 -10 2884.76   98.50
  -1  -4  10 2792.37   98.83
   1  -4  10 2619.39   98.48
   1   4  10 2936.08   99.00
   1   4 -10 2718.64   99.03
   1   4  10 2761.90   99.03
   1   4  10 2895.21   99.14
   1   4 -10 2700.08   98.80
  -1   4  10 2812.86   99.11
  -1  -4  10 2846.40   98.78
   1  -4  10 2814.82   98.73
  -1   4 -10 2806.94   98.77
  -1   4  10 2789.43   98.92
   1  -4  10 2739.52   98.40
  -1  -4 -10 2913.45   99.10
  -1  -4  10 2838.95   99.08
  -1   4  10 2796.69   99.13
  -1   4 -10 2790.86   99.46
   1  -4 -10 2856.89   99.16
   1   4 -10 2732.03   99.19
   1  -4  10 2827.13   99.30
  -1  -4 -10 2733.01   99.13
  -1  -4 -11  532.23   19.53
  -1  -4  11  516.77   19.49
   1  -4  11  521.01   19.79
   1  -4 -11  536.83   19.34
   1   4 -11  543.63   19.61
  -1   4  11  519.27   19.41
  -1   4  11  517.59   19.59
   1  -4  11  514.16   18.78
  -1   4 -11  521.15   19.42
  -1   4 -11  538.63   18.89
   1  -4 -11  532.93   19.28
  -1   4  11  514.84   19.21
  -1  -4  11  518.94   19.22
   1  -4  11  524.25   18.89
  -1  -4  11  532.89   19.16
   1   4  11  537.16   19.40
   1   4 -11  516.71   19.47
  -1  -4 -11  529.78   19.43
   1   4 -11  548.04   19.47
  -1  -4  11  542.55   19.14
   1  -4  11  524.74   19.09
   1   4  11  512.28   19.51
  -1   4 -11  493.12   19.10
   1   4  11  512.69   19.44
   1   4 -11  529.23   19.20
  -1  -4 -11  535.07   19.48
   1  -4  11  519.53   18.75
  -1  -4  11  505.30   19.35
  -1   4  11  526.89   19.50
  -1   4 -11  521.99   19.84
  -1  -4  11  534.79   19.48
   1  -4 -11  549.42   19.60
   1   4 -11  518.47   19.62
  -1   4  11  516.47   19.50
  -1  -4 -11  526.61   19.55
   1  -4  11  544.23   19.76
  -1   4 -12   -0.13    1.85
  -1   4  12   -3.22    2.37
  -1   4  12    2.29    1.78
   1  -4  12    0.05    1.00
   1  -4 -12    0.12    2.08
  -1  -4  12    1.56    2.06
   1   4 -12    0.82    2.07
  -1   4  12    0.32    1.56
  -1  -4 -12   -1.70    1.86
  -1  -4  12    0.48    1.50
  -1   4 -12    0.32    1.29
   1  -4  12    0.87    2.37
   1  -4  12    1.74    1.22
   1  -4 -12    0.12    1.75
   1   4  12   -0.87    2.14
  -1  -4  12    0.20    1.58
   1   4  12    0.27    2.06
   1  -4  12    0.86    0.87
   1   4 -12    0.26    1.82
   1   4 -12    1.75    1.52
   1  -4  12   -1.04    1.48
  -1  -4  12    0.37    1.68
  -1  -4 -12    1.19    2.22
   1   4  12    2.11    2.21
  -1   4 -12    0.54    1.44
  -1  -4  12    1.10    1.87
  -1   4  12   -0.84    2.21
   1   4 -12    2.13    2.07
   1  -4 -12    2.92    2.10
  -1  -4  12   -2.04    2.15
  -1  -4 -12   -0.44    1.97
   1  -4  12   -1.67    2.46
  -1   4  12    2.03    2.27
  -1   4 -12   -0.19    2.45
  -1   4 -13  529.16   19.37
  -1   4  13  512.01   19.54
  -1   4 -13  496.95   19.57
  -1  -4  13  531.56   19.47
   1   4  13  494.27   19.23
   1  -4 -13  528.90   19.29
   1  -4  13  526.16   19.75
  -1   4  13  532.87   19.37
   1  -4  13  538.26   18.73
  -1   4 -13  520.86   18.87
   1   4  13  528.53   19.35
   1  -4 -13  539.80   19.30
  -1   4 -13  486.01   19.70
  -1   4  13  521.50   19.20
  -1  -4 -13  496.88   19.34
   1   4 -13  511.87   19.40
  -1  -4  13  537.59   19.19
   1  -4  13  518.23   18.86
  -1  -4  13  532.58   19.09
  -1  -4  13  535.86   19.31
   1   4  13  506.50   19.41
  -1  -4  13  535.98   19.06
  -1   4 -13  521.82   19.01
   1  -4  13  526.80   18.68
   1  -4  13  503.37   18.98
   1   4  13  523.10   19.37
   1   4 -13  506.46   19.08
   1   4 -13  524.32   19.35
  -1   4  13  508.75   19.45
  -1  -4  13  523.55   19.42
  -1  -4 -13  512.52   19.48
  -1   4 -13  494.84   19.73
   1  -4 -13  525.88   19.50
   1   4 -13  533.15   19.56
   1  -4  13  496.21   19.62
  -1   4  13  535.51   19.53
  -1   4  14 1261.69   47.64
   1  -4  14 1319.77   47.84
  -1   4  14 1295.84   47.43
   1   4  14 1305.88   47.39
  -1   4 -14 1309.43   47.72
   1  -4 -14 1317.86   47.42
  -1  -4  14 1302.66   47.58
   1  -4  14 1343.47   46.88
   1  -4  14 1338.27   47.44
  -1  -4  14 1346.25   47.31
   1   4  14 1335.13   47.46
  -1   4 -14 1354.05   47.04
  -1  -4 -14 1357.33   47.54
   1   4 -14 1329.53   47.50
   1  -4  14 1326.82   47.03
   1  -4 -14 1394.32   47.48
  -1   4 -14 1361.84   47.91
  -1   4  14 1346.71   47.37
   1  -4  14 1301.07   46.83
   1   4  14 1221.59   47.50
   1   4  14 1344.14   47.55
   1   4 -14 1270.10   47.17
   1   4 -14 1318.27   47.45
  -1   4  14 1288.43   47.56
  -1  -4  14 1336.22   47.42
  -1  -4  14 1361.54   47.20
  -1   4 -14 1328.49   47.15
   1  -4  14 1382.75   47.14
  -1   4 -14 1214.91   47.85
   1  -4 -14 1247.84   47.58
   1  -4  14 1333.81   47.78
  -1  -4  14 1328.06   47.55
  -1   4  14 1310.46   47.60
   1   4 -14 1331.69   47.69
  -1  -4 -14 1323.10   47.66
  -1   4 -15   20.41    2.77
   1   4  15   11.57    2.16
   1  -4  15   11.49    2.31
  -1  -4  15   18.49    2.63
   1  -4  15   13.78    1.45
  -1   4  15   14.76    2.25
   1   4  15    9.33    2.32
  -1   4  15   17.22    2.75
   1  -4 -15   17.66    2.35
  -1   4  15   12.89    2.32
   1  -4  15   15.60    1.78
   1  -4 -15   10.75    2.34
  -1   4 -15   16.14    1.85
  -1  -4  15   17.98    2.32
  -1   4 -15   12.49    3.12
   1  -4  15   14.73    2.72
   1   4  15   18.16    2.52
   1   4 -15   15.24    2.23
  -1  -4 -15   17.13    2.30
  -1  -4  15   15.27    1.86
   1  -4  15   15.33    1.77
   1   4 -15   13.67    1.85
  -1   4  15   12.12    2.23
   1   4 -15   19.22    2.27
   1   4  15   15.51    2.36
  -1   4 -15   17.15    1.89
  -1  -4  15   18.28    2.32
   1  -4  15   13.59    1.41
   1   4 -15   16.82    2.70
   1  -4  15   11.25    2.74
   1  -4 -15   10.93    2.49
  -1  -4 -15   12.51    2.50
  -1  -4  15   18.06    2.68
  -1   4  15   15.77    2.48
   1  -4  16   61.31    4.25
   1   4  16   63.81    3.90
  -1   4 -16   63.30    4.05
  -1   4  16   55.94    3.82
  -1  -4  16   72.51    3.96
   1  -4 -16   63.20    3.69
  -1  -4  16   65.34    3.78
   1  -4  16   68.43    3.79
  -1   4  16   77.29    3.87
   1  -4  16   65.16    3.00
   1   4  16   65.90    3.72
   1   4 -16   54.64    3.77
  -1   4  16   68.45    3.77
   1  -4 -16   75.94    3.83
  -1  -4  16   65.49    3.63
   1   4 -16   67.70    3.66
   1   4  16   73.86    4.04
  -1  -4 -16   63.30    3.85
   1  -4  16   67.90    3.33
  -1   4 -16   63.43    3.29
  -1  -4  16   57.72    3.34
  -1   4 -16   61.27    3.33
  -1   4  16   62.13    3.95
  -1  -4  16   64.56    3.63
   1   4  16   59.94    3.74
   1   4 -16   70.87    3.74
   1   4 -16   62.22    3.33
   1  -4  16   60.65    2.97
   1  -4  16   69.34    3.39
  -1   4  16   71.18    4.14
   1   4 -16   71.09    4.09
   1  -4  16   74.84    4.25
  -1  -4  16   62.24    4.04
  -1  -4 -16   69.21    3.96
   1   4  17   21.63    2.40
  -1   4 -17   22.47    2.93
  -1   4  17   25.71    2.49
  -1  -4  17   26.25    2.85
   1  -4  17   20.46    1.74
   1  -4 -17   16.65    2.39
  -1   4  17   20.38    2.66
   1   4 -17   18.45    2.32
   1  -4  17   16.36    2.38
   1   4  17   21.06    2.58
  -1   4 -17   19.67    2.04
   1  -4  17   25.97    3.06
   1   4 -17   23.74    2.72
   1   4  17   23.43    2.62
   1  -4  17   18.14    2.08
   1  -4 -17   21.39    2.61
   1   4 -17   17.97    2.29
  -1  -4 -17   19.31    2.86
  -1  -4  17   19.11    2.39
  -1  -4  17   22.67    2.54
  -1   4  17   22.93    2.55
   1   4 -17   20.14    2.07
   1   4  17   23.31    2.52
   1  -4  17   20.95    1.67
  -1  -4  17   14.57    2.07
   1  -4  17   21.07    2.10
  -1   4  17   19.32    2.71
  -1  -4  17   19.88    2.52
   1   4 -17   24.34    2.44
  -1   4 -17   20.88    2.04
   1  -4  17   15.55    2.87
  -1  -4  17   20.50    2.79
  -1  -4 -17   15.49    2.53
   1   4 -17   20.87    2.72
  -1   4  17   23.41    2.83
   1   4  18   15.98    2.33
   1   4  18   14.26    2.49
  -1   4 -18   17.30    2.71
  -1   4  18   15.15    2.52
   1   4 -18   17.07    2.38
   1  -4  18   16.44    2.53
  -1   4  18   14.57    2.80
   1  -4  18   14.79    1.64
   1  -4 -18   13.59    2.46
  -1  -4  18   15.31    2.71
  -1  -4  18   16.92    2.57
   1   4  18   16.91    2.69
  -1  -4  18   14.05    2.42
   1  -4 -18   16.96    2.64
  -1   4 -18   19.21    2.08
  -1  -4 -18   16.87    2.73
   1  -4  18   10.46    3.10
  -1   4  18   22.00    2.68
   1   4 -18   18.54    2.28
   1  -4  18   18.67    2.11
   1  -4  18   18.05    2.03
  -1   4  18   16.49    2.79
  -1  -4  18   15.81    2.10
   1   4  18   16.52    2.60
   1  -4  18   16.61    1.69
  -1  -4  18   17.13    2.41
  -1  -4 -18   17.78    2.66
   1   4 -18   19.99    2.42
   1  -4  18   19.31    2.92
  -1   4 -18   19.70    1.99
  -1   4  18   17.54    2.66
   1   4  18   13.69    2.76
  -1  -4  18   12.88    2.75
   1   4 -18   19.33    2.71
   1  -4 -19    4.28    2.32
   1  -4  19    5.61    2.36
   1  -4  19    7.13    1.49
  -1   4 -19    6.02    2.48
   1   4  19    5.26    2.19
  -1   4  19   10.15    2.45
  -1   4  19    3.67    2.47
   1   4  19    6.11    2.30
   1   4 -19    7.45    2.05
   1   4 -19   10.67    2.22
  -1  -4 -19   10.10    2.68
   1  -4 -19    7.96    2.46
  -1   4  19    8.22    2.55
  -1  -4  19    6.29    2.28
   1  -4  19    6.03    1.97
  -1  -4  19    3.50    2.33
   1   4  19    6.60    2.45
  -1   4 -19    6.18    1.89
   1  -4  19    7.58    2.69
   1   4  19    2.59    2.24
  -1  -4  19    5.14    1.91
  -1  -4  19    8.14    2.29
   1  -4  19    7.15    1.45
   1  -4  19    5.95    1.78
  -1   4  19    3.27    2.31
   1   4 -19    7.60    2.33
   1  -4  19    4.84    2.83
  -1   4  19    3.85    2.45
  -1  -4  19    8.74    2.74
  -1  -4 -19   10.30    2.65
   1   4  19    5.09    2.82
   1   4 -19    9.02    2.51
   1  -4  20    5.79    1.48
   1   4  20   10.01    2.46
  -1   4  20    6.96    2.37
   1  -4 -20    6.00    2.32
   1   4  20    7.47    2.38
   1   4 -20    6.57    2.15
   1  -4  20    4.02    2.25
  -1   4  20    6.19    2.71
  -1   4 -20    9.33    2.58
  -1  -4  20    8.02    2.22
   1  -4  20    4.53    2.67
  -1   4 -20    3.05    1.93
   1   4  20    9.13    2.65
   1  -4  20   10.10    2.03
  -1  -4  20    3.51    2.26
  -1   4  20    3.14    2.43
   1   4 -20    1.40    2.23
  -1  -4 -20    6.14    2.58
   1  -4 -20    8.54    2.38
  -1  -4  20    5.02    2.19
  -1   4  20    5.45    2.38
   1  -4  20    5.03    1.80
   1  -4  20    5.57    1.50
   1   4  20    5.72    2.40
  -1  -4  20    6.06    2.07
   1   4  20    8.28    2.84
   1   4 -20   11.26    2.33
  -1   4  20    3.72    2.07
  -1  -4  20    6.29    2.75
   1   4 -20    5.28    2.63
  -1   4  20    8.22    2.71
  -1  -4 -20   10.30    2.61
   1  -4  20   10.86    2.90
   1  -4  21    4.12    1.59
   1  -4  21    1.83    2.30
  -1   4 -21    0.61    2.52
   1   4 -21   -1.49    2.13
   1  -4 -21    2.14    2.49
  -1   4  21    0.88    2.20
  -1   4  21   -2.48    2.60
   1   4  21   -1.13    2.41
   1   4  21    0.96    2.32
   1   4  21    1.64    2.61
  -1  -4 -21   -0.20    2.43
  -1   4 -21   -0.54    2.03
  -1  -4  21    0.64    2.55
   1   4 -21    2.75    2.44
   1  -4  21    2.22    2.88
  -1  -4  21   -0.32    2.32
  -1   4  21    0.17    2.44
   1  -4  21    0.13    2.00
   1  -4 -21   -0.76    2.46
  -1  -4  21   -2.19    2.23
  -1  -4  21    0.38    1.89
   1  -4  21    2.25    1.95
  -1   4  21    1.55    2.52
   1   4  21    0.19    2.41
   1  -4  21    1.37    1.52
  -1   4  21    3.18    2.25
  -1   4  21   -1.05    2.82
   1  -4  21    1.12    2.86
   1   4 -21    1.68    2.51
  -1  -4  21    2.12    2.67
   1   4  21    1.10    2.75
  -1  -4 -21    2.73    2.69
   1   4 -22  301.09   11.58
   1  -4  22  298.07   11.22
   1   4  22  284.80   11.69
   1   4  22  288.69   11.91
  -1   4  22  300.77   12.14
  -1   4 -22  283.44   12.00
   1  -4  22  304.32   11.81
  -1  -4  22  292.16   11.71
  -1  -4  22  281.86   11.51
  -1   4  22  304.05   11.86
   1   4  22  291.93   11.96
  -1   4  22  288.12   11.81
  -1   4 -22  281.17   11.46
   1   4  22  295.15   11.90
   1  -4  22  306.75   11.52
  -1  -4  22  294.56   11.72
   1   4 -22  299.81   11.71
  -1  -4 -22  301.35   12.05
   1  -4  22  298.69   12.26
   1  -4 -22  286.96   11.94
   1  -4  22  291.64   11.11
   1   4  22  302.41   11.94
   1  -4  22  292.57   11.33
  -1   4  22  284.61   12.05
  -1  -4  22  284.26   11.40
  -1  -4  22  304.59   11.67
  -1   4  22  286.28   11.69
   1  -4  22  305.84   12.31
  -1  -4  22  271.48   11.89
   1   4 -22  308.47   12.16
  -1  -4 -22  293.55   12.05
  -1   4  22  293.94   12.11
   1   4  22  299.35   12.28
  -1  -4  23  223.34    9.15
   1   4 -23  228.99    9.22
   1   4  23  216.44    9.56
  -1   4  23  227.15    9.50
  -1   4  23  241.26    9.86
   1   4  23  224.68    9.61
   1  -4  23  223.04    8.87
   1   4  23  240.25    9.46
  -1  -4  23  213.65    9.32
  -1   4 -23  230.02    9.75
   1  -4  23  241.48    9.55
   1   4  23  225.41    9.62
   1  -4 -23  233.35    9.78
   1  -4  23  211.55    9.87
  -1   4  23  226.91    9.54
  -1   4 -23  222.67    9.23
  -1  -4 -23  226.14    9.72
   1  -4  23  227.71    9.17
   1   4 -23  229.28    9.48
  -1  -4  23  217.52    9.37
   1  -4  23  231.77    9.07
  -1  -4  23  218.90    9.06
  -1  -4  23  212.96    9.25
   1   4  23  199.38    9.43
   1  -4  23  219.35    8.77
   1   4  23  221.65    9.58
  -1  -4 -23  212.26    9.72
   1  -4  23  221.59    9.91
  -1  -4  23  229.98    9.65
  -1   4  23  239.78    9.99
   1   4 -23  213.69    9.79
  -1   4  23  233.09    9.45
   1   4  23  241.00   10.00
   1   4  24   27.33    3.26
  -1   4  24   24.16    3.49
   1   4  24   22.45    3.09
   1  -4  24   20.41    2.99
  -1  -4  24   15.20    2.52
  -1   4 -24   22.71    3.11
   1   4 -24   20.59    2.66
   1   4  24   19.00    2.88
  -1   4  24   16.93    3.00
   1  -4  24   17.35    3.50
  -1  -4 -24   21.91    3.28
   1   4 -24   18.39    3.08
   1  -4 -24   18.00    3.35
   1   4  24   27.96    3.40
  -1   4  24   25.80    3.35
  -1  -4  24   24.79    3.12
   1  -4  24   25.06    2.95
  -1   4 -24   21.33    2.86
  -1  -4  24   20.71    2.99
   1  -4  24   20.10    2.51
   1   4  24   24.11    3.20
  -1  -4  24   22.34    2.73
  -1  -4  24   24.00    2.74
   1  -4  24   21.89    2.25
   1   4  24   22.28    3.19
  -1  -4  24   21.37    3.35
  -1  -4 -24   17.78    3.09
   1  -4  24   24.13    3.80
  -1   4  24   22.28    3.00
  -1   4  24   18.94    3.23
   1   4  24   17.03    3.57
   1   4 -24   22.15    3.35
  -1   4 -25  180.18    8.28
  -1  -4 -25  180.50    8.14
  -1   4  25  174.94    8.46
  -1   4  25  160.40    7.89
   1   4 -25  174.28    7.71
   1   4  25  197.48    8.08
  -1  -4  25  169.91    7.71
   1  -4  25  184.46    8.05
   1   4  25  190.66    8.24
   1   4  25  168.88    8.15
  -1  -4  25  178.66    7.96
  -1   4 -25  175.66    7.77
   1   4 -25  171.07    7.99
   1  -4 -25  195.12    8.45
   1  -4  25  177.03    8.55
  -1   4  25  171.15    8.13
   1   4  25  194.24    8.30
  -1  -4  25  175.90    8.06
  -1  -4 -25  176.58    8.37
   1  -4  25  180.29    7.79
   1   4  25  170.89    8.08
  -1  -4  25  190.17    7.92
   1  -4  25  174.24    7.51
   1  -4  25  177.96    7.33
  -1  -4  25  183.15    7.64
   1   4  25  181.84    8.13
   1   4 -25  159.36    8.26
  -1  -4 -25  188.18    8.48
  -1   4  25  180.85    8.52
  -1   4  25  177.41    7.98
  -1  -4  25  178.62    8.28
   1  -4  25  185.90    8.75
   1   4  25  183.64    8.53
   1   4  26  838.70   30.68
   1   4  26  828.92   30.46
  -1   4 -26  865.23   30.77
   1   4  26  822.64   30.68
  -1  -4  26  842.70   30.48
   1   4 -26  789.53   30.19
  -1  -4  26  827.80   30.33
   1  -4  26  862.81   30.57
   1  -4 -26  802.32   30.76
  -1  -4 -26  710.90   30.61
   1   4 -26  851.48   30.57
   1  -4  26  808.52   30.28
  -1   4 -26  841.28   30.38
   1   4  26  848.17   30.74
   1  -4  26  845.27   30.98
  -1   4  26  797.62   30.58
  -1  -4  26  843.96   30.54
   1  -4  26  825.07   29.89
   1  -4  26  847.06   30.11
  -1  -4  26  840.64   30.21
   1   4  26  823.70   30.64
   1   4  26  796.43   30.67
  -1  -4  26  848.26   30.41
  -1  -4  26  846.32   30.79
   1  -4  26  836.28   31.01
  -1  -4 -26  801.08   30.94
  -1   4  26  806.47   30.87
   1   4 -26  797.66   30.87
  -1   4 -26  817.78   30.14
  -1   4 -27  138.77    6.66
   1   4  27  142.49    6.95
   1   4 -27  129.93    6.28
   1   4  27  132.39    6.61
   1   4 -27  141.33    7.00
  -1  -4  27  119.46    6.28
  -1   4 -27  140.74    6.90
  -1  -4  27  127.04    6.61
   1  -4  27  145.16    6.74
   1   4  27  145.11    6.95
  -1   4  27  131.92    6.34
   1   4  27  128.07    6.82
   1  -4  27  141.01    6.62
  -1  -4  27  131.05    6.75
   1  -4 -27  145.87    7.14
   1   4 -27  141.03    6.81
  -1   4 -27  128.89    6.55
   1  -4  27  133.52    7.25
  -1  -4 -27  126.17    7.00
  -1   4  27  140.79    6.97
   1   4  27  132.86    6.73
  -1  -4  27  155.10    6.75
   1  -4  27  132.59    6.13
  -1  -4  27  143.11    6.38
   1  -4  27  133.28    5.94
   1   4  27  135.67    6.77
  -1   4 -27  132.90    6.16
  -1  -4 -27  146.42    7.11
  -1   4 -27  104.36    7.14
  -1  -4  27  131.24    7.01
   1   4 -27  126.30    7.09
   1   4 -28  105.95    5.79
  -1   4 -28  101.89    5.79
   1   4  28  104.72    5.80
  -1   4  28   92.22    5.23
  -1  -4  28  100.41    5.26
   1   4 -28   99.84    5.21
   1   4  28  103.35    5.77
  -1   4 -28   98.65    5.57
   1  -4  28   97.78    5.60
  -1  -4  28   94.43    5.44
   1  -4  28  105.96    5.50
   1   4 -28   89.60    5.60
   1  -4 -28   96.99    6.00
  -1  -4  28   92.19    5.55
  -1   4  28   99.33    5.85
  -1   4 -28   97.21    5.46
   1  -4  28   98.86    6.06
   1   4  28   93.40    5.83
   1   4  28   97.35    5.70
   1  -4  28  101.68    5.03
  -1  -4  28  105.04    5.22
   1  -4  28   97.54    4.79
  -1  -4  28  110.08    5.54
   1   4  28   93.21    5.63
  -1   4 -28  100.61    5.00
  -1   4 -28   92.42    6.32
  -1  -4  28   98.73    5.92
  -1  -4 -28  105.22    6.18
   1   4 -28   80.30    5.86
   1  -4 -28   96.01    5.85
   1  -4  29   59.44    4.46
   1   4 -29   67.33    4.68
  -1   4  29   55.77    3.88
  -1   4 -29   60.59    4.35
  -1   4 -29   51.65    4.39
   1   4 -29   46.90    3.62
   1   4  29   52.90    4.54
   1   4  29   54.42    4.46
  -1  -4  29   53.20    3.92
   1   4 -29   58.42    4.55
   1  -4  29   55.18    5.02
  -1  -4  29   56.15    4.27
   1   4  29   65.36    4.73
  -1  -4  29   62.66    4.47
  -1   4  29   55.75    4.61
   1  -4 -29   61.43    4.82
  -1   4 -29   49.06    4.23
   1  -4  29   54.25    4.07
  -1  -4  29   52.65    3.82
   1   4  29   62.79    4.58
   1   4  29   52.15    4.39
   1  -4  29   51.58    3.42
  -1  -4  29   60.32    4.14
   1  -4  29   58.19    3.82
  -1   4 -29   50.39    3.61
   1  -4 -29   54.83    4.47
  -1   4 -29   54.82    5.15
   1   4 -29   55.18    4.84
  -1  -4  29   57.09    4.76
  -1  -4 -29   59.01    4.68
   1   4  30  200.39    9.30
  -1   4 -30  206.03    9.34
   1   4 -30  214.26    9.53
   1   4 -30  197.23    8.81
   1   4  30  195.34    9.45
  -1  -4  30  214.10    9.03
  -1   4 -30  203.33    9.35
  -1   4  30  209.75    8.94
  -1  -4  30  210.56    9.24
  -1   4  30  203.99    9.54
  -1   4 -30  210.07    9.24
   1  -4 -30  219.94    9.78
  -1  -4  30  208.13    9.39
   1   4 -30  210.72    9.44
   1  -4  30  203.92    9.76
   1  -4  30  217.03    9.15
  -1  -4  30  216.39    8.91
   1  -4  30  212.98    8.75
   1   4  30  217.64    9.48
   1  -4  30  198.68    8.55
   1   4  30  201.91    9.36
   1   4 -30  202.73    9.14
  -1   4 -30  209.97    8.77
   1   4 -30  210.12    9.83
  -1  -4 -30  209.51    9.73
  -1   4 -30  206.21   10.13
   1  -4 -30  197.48    9.54
   1   4 -31  110.17    5.45
   1   4 -31   99.10    6.18
  -1   4 -31  102.64    6.26
  -1  -4  31  104.03    5.70
  -1   4 -31  110.66    6.08
  -1  -4  31  112.52    6.17
   1   4  31  110.59    6.48
   1  -4  31  112.32    6.79
   1  -4  31  100.89    5.78
   1   4 -31   99.72    6.05
  -1   4 -31  103.06    6.04
  -1  -4  31  102.10    6.04
   1  -4 -31  103.46    6.52
   1   4  31  102.71    6.24
   1  -4  31  127.72    5.92
   1  -4  31  106.15    5.21
  -1  -4  31  116.78    5.52
   1   4  31  106.13    6.01
  -1   4 -31   95.86    6.63
  -1   4 -31   99.82    5.37
  -1  -4 -31  102.65    6.51
   1   4 -31  106.66    5.90
   1   4 -31  104.93    6.57
   1  -4 -31  106.13    6.28
   1   4 -32  120.26    5.89
   1   4 -32  112.41    6.65
  -1   4 -32  115.71    6.49
  -1   4 -32  122.61    6.53
   1   4  32  111.17    6.73
  -1  -4  32  121.07    6.53
  -1  -4  32  103.68    6.05
  -1  -4  32  121.57    6.60
   1  -4  32  136.80    7.26
   1  -4 -32  131.61    7.17
  -1   4 -32  124.38    6.54
   1  -4  32  130.22    6.45
   1   4 -32  122.95    6.59
  -1  -4  32  125.43    6.04
   1  -4  32  109.10    5.59
   1   4  32  122.08    6.76
   1  -4  32  125.86    5.95
   1   4  32  115.46    6.52
  -1   4 -32  117.20    5.88
  -1  -4 -32  120.09    6.99
   1   4 -32  121.95    6.36
   1   4 -32  118.38    6.92
   1  -4 -32  113.85    6.71
  -1   4 -32  111.14    7.13
   1   4 -33   20.19    3.75
  -1  -4  33   21.91    3.28
   1   4 -33   22.53    2.95
   1   4  33   29.16    4.23
  -1   4 -33   24.32    3.83
  -1   4 -33   18.06    3.68
   1   4 -33   17.39    3.72
   1  -4  33   19.45    3.61
   1  -4 -33   18.90    4.14
  -1   4 -33   21.19    3.83
   1  -4  33   21.43    4.32
  -1  -4  33   25.29    3.86
  -1  -4  33   22.88    3.89
   1   4  33   22.30    3.80
   1   4  33   20.87    3.90
   1  -4  33   18.43    2.79
   1  -4  33   26.13    3.05
   1   4 -33   22.33    4.33
   1   4 -33   20.78    3.42
  -1  -4 -33   22.60    4.13
  -1   4 -33   23.16    3.03
   1  -4 -33   24.32    3.95
  -1   4 -33   22.69    4.54
  -1   4 -34   37.10    4.24
  -1   4 -34   46.20    4.60
   1   4 -34   43.20    3.47
  -1  -4  34   48.20    4.22
   1   4  34   49.80    4.67
   1   4 -34   39.37    4.35
   1  -4  34   41.63    4.30
  -1   4 -34   47.39    4.34
   1   4 -34   33.55    4.31
   1  -4  34   40.82    4.81
   1  -4 -34   45.80    4.84
   1  -4  34   45.04    3.73
   1   4  34   36.32    4.50
   1  -4  34   40.02    3.45
   1   4  34   50.77    4.46
   1   4 -34   37.22    4.11
   1  -4 -34   43.72    4.40
   1   4 -34   40.85    4.90
  -1   4 -34   41.60    3.65
  -1  -4 -34   31.03    4.63
  -1   4 -34   41.96    5.00
  -1   4 -35   41.90    4.43
   1   4  35   56.12    5.09
  -1   4 -35   50.48    4.68
   1   4 -35   39.31    3.55
   1   4 -35   41.57    4.68
  -1  -4  35   50.18    4.20
  -1   4 -35   39.42    4.50
   1   4 -35   47.73    4.68
   1  -4  35   38.26    4.26
   1  -4  35   42.67    4.89
   1  -4 -35   52.68    5.24
   1   4  35   36.79    4.54
   1   4  35   47.47    4.64
   1  -4  35   44.86    3.60
   1  -4  35   48.46    3.87
   1   4 -35   55.44    5.17
   1  -4 -35   42.89    4.87
  -1   4 -35   49.40    5.38
   1   4 -35   49.20    4.33
  -1   4 -35   46.05    3.60
  -1  -4 -35   58.83    5.32
  -1   4 -36   27.67    4.36
   1   4  36   43.61    4.77
  -1   4 -36   34.85    4.35
   1   4 -36   33.47    3.52
   1   4 -36   37.33    4.57
  -1  -4  36   30.15    3.93
  -1   4 -36   45.27    4.69
   1  -4 -36   35.53    5.16
   1   4 -36   48.13    4.76
   1  -4  36   30.02    4.90
   1   4  36   38.98    4.41
   1  -4  36   36.87    3.30
   1   4  36   31.97    4.49
  -1   4 -36   33.63    3.55
   1  -4 -36   42.82    4.83
  -1  -4 -36   34.85    5.02
  -1   4 -36   23.80    4.90
   1   4 -36   40.80    5.22
   1   4 -36   38.82    4.06
   1   4  37   85.95    6.02
  -1  -4  37   78.09    5.28
  -1   4 -37   82.57    5.77
   1   4 -37   83.40    5.86
  -1   4 -37   83.25    5.70
   1   4 -37   77.57    4.64
  -1   4 -37   72.57    5.50
   1  -4  37   77.51    6.27
   1  -4 -37   81.34    6.24
   1   4 -37   87.93    5.83
   1   4  37   78.75    5.92
  -1   4 -37   74.36    6.48
   1  -4 -37   88.65    6.21
  -1  -4 -37   64.27    5.97
   1   4 -37   84.45    6.49
   1   4 -37   78.19    5.42
   1   4 -38  112.17    5.72
   1   4 -38  110.55    6.95
  -1   4 -38  103.01    6.47
  -1  -4  38  114.02    6.43
   1   4  38  130.13    7.18
  -1   4 -38  118.81    6.77
  -1   4 -38  101.70    6.65
   1  -4 -38  112.66    7.32
   1  -4  38  107.11    7.33
   1   4 -38  111.26    6.83
   1   4  38  102.11    6.68
   1   4 -38  106.82    7.28
   1  -4 -38  120.76    7.19
  -1   4 -38   97.36    7.43
  -1  -4 -38  107.16    7.19
   1   4 -38  123.51    6.51
  -1   4 -39   25.74    4.33
  -1  -4  39   19.54    3.93
   1   4 -39   18.04    2.95
   1   4 -39   10.33    4.24
  -1   4 -39   24.24    4.23
   1   4  39   24.90    4.90
   1  -4 -39   15.07    4.96
   1   4 -39   15.41    4.40
  -1   4 -39   19.97    4.65
   1  -4  39   24.41    4.96
   1   4  39   24.65    4.48
  -1   4  39   25.33    4.62
  -1   4 -39   17.92    5.33
   1   4 -39   20.13    3.93
  -1  -4 -39   15.18    4.47
   1   4 -39   16.37    5.12
   1  -4 -39   28.41    5.00
  -1   4 -40  116.72    6.93
   1   4 -40  123.13    7.28
  -1  -4  40  108.18    6.48
   1   4  40  131.38    7.60
  -1   4 -40  111.75    6.98
   1  -4  40  115.08    7.65
   1  -4 -40  110.79    7.81
  -1   4 -40  107.86    7.01
   1   4 -40  109.40    7.37
   1   4  40  121.58    7.09
  -1   4  40  108.34    7.16
   1   4 -40  114.53    7.76
   1   4 -40  112.47    6.59
  -1   4 -40  104.68    7.69
   1  -4 -40  118.02    7.50
  -1  -4 -40  115.13    7.59
  -1   4 -41  112.15    7.22
  -1   4 -41  121.55    7.36
   1   4 -41  119.52    7.62
   1   4  41  140.87    7.98
  -1   4 -41  131.25    7.66
   1   4 -41  124.93    7.82
  -1   4  41  126.24    7.84
   1   4  41  128.32    7.57
  -1   4 -41  132.64    8.78
   1  -4 -41  135.77    7.95
   1   4 -41  130.06    7.30
   1   4 -41  133.42    8.21
  -1  -4 -41  133.21    8.04
   1   4  42  161.08    8.45
   1   4 -42  116.06    7.73
  -1   4 -42  119.01    7.56
  -1   4 -42  138.33    7.60
   1   4 -42  124.68    7.94
  -1   4 -42  130.50    7.89
  -1   4  42  115.44    7.76
  -1   4  42  136.00    8.17
   1   4  42  129.26    7.80
   1   4 -42  140.26    8.45
   1   4 -42  123.58    7.07
  -1  -4 -42  113.57    7.93
  -1   4 -42  143.36    8.81
   1  -4 -42  138.10    8.21
   1   4  43   57.86    6.06
  -1   4 -43   39.61    4.67
  -1   4 -43   45.57    4.98
   1   4 -43   32.25    4.96
   1   4 -43   46.84    5.72
   1   4  43   44.14    5.34
  -1   4  43   45.88    5.64
  -1   4  43   26.77    5.20
   1  -4 -43   49.74    5.81
   1   4 -43   35.80    4.52
   1   4 -43   39.72    5.77
  -1   4 -43   43.18    6.05
   1   4  44   63.96    6.19
   1   4 -44   62.42    5.87
  -1   4 -44   50.20    4.97
  -1   4 -44   46.09    5.39
  -1   4  44   61.04    6.14
   1   4  44   64.01    6.19
   1   4 -44   53.28    6.14
   1   4 -44   61.87    5.30
  -1   4 -44   61.36    6.77
   1  -4 -44   51.72    6.07
  -1   4 -45    3.37    4.22
   1   4  45    8.97    5.14
   1   4  45    5.75    4.30
   1   4 -45    7.61    3.76
   1   4 -45   -3.36    5.44
  -1   4 -46   -3.78    4.58
   1   4 -46   -6.44    5.47
  -1   5   0   -1.05    2.38
   1  -5   0   -0.34    0.70
  -1   5   0    0.37    0.62
  -1  -5   0    1.76    1.40
   1   5   0   -0.42    1.55
   1   5   0   -0.68    1.96
   1  -5   0   -0.11    1.91
  -1   5   0    0.11    1.69
   1   5   0   -0.51    1.44
   1   5   0   -1.44    1.82
  -1   5   0   -3.04    1.99
   1   5   0    1.37    2.07
  -1   5   0   -3.49    2.67
  -1   5  -1  100.44    5.30
   1   5  -1   98.72    4.22
   1  -5  -1   97.31    3.77
   1   5   1   96.31    4.27
  -1  -5   1  103.91    4.28
  -1   5   1   98.80    3.74
  -1  -5  -1   97.88    4.28
   1  -5  -1   94.53    4.53
   1   5   1   94.14    4.38
   1   5  -1   93.86    4.61
   1   5  -1   96.96    4.32
  -1   5   1   99.68    4.57
  -1  -5  -1   88.66    4.78
   1   5   1   98.56    4.65
  -1  -5  -1   98.56    4.51
   1  -5   1   98.27    4.52
  -1   5  -1   97.47    4.49
  -1   5   1   94.03    5.01
   1   5  -1  101.05    4.93
   1   5   1   98.76    4.70
  -1   5   1   96.52    4.69
  -1   5  -1   93.73    4.72
  -1   5  -1   97.95    5.18
   1   5  -1  106.87    4.66
  -1   5  -2   54.33    3.96
  -1  -5  -2   61.59    3.11
   1   5   2   59.50    3.09
  -1  -5   2   58.77    3.00
   1  -5  -2   56.01    2.56
   1   5  -2   64.18    2.98
  -1   5   2   58.73    2.49
  -1   5   2   59.07    3.36
  -1  -5  -2   59.44    3.37
   1  -5   2   57.82    2.67
  -1  -5  -2   56.37    3.57
   1   5   2   63.54    3.18
  -1   5  -2   64.67    3.13
   1   5   2   58.43    3.43
   1   5  -2   57.70    3.44
   1  -5   2   62.19    3.29
   1  -5  -2   56.65    3.43
  -1   5  -2   57.60    2.63
   1   5  -2   62.13    3.03
   1   5   2   63.36    3.50
  -1   5   2   63.90    3.52
  -1   5  -2   59.58    3.87
  -1   5   2   56.98    3.73
  -1   5  -2   61.13    3.51
  -1  -5  -2   55.68    3.22
   1   5  -2   60.11    3.38
   1   5  -2   61.29    3.53
  -1   5  -3  141.30    6.63
   1   5  -3  149.26    5.75
   1   5   3  133.74    5.81
  -1  -5  -3  147.60    5.86
  -1  -5   3  155.27    5.77
   1  -5  -3  146.48    5.45
  -1   5   3  136.16    5.40
  -1   5   3  134.76    6.04
  -1   5  -3  133.83    5.41
  -1  -5  -3  138.46    6.21
   1  -5   3  145.93    5.45
  -1  -5  -3  149.82    6.09
   1  -5   3  145.06    6.00
   1   5  -3  145.05    5.86
  -1   5  -3  139.49    5.94
   1   5  -3  133.36    6.15
   1  -5  -3  145.81    6.12
   1   5   3  125.02    6.13
   1   5   3  140.69    6.18
  -1  -5  -3  146.75    6.05
  -1   5   3  141.67    6.21
   1   5  -3  147.15    6.10
   1   5  -3  149.84    6.38
  -1   5  -3  156.74    6.22
  -1   5  -3  127.26    6.51
  -1  -5  -4   25.92    2.87
   1   5  -4   27.86    2.72
  -1   5  -4   25.77    3.06
  -1   5   4   24.59    1.61
   1  -5  -4   28.03    1.65
  -1  -5  -4   26.54    2.16
   1   5   4   24.27    2.12
   1   5  -4   27.18    1.97
  -1  -5   4   24.80    1.90
   1   5  -4   24.89    2.03
   1   5  -4   22.40    2.41
  -1   5   4   22.28    1.96
   1  -5   4   23.04    2.31
  -1  -5  -4   19.23    2.38
   1  -5   4   25.68    1.52
   1  -5  -4   21.73    2.53
   1   5   4   24.98    2.54
  -1  -5  -4   30.83    2.70
  -1   5  -4   26.06    1.49
  -1   5   4   24.15    2.38
  -1   5  -4   25.62    2.07
   1  -5  -4   24.96    2.48
   1   5  -4   19.80    2.64
  -1   5   4   26.19    2.62
  -1   5  -4   26.93    2.54
   1   5   4   24.29    2.46
  -1  -5  -4   22.23    2.25
   1   5  -4   23.97    2.29
  -1   5  -4   25.89    2.83
   1   5  -5  332.78   13.55
  -1  -5  -5  353.37   13.55
  -1   5  -5  331.20   13.83
  -1   5   5  361.61   12.83
  -1  -5   5  353.11   13.00
  -1  -5  -5  362.62   13.19
   1  -5  -5  350.51   12.86
   1   5  -5  351.74   12.98
   1   5   5  345.57   13.11
  -1  -5  -5  348.97   13.46
   1  -5   5  359.54   13.19
  -1   5   5  335.58   13.05
  -1  -5  -5  352.54   13.30
  -1   5   5  340.36   13.38
   1   5  -5  349.73   13.13
   1   5  -5  354.06   13.45
  -1   5  -5  334.66   13.16
   1  -5   5  354.03   12.69
   1   5   5  341.12   13.45
   1  -5  -5  363.97   13.40
  -1   5  -5  353.96   12.69
   1   5  -5  361.71   13.28
   1  -5  -5  365.15   13.46
  -1  -5  -5  349.09   13.37
   1   5   5  360.80   13.47
  -1   5   5  346.71   13.45
  -1   5  -5  351.48   13.83
   1   5  -5  346.80   13.56
   1   5  -6  549.91   20.41
   1   5  -6  555.98   20.46
  -1  -5  -6  517.49   20.29
  -1   5  -6  554.51   20.30
  -1   5   6  567.25   19.70
  -1  -5  -6  549.76   19.99
  -1  -5   6  541.06   19.80
   1   5   6  551.92   19.97
   1  -5  -6  551.93   19.74
   1   5   6  506.07   20.28
  -1  -5  -6  568.99   20.14
  -1   5   6  517.66   19.90
  -1   5   6  545.78   20.23
  -1  -5  -6  578.69   20.31
   1   5  -6  513.43   19.87
   1   5  -6  546.40   20.23
  -1   5  -6  517.93   19.95
   1  -5   6  546.05   19.48
   1  -5   6  527.27   19.95
  -1   5  -6  557.58   19.49
   1  -5  -6  560.33   20.21
   1   5  -6  542.17   20.38
   1   5   6  531.50   20.20
   1  -5  -6  545.51   20.28
  -1   5   6  565.43   20.35
  -1   5  -6  544.17   20.63
  -1  -5  -6  528.05   20.20
   1   5  -6  570.80   20.10
   1  -5   6  557.23   20.49
  -1   5  -7   94.57    4.57
   1  -5  -7   75.90    4.58
   1   5  -7   92.69    4.79
  -1  -5  -7   83.37    4.66
   1   5  -7   94.13    4.70
  -1   5   7   92.63    3.92
  -1  -5   7   87.98    4.02
  -1  -5   7   91.68    3.97
   1   5   7   89.41    4.29
   1  -5  -7   87.42    3.93
  -1  -5  -7   91.36    4.27
   1  -5   7   87.59    3.34
  -1   5  -7   88.21    3.52
   1   5  -7   87.34    4.06
  -1   5   7   93.25    4.48
   1   5  -7   92.42    4.48
  -1  -5   7   79.54    4.06
   1   5   7   88.72    4.53
  -1  -5  -7   90.87    4.62
  -1  -5  -7   92.11    4.38
  -1   5   7   81.80    4.05
  -1   5  -7   87.78    4.14
   1  -5   7   90.99    4.25
   1  -5   7   90.33    3.55
  -1  -5   7   89.77    4.44
   1   5  -7   88.95    4.70
   1  -5   7  100.42    4.87
   1   5  -7   99.02    4.37
  -1   5  -7  103.06    5.07
   1  -5  -7   89.69    4.50
  -1   5   7   94.89    4.55
  -1  -5  -7   93.01    4.48
   1   5   7   83.37    4.47
   1  -5  -8    1.67    2.45
   1   5  -8    0.65    2.15
  -1  -5  -8   -0.60    2.26
  -1   5  -8    6.08    2.21
   1   5   8    0.79    1.63
  -1  -5   8    1.78    1.42
   1  -5   8    1.62    0.61
   1  -5   8    1.44    0.70
  -1   5   8    2.09    1.50
  -1  -5   8    0.46    1.66
   1   5  -8    5.23    2.48
   1  -5  -8    3.97    1.63
  -1  -5  -8   -0.35    1.78
   1   5  -8    1.19    1.45
  -1  -5  -8    0.72    2.23
  -1  -5   8    0.79    1.93
  -1  -5   8    1.23    1.79
  -1   5   8    2.42    1.85
   1  -5   8    0.82    1.65
  -1   5  -8    1.71    1.57
  -1   5  -8    1.80    0.84
   1   5   8   -0.61    2.09
  -1  -5  -8    3.13    2.05
  -1   5   8    0.96    1.57
   1   5  -8    2.56    1.94
   1   5   8    0.15    2.07
  -1   5  -8    6.46    2.86
  -1  -5  -8    5.22    1.93
   1  -5   8    0.86    2.59
  -1   5   8    3.32    1.98
   1   5  -8    1.96    1.92
   1  -5  -8    2.24    2.02
   1   5  -9  134.78    6.35
  -1   5  -9  150.92    6.22
   1  -5  -9  153.16    6.45
  -1  -5  -9  129.77    6.19
   1   5  -9  142.55    6.31
   1  -5   9  139.39    5.15
   1  -5  -9  137.68    5.73
  -1  -5   9  138.29    5.71
  -1  -5   9  146.41    5.68
   1  -5   9  124.41    5.12
  -1   5   9  132.46    5.63
   1   5   9  133.80    5.96
  -1  -5  -9  144.18    5.99
  -1   5  -9  133.76    5.77
  -1  -5   9  149.37    6.15
   1  -5   9  141.53    5.79
   1   5  -9  147.09    5.76
   1   5  -9  137.99    6.14
  -1  -5   9  136.43    5.70
  -1   5   9  138.06    5.88
  -1   5  -9  135.38    5.19
  -1   5   9  135.72    6.20
  -1  -5  -9  143.63    6.11
   1   5   9  134.03    6.19
  -1  -5  -9  135.99    6.13
   1  -5  -9  134.38    6.12
   1   5  -9  135.13    6.31
  -1   5   9  137.94    6.25
  -1  -5   9  142.45    6.25
  -1  -5  -9  141.99    6.15
   1  -5   9  145.39    6.58
  -1   5  -9  129.92    6.58
   1   5 -10   35.23    3.01
  -1   5 -10   31.14    2.77
  -1  -5 -10   37.67    3.11
  -1   5  10   33.44    3.15
  -1   5  10   31.18    2.45
   1  -5 -10   33.61    2.55
  -1  -5 -10   31.06    2.60
   1  -5  10   34.04    1.66
   1  -5  10   32.85    1.69
  -1  -5  10   32.62    2.42
   1   5 -10   31.75    3.17
  -1  -5  10   31.24    2.21
   1   5  10   30.34    2.73
  -1   5 -10   35.04    2.36
  -1  -5  10   29.30    2.77
  -1  -5 -10   33.05    2.79
  -1  -5  10   37.95    2.45
  -1   5  10   31.39    2.87
  -1   5 -10   33.86    1.68
   1   5 -10   30.95    2.76
   1   5 -10   31.51    2.27
   1   5  10   30.22    2.94
  -1  -5 -10   33.13    3.07
  -1   5  10   33.38    2.57
   1  -5  10   32.44    2.36
   1   5 -10   30.37    2.91
   1  -5 -10   31.85    2.80
  -1   5  10   41.53    3.14
  -1  -5  10   35.24    3.03
  -1  -5 -10   32.13    2.75
  -1   5 -10   33.02    3.37
   1  -5  10   37.85    3.28
  -1   5  11  269.58   10.21
  -1   5  11  246.66   10.40
   1  -5 -11  261.88   10.03
   1  -5  11  247.37   10.55
  -1  -5 -11  251.27   10.26
   1   5 -11  256.49   10.36
  -1   5 -11  248.59   10.22
   1   5 -11  254.45   10.33
   1   5  11  239.57   10.03
  -1  -5  11  268.30    9.82
   1  -5 -11  258.39    9.89
  -1  -5  11  248.93    9.72
   1  -5  11  257.71    9.35
  -1   5 -11  215.35   10.53
   1  -5  11  246.64    9.29
  -1   5  11  251.29    9.83
  -1  -5 -11  247.35   10.03
  -1  -5  11  261.82   10.14
  -1  -5  11  251.02    9.78
   1   5  11  269.50   10.33
  -1   5  11  254.33   10.22
   1   5 -11  254.56   10.18
   1  -5  11  264.82    9.82
  -1   5  11  258.82    9.99
   1  -5  11  250.27    9.29
  -1   5 -11  256.92    9.84
   1   5 -11  256.83    9.79
  -1  -5 -11  248.88   10.20
   1  -5  11  255.16   10.48
  -1  -5 -11  267.49   10.27
   1  -5 -11  258.43   10.27
  -1  -5  11  245.66   10.24
   1   5 -11  261.41   10.43
  -1   5  11  253.91   10.29
  -1   5  12 1184.03   43.70
   1  -5 -12 1217.49   43.31
  -1  -5 -12 1231.74   43.54
   1  -5  12 1226.83   43.88
   1   5 -12 1242.85   43.68
  -1   5 -12 1201.13   43.50
  -1   5  12 1247.19   43.45
   1   5  12 1182.95   43.33
  -1   5  12 1197.11   43.15
   1  -5 -12 1229.26   43.26
  -1  -5  12 1201.00   43.10
  -1   5 -12 1204.81   43.89
  -1  -5 -12 1176.96   43.36
  -1  -5  12 1178.93   43.05
   1   5 -12 1206.64   43.60
   1  -5  12 1183.73   42.74
  -1  -5  12 1240.37   43.10
   1   5 -12 1232.24   43.47
  -1   5 -12 1207.80   43.13
   1  -5  12 1196.61   42.65
   1   5  12 1170.04   43.53
  -1   5  12 1195.21   43.29
   1   5  12 1219.07   43.46
  -1  -5 -12 1219.56   43.52
   1  -5  12 1206.47   43.11
  -1   5  12 1211.71   43.56
  -1  -5  12 1243.66   43.41
   1   5 -12 1203.49   43.12
  -1   5  12 1214.20   43.55
  -1  -5  12 1142.67   43.49
  -1  -5 -12 1194.62   43.57
   1   5 -12 1207.06   43.68
   1  -5 -12 1193.30   43.56
   1  -5  12 1208.36   43.73
   1  -5 -13  177.32    7.44
  -1   5  13  191.95    7.62
   1   5 -13  189.28    7.78
   1  -5  13  171.66    7.98
  -1   5 -13  165.79    7.52
  -1   5  13  175.78    7.77
  -1   5  13  183.30    7.28
   1   5 -13  177.01    7.79
   1   5  13  178.27    7.55
  -1  -5  13  176.90    7.11
   1  -5 -13  184.00    7.44
   1  -5  13  178.70    6.79
  -1   5 -13  167.55    6.75
  -1  -5  13  170.36    7.16
  -1  -5 -13  178.95    7.54
  -1   5 -13  171.37    8.05
   1  -5  13  171.91    6.63
   1   5  13  176.37    7.54
   1   5  13  178.62    7.68
   1   5 -13  169.40    7.12
  -1  -5  13  168.25    7.47
  -1  -5 -13  180.62    7.66
  -1   5  13  172.88    7.42
  -1   5  13  172.04    7.72
  -1   5 -13  183.72    7.20
   1  -5  13  178.68    7.16
  -1  -5  13  182.11    7.13
   1   5 -13  181.76    7.54
   1   5 -13  181.33    7.83
   1  -5  13  169.10    7.87
  -1  -5 -13  181.09    7.75
   1  -5 -13  187.51    7.70
  -1   5  13  176.98    7.68
  -1  -5  13  165.50    7.63
   1   5  14   21.71    2.57
  -1   5  14   26.72    2.62
  -1   5 -14   22.45    3.07
  -1   5 -14   19.53    2.47
   1  -5 -14   28.94    2.69
   1  -5  14   22.01    1.54
  -1   5  14   17.77    2.71
   1   5  14   18.96    2.70
  -1   5 -14   20.22    1.72
  -1   5 -14   19.62    3.43
  -1  -5  14   21.33    2.13
  -1   5  14   20.50    2.36
   1   5 -14   23.47    3.22
  -1  -5  14   20.66    2.30
  -1  -5 -14   17.22    2.61
   1  -5  14   17.81    3.01
   1  -5  14   24.03    1.78
   1  -5 -14   16.93    2.49
  -1  -5  14   24.14    2.27
   1   5 -14   17.60    2.10
   1  -5  14   20.09    1.47
  -1   5  14   25.43    2.81
  -1  -5  14   20.51    2.53
   1   5  14   22.49    2.96
   1  -5  14   23.39    2.24
  -1   5  14   21.33    2.42
   1   5 -14   20.40    2.44
  -1   5 -14   22.69    2.15
   1   5  14   20.23    2.62
  -1   5  14   22.40    2.82
   1  -5 -14   19.66    2.64
   1  -5  14   18.09    3.04
  -1  -5 -14   16.94    2.75
   1   5 -14   15.18    2.75
  -1  -5  14   16.86    2.91
  -1   5 -15   22.46    2.66
   1  -5  15   18.52    1.53
  -1   5  15   14.94    2.95
   1   5  15   17.56    2.60
  -1  -5  15   26.12    2.81
  -1   5 -15   23.04    3.13
   1  -5 -15   21.63    2.62
  -1   5  15   17.60    2.42
   1  -5  15   21.24    1.81
   1  -5 -15   15.48    2.36
  -1   5  15   23.36    2.68
  -1  -5  15   19.15    2.19
  -1  -5  15   22.56    2.20
   1   5 -15   20.70    3.00
   1   5  15   16.95    2.79
  -1   5 -15   17.93    1.84
  -1  -5 -15   22.97    2.64
   1  -5  15   26.05    3.31
  -1   5 -15   20.64    3.40
   1   5 -15   21.18    2.07
  -1   5 -15   21.34    2.13
   1   5 -15   21.33    2.52
  -1   5  15   25.47    2.86
   1   5  15   17.79    2.63
   1  -5  15   21.18    1.49
   1   5  15   17.34    2.65
  -1  -5  15   20.16    2.55
  -1   5  15   14.40    2.29
   1  -5  15   21.31    2.07
  -1  -5  15   20.89    2.15
  -1  -5 -15   25.19    2.92
  -1   5  15   22.05    2.97
   1  -5  15   17.42    2.94
   1  -5 -15   22.46    2.71
   1   5 -15   23.06    2.97
  -1  -5  15   19.47    2.93
   1  -5 -16    7.51    2.30
  -1   5 -16   14.55    2.85
  -1   5  16   11.36    2.80
  -1   5  16   10.91    2.46
   1  -5  16    9.81    1.39
   1   5  16    9.59    2.27
   1   5  16   14.74    2.68
  -1  -5  16    9.36    2.45
   1   5 -16    6.46    2.83
  -1  -5  16   12.19    2.12
  -1   5 -16    7.41    1.61
  -1  -5  16   12.43    1.88
   1  -5 -16    9.56    2.21
   1  -5  16    7.93    1.63
  -1   5  16    9.93    2.27
  -1  -5 -16    8.24    2.62
  -1   5 -16   12.28    3.29
   1   5  16    7.14    2.60
   1  -5  16    9.30    2.80
   1  -5  16   10.18    1.31
  -1   5  16    7.90    2.57
   1   5 -16    9.02    2.37
  -1  -5  16   11.09    2.03
   1   5  16   11.73    2.79
   1   5  16   12.38    2.63
   1  -5  16   12.91    2.01
   1   5 -16   10.20    1.94
  -1  -5  16    8.99    2.33
  -1   5  16   13.29    2.26
  -1   5 -16   10.07    2.03
  -1  -5  16    9.44    2.80
  -1  -5 -16    7.51    2.47
   1  -5 -16   10.08    2.72
   1   5 -16   10.65    2.74
   1  -5  16   13.67    2.98
  -1   5  16   18.13    2.73
  -1   5  17  296.75   11.88
   1   5  17  271.04   11.75
   1   5  17  287.54   11.52
   1  -5  17  288.51   10.78
  -1  -5  17  264.12   11.62
  -1   5 -17  296.53   11.90
   1  -5  17  287.24   11.96
   1  -5 -17  296.99   11.52
  -1   5  17  278.59   11.54
  -1  -5 -17  296.14   11.68
   1   5  17  293.32   11.62
  -1   5  17  276.37   11.35
  -1  -5  17  293.45   11.31
   1  -5 -17  304.19   11.55
  -1   5 -17  280.05   12.11
  -1  -5  17  278.45   11.17
  -1   5 -17  300.71   10.99
   1  -5  17  313.15   10.99
   1   5 -17  289.46   11.76
  -1  -5  17  283.46   11.43
   1  -5  17  285.63   10.72
  -1   5  17  271.09   11.68
   1   5  17  269.23   11.66
  -1   5  17  290.34   11.52
  -1   5 -17  302.31   11.21
   1  -5  17  290.48   11.11
  -1  -5  17  279.98   11.13
   1   5  17  297.80   11.69
   1   5 -17  294.15   11.17
   1   5 -17  278.32   11.46
  -1   5  17  301.80   11.79
  -1  -5  17  285.51   11.71
   1   5 -17  300.57   11.91
   1  -5  17  282.37   11.97
   1  -5 -17  282.08   11.71
  -1  -5 -17  297.44   11.80
   1   5  18    1.20    2.55
   1  -5 -18   -0.68    2.37
  -1   5 -18    5.01    2.55
  -1   5  18    5.89    2.79
   1   5  18    0.33    2.21
   1  -5  18    1.95    1.32
  -1   5  18    3.67    2.34
  -1   5 -18    1.79    1.67
   1  -5  18    1.74    1.76
  -1   5  18    5.10    2.51
  -1  -5  18    1.17    1.79
   1   5 -18    5.02    2.74
   1  -5  18   -0.68    2.75
   1   5  18    3.43    2.76
  -1  -5 -18    0.93    2.62
  -1  -5  18   -1.97    2.10
  -1   5 -18    3.56    3.24
   1  -5 -18    1.20    2.26
   1   5 -18    2.25    1.92
  -1   5 -18    3.06    1.87
   1   5  18    2.57    2.55
   1  -5  18    1.10    1.27
  -1  -5  18    1.68    1.78
  -1   5  18    1.71    2.38
  -1  -5  18   -0.64    2.16
   1  -5  18    0.85    1.95
   1   5 -18    3.60    2.13
  -1   5  18    7.02    2.74
  -1   5  18    2.24    2.46
   1  -5  18    5.11    2.83
  -1  -5 -18    2.26    2.53
   1   5 -18    0.65    2.72
   1  -5 -18    1.01    2.58
  -1  -5  18    0.19    2.66
   1   5  19   53.18    3.68
   1  -5 -19   56.76    3.83
  -1   5  19   42.74    3.59
  -1   5  19   43.47    4.08
   1  -5  19   48.32    2.67
   1   5  19   50.98    3.91
  -1   5 -19   47.03    3.93
   1  -5  19   47.26    4.29
   1   5  19   59.78    3.86
  -1  -5  19   51.68    3.48
   1  -5 -19   47.96    3.69
  -1   5  19   48.90    3.57
  -1  -5 -19   49.98    3.74
   1   5 -19   51.91    4.06
   1  -5  19   56.21    3.05
  -1   5 -19   53.40    3.03
  -1   5  19   56.11    4.06
   1  -5  19   48.54    2.63
  -1   5 -19   58.10    3.18
  -1   5  19   40.68    3.46
  -1  -5  19   50.71    3.24
   1   5  19   45.98    3.66
  -1  -5  19   52.08    3.52
   1  -5  19   54.59    3.19
   1   5 -19   46.09    3.50
   1   5 -19   53.45    3.20
   1   5 -19   44.06    3.95
   1  -5  19   52.06    4.29
  -1  -5  19   49.14    4.02
  -1   5  19   51.12    3.93
  -1  -5 -19   50.74    3.85
   1   5 -19   50.99    3.48
   1  -5 -20   96.39    5.23
  -1   5  20  111.60    5.82
   1  -5  20   96.43    5.73
  -1   5 -20   95.84    5.64
   1   5  20  106.87    5.49
  -1   5  20   97.22    5.21
   1   5  20   98.55    5.15
   1   5 -20   93.39    5.12
   1  -5  20  106.29    5.28
   1  -5  20   96.12    4.29
  -1   5  20   97.78    5.14
   1  -5  20   96.37    4.65
  -1   5 -20  104.20    4.72
  -1  -5 -20  102.41    5.43
   1  -5 -20  102.48    5.30
  -1  -5  20   95.17    5.05
   1   5  20  101.28    5.37
  -1   5 -20  104.18    4.78
  -1   5  20   88.35    5.15
   1  -5  20   95.66    4.81
   1   5 -20   93.07    5.10
  -1  -5  20   99.29    4.77
   1   5  20  101.72    5.41
   1  -5  20   98.67    4.28
  -1  -5  20  107.90    5.24
  -1   5  20  103.13    5.44
  -1   5  20   89.11    5.46
   1   5 -20  106.82    5.68
  -1  -5  20  101.60    5.49
  -1  -5 -20   99.42    5.45
   1  -5  20   91.33    5.68
   1  -5  21  142.75    5.87
  -1   5 -21  136.62    6.97
   1  -5  21  137.68    7.13
  -1   5  21  154.02    6.86
   1   5  21  136.99    6.69
  -1   5  21  146.60    7.07
   1   5  21  141.84    6.96
   1   5 -21  144.42    6.70
   1  -5  21  144.29    6.73
   1  -5 -21  146.96    6.79
   1   5 -21  138.17    6.49
   1  -5  21  139.45    6.26
  -1   5  21  143.30    6.63
  -1  -5  21  147.87    6.63
  -1  -5 -21  151.58    6.96
  -1   5 -21  147.18    6.31
   1   5  21  135.81    6.87
   1  -5 -21  146.64    6.86
   1   5  21  137.95    6.86
  -1   5  21  139.64    6.70
  -1  -5  21  140.09    6.58
   1  -5  21  140.82    6.19
  -1  -5  21  147.67    6.27
   1  -5  21  139.33    5.81
  -1   5 -21  152.64    6.37
  -1   5  21  153.28    6.99
   1   5 -21  142.03    6.66
   1  -5  21  130.79    7.17
   1   5 -21  142.18    7.14
  -1   5  21  135.39    6.94
  -1  -5  21  143.98    6.98
  -1  -5 -21  143.88    7.08
   1   5  22  185.60    7.94
   1   5 -22  166.05    7.85
  -1   5 -22  184.44    8.34
  -1  -5  22  184.97    7.91
   1   5  22  185.77    8.26
  -1   5  22  176.70    7.95
   1  -5  22  173.03    7.14
   1  -5  22  161.35    8.31
   1  -5  22  174.99    8.00
   1  -5 -22  188.25    8.07
  -1   5  22  175.72    8.41
   1  -5 -22  181.90    8.10
   1   5 -22  170.76    7.78
  -1  -5 -22  180.48    8.23
  -1  -5  22  177.20    7.76
  -1   5 -22  168.10    7.41
  -1   5  22  178.71    7.86
   1   5  22  174.76    8.05
   1  -5  22  173.10    7.39
   1  -5  22  171.40    7.04
  -1  -5  22  171.19    7.80
   1   5 -22  174.25    7.88
   1   5  22  177.99    8.03
  -1  -5  22  185.57    7.49
  -1   5  22  175.28    7.97
   1  -5  22  172.76    7.41
  -1   5  22  165.88    8.09
  -1  -5 -22  193.34    8.36
   1  -5  22  182.62    8.45
  -1   5  22  186.58    8.45
   1   5 -22  199.38    8.50
  -1  -5  22  178.55    8.24
   1  -5  23   15.39    3.18
   1   5  23   20.24    3.22
   1  -5  23   13.53    1.99
   1   5 -23   21.59    2.76
  -1   5  23   11.33    3.36
  -1   5 -23   22.12    3.51
   1   5  23   15.12    3.06
   1  -5 -23   16.90    3.25
  -1  -5  23   17.57    2.90
   1  -5 -23   17.37    3.26
  -1   5 -23   15.27    2.60
   1  -5  23   16.46    3.40
   1  -5  23   13.34    2.37
   1   5  23   21.38    3.38
   1   5 -23   16.78    3.02
  -1   5  23   16.26    3.12
  -1  -5  23   15.78    2.84
  -1  -5 -23   15.82    3.37
  -1   5  23   18.05    3.07
   1  -5  23   17.68    1.97
  -1  -5  23   14.80    2.43
  -1  -5  23   26.66    2.92
   1  -5  23   15.13    2.59
  -1   5  23   15.80    3.13
   1   5  23   18.63    3.07
   1   5 -23   17.16    3.42
   1   5 -23   16.62    2.78
   1  -5  23   18.59    3.52
  -1  -5 -23   14.50    3.38
  -1   5  23   15.24    3.38
  -1  -5  23   16.63    3.50
  -1  -5  24  278.86   11.22
  -1   5  24  248.64   11.58
   1  -5  24  265.71   10.43
   1   5  24  275.71   11.16
   1  -5  24  260.81   11.70
   1  -5  24  284.83   11.29
  -1  -5  24  270.89   10.83
  -1   5 -24  258.60   11.44
   1  -5 -24  280.82   11.32
   1   5 -24  267.04   11.02
   1   5  24  275.33   11.45
  -1   5 -24  271.00   10.85
  -1  -5 -24  271.37   11.57
   1   5 -24  285.18   11.05
   1  -5 -24  278.04   11.49
  -1   5  24  262.76   11.21
  -1  -5  24  262.93   11.00
   1  -5  24  275.11   10.78
   1   5  24  275.62   11.40
  -1   5  24  263.57   11.36
   1   5  24  261.09   11.32
  -1  -5  24  280.09   11.10
  -1  -5  24  272.62   10.79
  -1   5  24  272.75   11.29
   1  -5  24  279.03   10.74
   1  -5  24  262.61   10.33
  -1   5 -24  250.91   11.84
   1   5 -24  270.20   11.63
  -1  -5  24  256.62   11.32
  -1  -5 -24  273.92   11.57
   1  -5  25   59.72    3.56
   1   5  25   70.19    4.81
  -1   5 -25   80.52    4.95
   1  -5  25   69.66    4.62
  -1   5  25   61.13    5.15
  -1  -5  25   72.68    4.13
   1   5  25   69.50    4.75
   1   5 -25   70.26    4.29
  -1  -5  25   65.41    4.49
   1  -5 -25   64.38    4.83
  -1   5  25   68.69    4.67
   1  -5  25   67.69    5.24
   1   5 -25   75.34    4.62
  -1  -5  25   64.67    4.34
   1  -5  25   75.96    4.26
   1   5  25   67.77    4.92
  -1   5 -25   68.25    4.12
  -1  -5 -25   65.52    4.84
   1   5  25   60.96    4.60
  -1   5  25   57.58    4.77
  -1  -5  25   68.44    4.07
   1  -5  25   65.63    3.95
  -1   5  25   78.79    4.75
   1   5  25   66.58    4.73
  -1  -5  25   67.54    4.35
   1  -5  25   70.19    3.57
   1   5 -25   63.59    5.06
  -1  -5  25   67.70    5.03
  -1  -5 -25   73.47    4.96
  -1   5 -25   62.21    5.24
  -1  -5  26    2.80    2.49
   1   5 -26    5.37    2.55
   1   5  26    8.42    3.24
   1  -5  26    2.11    2.92
  -1   5  26    1.57    3.32
  -1   5 -26   11.99    3.42
   1  -5  26    5.53    1.91
   1   5  26    2.71    3.03
  -1   5 -26    7.48    2.75
   1   5 -26   10.20    2.91
   1  -5  26    7.03    3.64
   1  -5  26    5.94    2.77
  -1  -5  26    7.02    2.94
   1   5  26    5.43    3.19
   1  -5 -26    7.49    3.54
  -1  -5  26    5.93    2.92
  -1  -5 -26    4.27    3.36
  -1   5  26    6.41    3.09
  -1   5  26    0.74    3.21
  -1  -5  26   11.61    2.49
   1   5  26    2.36    2.93
   1  -5  26    3.51    2.00
  -1  -5  26    6.73    2.84
   1   5  26   13.56    3.21
   1  -5  26    9.09    2.48
  -1   5  26    9.30    3.02
  -1  -5  26    9.43    3.49
  -1   5 -26   12.11    3.74
   1   5 -26    2.44    3.28
  -1  -5 -26    4.23    3.11
  -1  -5  27    3.60    2.47
  -1   5 -27    7.89    3.19
  -1   5  27    6.47    3.56
   1   5  27    0.25    3.11
   1   5 -27    3.11    2.57
   1   5 -27   11.62    3.31
  -1   5  27    3.32    3.12
   1  -5  27    3.31    3.81
   1  -5  27    3.36    2.67
  -1  -5  27    4.01    3.03
   1   5  27   10.74    3.48
  -1   5 -27    8.37    2.85
   1  -5 -27    6.78    3.47
  -1  -5  27    2.78    3.13
  -1  -5 -27   10.14    3.51
   1  -5  27    0.59    1.93
  -1   5  27    9.59    3.49
  -1   5  27    4.68    2.78
   1   5  27    4.11    3.19
   1  -5  27    3.59    2.39
  -1  -5  27    3.83    2.51
  -1  -5  27    4.33    2.76
   1   5  27    7.46    3.35
   1   5 -27    0.28    3.27
  -1  -5  27    6.97    3.55
  -1  -5 -27    9.82    3.47
  -1   5 -27    7.97    3.85
  -1   5 -28   28.70    3.81
   1   5 -28   24.61    3.18
  -1  -5  28   20.84    3.02
   1   5  28   22.29    3.82
  -1   5  28   27.69    3.84
   1  -5  28   20.32    4.26
   1  -5 -28   27.32    3.91
  -1   5 -28   27.02    3.38
   1  -5  28   26.77    3.23
  -1   5  28   28.19    3.79
  -1  -5 -28   30.37    3.82
   1   5 -28   16.98    3.62
  -1  -5  28   25.52    3.46
  -1  -5  28   19.08    3.55
   1   5  28   18.04    3.54
   1  -5  28   19.57    2.42
   1   5  28   29.93    3.72
  -1   5  28   23.91    3.48
  -1  -5  28   21.00    2.83
  -1   5  28   25.66    3.75
   1   5  28   22.28    3.56
   1  -5  28   23.44    2.92
   1   5 -28   21.19    3.98
  -1   5 -28   19.26    4.27
  -1  -5 -28   21.91    3.76
   1   5 -29   41.31    3.64
  -1   5 -29   34.31    3.96
   1   5  29   44.94    4.29
  -1  -5  29   31.69    3.29
  -1   5  29   36.49    4.24
  -1   5 -29   33.10    3.68
   1   5 -29   38.94    3.99
   1  -5  29   32.83    3.28
  -1  -5  29   43.71    4.06
   1  -5 -29   35.06    4.38
   1  -5  29   38.90    4.46
  -1  -5 -29   35.51    4.23
  -1  -5  29   35.43    3.83
  -1  -5  29   31.89    3.27
   1  -5  29   28.74    3.10
   1   5  29   32.70    4.26
   1   5  29   31.52    4.08
  -1   5  29   36.63    4.10
  -1   5  29   43.11    4.24
   1  -5  29   37.87    2.87
  -1  -5 -29   34.96    4.06
   1   5 -29   38.36    4.52
  -1   5 -29   31.60    3.17
  -1   5 -29   39.86    4.77
   1   5 -30   14.33    2.93
  -1   5 -30   10.59    3.90
  -1  -5  30   11.30    2.74
   1   5  30   10.64    3.73
   1  -5 -30   11.16    3.62
  -1  -5  30    8.14    3.37
   1   5 -30    8.75    3.24
   1  -5  30   16.17    4.09
  -1   5 -30   10.35    3.07
  -1  -5 -30   15.74    3.76
   1  -5  30   13.44    2.95
  -1  -5  30   16.46    3.42
   1  -5  30   14.45    2.79
  -1  -5  30   10.08    2.77
   1  -5  30   10.10    2.33
   1   5  30    4.44    3.36
  -1   5  30   10.52    3.31
   1   5  30   13.76    3.79
  -1   5  30   10.95    3.82
  -1  -5 -30    9.22    3.70
   1   5 -30    8.51    4.21
  -1   5 -30    7.88    3.62
  -1   5 -30    8.98    2.54
   1   5 -31    1.22    2.68
  -1   5 -31    4.30    3.30
   1   5  31    4.20    3.55
  -1  -5  31    2.86    2.66
   1   5 -31    5.25    3.43
  -1   5 -31    0.79    3.20
   1  -5  31    4.91    3.10
  -1  -5  31   -3.47    3.28
  -1  -5 -31   -0.89    3.74
  -1  -5  31    3.17    3.32
   1   5 -31    6.19    3.27
   1  -5 -31    2.88    3.76
  -1   5 -31   -3.38    3.12
   1  -5  31   -1.20    3.88
   1  -5  31    0.84    2.25
   1  -5  31    3.49    2.64
   1   5  31    8.77    3.41
  -1   5  31    1.59    3.32
  -1   5  31    1.40    3.49
  -1  -5  31    5.18    2.70
   1   5  31   -2.95    3.47
  -1   5 -31   -2.11    4.23
  -1   5 -31    2.81    2.59
   1  -5 -31   -1.17    3.42
   1   5 -31    3.12    3.96
  -1  -5 -31    3.06    3.54
   1   5 -32    1.02    2.66
  -1   5 -32    1.36    3.79
  -1   5 -32    0.54    3.49
   1   5  32    4.88    3.57
  -1  -5  32    1.69    2.68
   1   5 -32   -0.60    3.22
  -1  -5 -32    0.30    3.51
   1  -5  32   -3.26    3.14
   1  -5 -32   -1.19    3.85
  -1  -5  32    2.57    2.99
   1   5 -32    3.20    3.53
  -1   5 -32   -2.64    3.24
   1  -5  32    3.37    4.19
   1  -5  32    0.73    2.19
  -1   5  32    0.27    3.27
   1   5  32    0.27    3.58
  -1   5  32   -1.44    3.53
   1   5  32   -2.48    3.40
   1  -5  32    1.98    2.65
  -1  -5 -32   -0.94    3.58
  -1   5 -32    7.95    4.53
   1   5 -32    0.64    4.00
  -1   5 -32    3.06    2.65
   1  -5 -32    3.91    3.44
  -1   5 -33   20.23    4.06
   1   5 -33   17.48    4.00
  -1   5 -33   18.79    3.68
  -1  -5  33   14.77    3.26
   1   5  33   23.85    4.09
   1   5 -33   15.11    3.03
   1   5 -33   14.48    3.56
   1  -5  33    8.22    3.29
  -1   5 -33    8.46    3.50
   1  -5  33   10.95    4.30
   1  -5 -33   16.90    4.11
  -1  -5 -33   21.94    4.32
  -1  -5  33   10.08    3.44
   1   5  33   23.10    3.96
  -1   5  33   17.37    3.80
   1   5  33   25.46    4.19
   1  -5  33   14.19    2.66
   1  -5  33   20.09    3.21
  -1   5 -33   14.85    2.97
   1  -5 -33   12.06    4.00
   1   5 -33   21.37    4.54
  -1   5 -33   11.49    4.43
  -1  -5 -33   13.25    4.23
   1   5 -33   18.18    3.48
   1   5 -34    5.97    3.49
  -1  -5  34    5.80    3.02
  -1   5 -34    4.23    3.44
   1   5  34    5.13    3.92
  -1   5 -34    4.82    3.48
   1   5 -34    3.99    2.72
   1   5 -34    3.41    3.64
   1  -5  34    4.37    3.18
   1  -5 -34    4.75    4.20
   1  -5  34    8.62    4.20
  -1  -5 -34    7.73    4.36
  -1   5 -34    2.14    3.67
   1  -5  34    6.06    2.88
   1   5  34    5.41    3.66
   1  -5  34    6.26    2.39
  -1   5  34    6.62    3.78
   1   5  34    6.97    3.82
   1   5 -34    4.72    3.98
  -1   5 -34    6.37    2.99
  -1   5 -34   -3.80    4.24
   1   5 -34    5.67    3.45
   1  -5 -34    7.94    3.68
  -1  -5 -34    2.32    3.75
   1   5  35    9.89    4.09
  -1   5 -35    7.74    3.95
   1   5 -35   10.16    3.01
   1   5 -35   14.82    4.13
  -1   5 -35    9.29    3.52
  -1  -5  35   14.67    3.40
   1  -5  35    9.46    3.35
  -1   5 -35   13.78    3.44
   1  -5  35    8.13    4.38
   1  -5 -35   11.42    4.12
  -1  -5 -35    9.93    4.16
   1   5 -35    9.73    3.88
  -1   5  35    6.51    3.83
   1   5  35    8.94    4.01
   1   5  35    8.16    3.87
  -1  -5 -35   18.41    4.38
   1   5 -35   10.23    3.45
   1   5 -35   12.12    4.53
  -1   5 -35    7.77    4.51
   1  -5 -35   19.22    4.19
   1   5 -36   10.01    2.86
  -1   5 -36   10.10    3.76
  -1   5 -36    8.11    4.07
   1   5  36   18.70    4.27
   1   5 -36    4.62    3.67
  -1  -5  36    8.01    3.22
   1  -5  36   13.93    4.84
   1   5 -36   13.93    4.15
   1  -5 -36    7.40    4.32
  -1  -5 -36    4.77    4.27
   1   5  36    8.04    3.73
   1   5  36    1.53    3.74
  -1   5  36   10.05    3.89
   1   5 -36   11.22    3.49
  -1   5 -36    3.57    4.41
   1   5 -36    7.82    4.28
  -1  -5 -36    9.80    4.16
   1  -5 -36    9.36    3.92
   1   5 -37    3.03    3.83
  -1   5 -37    4.69    3.56
  -1   5 -37    7.61    3.82
   1   5 -37    5.58    2.72
  -1  -5  37    2.18    3.20
   1   5  37    3.90    4.43
  -1   5  37    1.40    4.25
   1  -5 -37    1.73    4.42
   1  -5  37    3.38    4.40
   1   5 -37    7.18    3.75
  -1  -5 -37    7.00    4.63
  -1   5  37   -0.63    3.90
   1   5  37    4.26    4.06
   1   5  37    9.40    3.91
   1  -5 -37    0.69    4.11
   1   5 -37    2.18    4.74
  -1   5 -37   -2.44    4.90
  -1  -5 -37   10.05    4.16
   1   5 -37    6.78    3.68
   1   5 -38   23.77    3.20
  -1   5 -38   14.92    4.19
   1   5  38   22.62    4.92
  -1   5  38   26.21    5.03
  -1  -5  38   22.64    3.66
   1   5 -38   20.99    4.51
  -1   5 -38   24.92    4.38
  -1  -5 -38   12.96    4.65
   1   5 -38   18.92    4.07
   1  -5 -38   19.93    4.91
   1  -5  38   17.22    4.85
   1   5  38   25.67    4.62
   1   5  38   15.25    4.34
  -1   5  38   17.64    4.37
   1   5 -38   22.91    4.15
   1   5 -38   27.96    4.85
  -1  -5 -38   20.98    4.71
   1  -5 -38   26.70    4.63
  -1   5 -38   12.08    4.78
   1   5  39   13.62    4.46
  -1   5  39   10.66    4.68
   1   5 -39    7.38    4.40
  -1   5 -39    5.40    3.83
  -1   5 -39   12.31    4.02
  -1  -5  39   12.26    3.83
  -1  -5 -39   10.37    4.72
   1   5 -39    7.00    3.91
   1  -5 -39    9.14    5.08
   1   5  39   12.16    4.12
   1   5  39   12.40    4.37
  -1   5  39   12.60    4.25
  -1   5  39   10.20    4.28
  -1   5 -39   16.63    5.27
   1   5 -39   12.60    4.94
   1   5 -39   13.48    3.57
   1  -5 -39   17.29    4.64
  -1  -5 -39   10.19    4.60
  -1   5 -40   24.96    4.60
   1   5 -40   40.24    5.06
  -1   5 -40   30.17    4.62
  -1   5  40   25.21    5.14
   1   5  40   31.04    5.18
  -1  -5  40   31.43    4.09
   1   5 -40   35.37    4.79
  -1   5  40   24.03    4.88
  -1   5  40   29.37    4.58
   1   5  40   29.90    4.91
   1   5  40   31.29    4.82
   1   5 -40   31.59    4.28
   1  -5 -40   32.10    4.84
   1   5 -40   40.27    5.41
  -1  -5 -40   31.70    5.14
  -1   5 -40   31.82    5.98
  -1   5  41   -0.39    4.83
  -1  -5  41   -4.57    3.57
   1   5 -41    4.03    4.27
  -1   5 -41    0.31    3.95
  -1   5 -41    1.33    3.85
   1   5  41    6.42    4.68
   1   5 -41   10.29    4.60
  -1   5  41   -2.49    4.61
  -1   5  41   -4.15    4.48
   1   5  41   -1.99    4.47
   1   5  41    4.82    4.32
  -1  -5 -41    7.92    4.42
   1  -5 -41    7.94    4.58
   1   5 -41    7.24    3.73
  -1   5 -41    7.11    5.32
   1   5 -41   11.59    5.02
  -1   5 -42   51.54    5.38
  -1   5 -42   52.24    5.10
   1   5 -42   54.62    5.71
  -1   5  42   50.81    6.00
   1   5  42   48.18    5.78
  -1   5  42   44.00    5.80
   1   5  42   56.56    5.73
  -1   5 -42   38.63    6.33
   1   5 -42   56.48    5.02
   1   5 -42   43.95    6.13
   1  -5 -42   60.33    6.18
   1   5  43   31.35    5.65
  -1   5 -43   23.01    4.63
  -1   5 -43   26.81    4.52
   1   5  43   22.47    5.16
   1   5 -43   15.37    5.80
  -1   5 -44    2.80    4.18
   1   5 -44   -2.55    5.28
   1   5 -45   44.23    6.19
  -1   6   0   -0.06    0.66
  -1   6   0    5.68    2.85
   1   6   0    0.76    1.53
  -1  -6   0   -0.20    1.56
   1  -6   0   -0.10    0.76
   1   6   0    0.24    1.67
   1   6   0   -0.49    2.01
   1  -6   0   -1.07    2.27
  -1  -6   0   -1.16    2.08
  -1   6   0    1.82    1.92
   1   6   0    0.94    2.43
  -1   6   0   -3.51    2.23
   1   6   0   -1.32    2.17
  -1   6   0   -0.63    2.46
  -1   6  -1   20.88    3.28
  -1  -6   1   19.16    1.91
   1   6   1   16.63    1.87
   1  -6  -1   14.32    1.26
   1   6  -1   16.05    1.84
  -1  -6  -1   17.81    1.92
   1  -6   1   14.71    0.98
  -1   6   1   18.30    1.13
   1  -6  -1   16.15    2.41
   1  -6   1   20.33    2.54
  -1   6  -1   18.57    2.25
   1   6  -1   14.45    2.46
   1   6   1   13.97    1.96
  -1   6   1   11.27    2.11
  -1  -6  -1   16.96    2.33
   1   6   1   17.15    2.58
  -1   6  -1   19.20    1.54
   1   6  -1   16.65    2.13
  -1  -6   1   16.55    2.29
  -1   6  -1   12.99    2.32
  -1   6   1   26.38    3.07
   1   6   1   18.48    2.54
  -1   6   1   19.30    2.59
   1   6  -1   17.40    2.55
  -1   6  -1   17.39    3.16
   1   6   1   18.54    2.82
   1   6  -1   18.22    2.48
  -1  -6   2    2.00    1.49
  -1  -6  -2    1.45    1.60
   1   6  -2    2.18    1.53
   1   6   2    0.69    1.62
  -1   6   2    0.18    0.86
  -1   6  -2    1.06    2.88
   1  -6  -2    2.14    1.00
  -1   6   2    1.89    1.88
   1  -6   2    1.56    2.07
  -1   6  -2   -0.14    1.10
   1   6   2   -0.66    2.00
   1   6  -2    2.61    2.09
   1   6  -2   -1.39    1.67
  -1   6  -2    0.14    1.81
  -1  -6  -2   -1.33    2.11
   1  -6  -2   -1.52    2.13
   1   6   2    0.12    1.76
  -1   6  -2    2.35    2.87
   1   6   2   -0.45    2.20
  -1   6   2    5.08    2.68
   1   6  -2    1.15    2.12
  -1   6   2    0.81    2.07
   1   6  -2    3.36    2.44
  -1   6  -2    3.93    2.28
   1   6  -3   30.27    2.17
  -1   6   3   29.70    1.66
  -1  -6  -3   29.94    2.25
   1  -6  -3   29.34    1.76
  -1  -6   3   34.61    2.15
  -1   6  -3   30.12    3.70
   1   6   3   27.26    2.18
   1  -6   3   25.58    1.86
  -1   6  -3   30.04    1.81
   1   6  -3   21.25    2.72
  -1  -6   3   25.74    2.74
   1  -6   3   25.90    2.62
   1  -6  -3   28.83    2.87
   1   6   3   27.14    2.42
  -1   6  -3   28.69    2.50
   1   6  -3   27.93    2.31
   1   6   3   24.88    2.59
  -1  -6  -3   29.82    2.55
  -1   6   3   29.92    2.70
  -1   6   3   32.43    2.87
   1   6  -3   29.13    2.76
  -1   6  -3   30.80    3.32
   1   6  -3   28.60    2.99
  -1   6   3   25.26    3.06
  -1  -6  -3   27.62    2.59
   1   6   3   26.24    2.81
  -1   6  -3   32.66    2.68
  -1  -6  -4   30.31    3.05
   1   6  -4   25.76    2.86
  -1  -6   4   29.04    2.08
  -1  -6  -4   30.49    2.41
   1  -6  -4   28.28    1.81
   1   6   4   30.05    2.29
  -1   6   4   27.38    1.68
   1   6  -4   27.34    2.08
   1  -6  -4   30.26    2.74
   1   6  -4   25.45    2.24
   1  -6   4   31.56    2.67
  -1  -6   4   27.26    2.77
   1   6  -4   26.64    2.70
  -1   6  -4   24.99    2.50
  -1   6  -4   26.96    1.74
   1   6   4   28.69    2.82
  -1  -6  -4   27.52    2.55
  -1   6   4   24.67    2.70
   1  -6   4   25.45    1.72
   1   6   4   22.31    2.74
  -1   6   4   33.36    3.03
  -1   6   4   33.73    3.47
   1   6  -4   25.59    2.63
  -1  -6  -4   25.50    2.51
   1   6  -4   28.05    2.98
  -1   6  -4   28.84    3.17
  -1   6  -4   23.74    2.75
  -1  -6  -5  232.87    9.61
   1   6  -5  254.60    9.80
   1  -6  -5  227.08    8.75
  -1   6   5  227.47    8.69
   1   6   5  231.83    9.10
  -1  -6  -5  234.74    9.14
  -1  -6   5  234.25    8.91
  -1   6  -5  228.03    8.62
   1  -6   5  244.04    9.28
   1  -6  -5  228.84    9.43
   1   6  -5  235.67    9.51
  -1  -6  -5  237.03    9.28
   1   6  -5  245.09    9.08
  -1   6  -5  215.22    9.22
   1  -6   5  227.60    8.62
  -1  -6   5  236.99    9.48
  -1   6   5  233.53    9.46
  -1  -6  -5  221.64    9.49
   1   6   5  231.56    9.53
  -1   6   5  237.84    9.59
  -1   6  -5  224.90    9.93
  -1  -6  -5  226.89    9.38
   1   6   5  237.74    9.51
   1   6  -5  241.58    9.38
   1   6  -5  215.80    9.65
  -1  -6  -6   36.06    3.17
   1   6  -6   34.69    3.15
  -1   6  -6   36.30    3.22
   1   6   6   35.99    2.57
  -1  -6   6   39.72    2.47
  -1   6   6   38.49    2.25
  -1  -6  -6   37.85    2.72
   1  -6  -6   33.86    2.29
   1   6  -6   30.56    3.38
  -1  -6   6   37.37    2.36
  -1  -6  -6   36.99    3.28
   1  -6  -6   43.11    3.18
   1  -6   6   42.78    2.94
   1  -6   6   38.19    1.99
   1   6  -6   29.63    2.85
  -1   6   6   36.21    3.03
   1   6   6   33.16    3.09
  -1   6  -6   43.87    2.85
  -1   6  -6   30.85    1.91
  -1  -6  -6   43.44    3.12
  -1   6   6   41.36    2.50
  -1  -6   6   38.22    3.06
   1   6  -6   36.30    2.49
  -1  -6  -6   40.32    2.93
   1   6  -6   39.48    2.93
  -1   6   6   37.51    3.17
   1  -6  -6   39.07    3.12
  -1   6  -6   40.74    3.82
   1   6   6   37.74    3.33
   1   6  -6   38.42    3.35
   1   6  -7    1.71    2.38
  -1  -6  -7    2.97    2.47
  -1   6  -7    5.12    2.33
   1  -6  -7    5.60    1.59
  -1  -6   7    3.95    1.65
   1   6   7    9.10    1.84
  -1  -6   7    5.89    1.58
  -1  -6  -7    7.06    1.94
  -1   6   7    6.11    1.48
   1   6  -7    9.22    2.97
   1   6  -7    5.06    1.80
  -1  -6   7    5.10    2.20
  -1   6   7    4.94    1.85
  -1   6  -7    7.12    1.85
  -1   6  -7    4.63    1.10
   1   6   7    6.31    2.39
   1  -6   7   10.20    2.11
   1   6  -7    4.80    2.21
  -1  -6  -7    5.64    2.37
   1  -6  -7    4.61    2.49
  -1   6   7    0.49    2.21
   1  -6   7    5.79    1.18
  -1  -6  -7    7.13    2.65
   1  -6  -7    5.64    2.22
   1   6  -7    5.84    2.51
  -1   6  -7    8.17    3.13
   1   6   7    7.35    2.33
  -1   6   7    9.11    2.50
   1   6  -7    6.44    2.22
  -1  -6  -7    7.33    2.30
  -1  -6  -8    1.41    2.53
   1   6  -8    0.39    2.36
   1  -6  -8    0.53    2.34
  -1   6  -8    1.78    2.27
  -1  -6  -8    0.64    1.90
   1   6   8    0.12    2.04
  -1  -6   8    1.57    1.64
   1   6  -8    0.97    2.82
  -1  -6   8   -0.48    1.50
  -1   6   8   -0.44    1.54
   1  -6  -8   -1.16    1.64
   1  -6   8    0.32    1.07
  -1   6  -8   -0.92    1.97
  -1  -6  -8   -1.17    2.33
   1   6  -8    0.23    1.77
  -1   6   8    2.30    1.77
  -1   6  -8    0.63    0.93
   1   6  -8    0.67    2.12
  -1   6   8   -0.34    2.33
   1   6   8    3.21    2.40
  -1  -6  -8    1.56    2.26
  -1  -6   8    1.40    2.21
   1  -6   8   -0.75    2.07
   1  -6   8    1.80    2.45
   1   6  -8    2.96    2.45
  -1  -6  -8    0.84    2.13
   1   6   8   -2.05    2.46
   1   6  -8   -0.70    2.05
  -1   6   8    1.25    2.18
   1  -6  -8    4.36    2.25
   1  -6  -9    6.70    2.72
  -1  -6  -9    5.89    2.59
  -1   6  -9    3.43    2.32
   1   6  -9    6.65    2.64
   1  -6   9    9.28    0.79
   1  -6  -9    6.07    1.72
   1   6  -9    8.61    2.92
  -1  -6   9    9.16    1.80
  -1  -6  -9    6.46    2.20
  -1   6   9    5.64    1.73
   1  -6   9    6.91    0.84
   1   6   9    6.83    2.22
  -1  -6   9   10.66    1.60
  -1   6   9    7.37    2.00
  -1  -6  -9    9.53    2.42
   1  -6   9    5.80    1.15
  -1   6   9    6.02    2.38
   1  -6   9    9.32    2.08
  -1  -6   9    4.21    2.32
  -1  -6  -9    8.29    2.39
  -1   6  -9    7.37    1.09
  -1   6  -9    7.40    2.02
   1   6   9    8.72    2.55
   1   6  -9    7.23    2.16
   1   6  -9   13.50    1.93
   1   6  -9    3.13    2.14
  -1  -6  -9   10.38    2.50
   1   6  -9    2.20    2.35
   1   6   9    4.54    2.45
  -1   6   9    9.06    2.61
   1  -6   9    5.67    2.71
   1  -6  -9    5.70    2.50
   1  -6 -10   31.49    3.42
  -1   6 -10   34.57    3.12
  -1  -6 -10   27.80    3.23
   1   6 -10   26.96    3.12
   1  -6  10   31.35    1.50
   1  -6  10   30.50    1.58
  -1  -6 -10   32.16    2.89
  -1  -6  10   32.69    2.21
  -1   6 -10   27.75    3.57
  -1   6  10   35.62    2.46
  -1  -6  10   31.63    2.43
   1   6 -10   36.28    3.67
   1  -6 -10   25.45    2.27
   1   6  10   30.03    2.91
  -1  -6 -10   29.41    2.88
   1   6  10   32.23    3.15
   1  -6  10   33.33    2.68
  -1  -6  10   30.37    2.36
  -1  -6 -10   25.42    2.99
  -1   6 -10   29.29    1.71
  -1   6  10   29.86    3.01
  -1   6  10   33.45    2.53
  -1  -6  10   35.79    3.01
  -1   6 -10   27.86    2.56
   1   6 -10   27.49    2.79
   1   6 -10   29.30    2.41
  -1   6  10   35.25    3.12
   1  -6 -10   33.57    2.94
   1  -6  10   30.83    3.28
   1   6  10   33.45    3.17
  -1  -6 -10   32.53    2.91
   1   6 -10   31.40    3.15
   1   6 -11   25.78    2.98
  -1  -6 -11   27.09    3.10
  -1   6 -11   30.42    2.96
  -1  -6  11   18.43    2.24
  -1   6 -11   30.18    3.63
  -1  -6 -11   26.82    2.69
   1  -6 -11   28.95    2.48
   1   6 -11   29.31    3.40
   1   6  11   27.50    2.91
   1  -6  11   26.42    1.57
  -1  -6  11   31.28    2.30
  -1   6  11   27.98    2.46
   1  -6  11   26.45    1.49
  -1   6  11   28.83    2.96
   1  -6  11   30.65    2.66
  -1   6 -11   26.01    1.59
   1   6 -11   30.01    2.43
  -1  -6  11   25.49    2.94
  -1   6  11   25.81    2.54
  -1  -6  11   32.22    2.38
   1   6  11   23.60    2.94
  -1  -6 -11   21.81    2.95
  -1   6 -11   29.21    2.64
   1   6 -11   31.23    2.90
   1   6  11   28.81    3.12
  -1  -6  11   25.43    3.11
  -1  -6 -11   30.97    3.10
  -1   6  11   27.29    3.09
   1  -6  11   24.87    3.21
   1   6 -11   28.35    3.15
   1  -6 -11   28.35    3.03
  -1  -6 -12    4.47    2.78
  -1   6 -12    7.52    2.49
   1  -6 -12    5.94    2.18
   1   6 -12   13.49    2.59
  -1  -6 -12    3.85    2.23
  -1   6  12    8.04    1.96
  -1  -6  12    8.67    1.97
  -1   6 -12    4.87    3.30
   1   6  12   11.48    2.55
   1   6 -12    8.46    2.92
   1  -6  12    6.49    1.06
   1  -6 -12    5.91    2.06
   1  -6  12    7.41    1.14
  -1  -6  12    7.22    1.65
  -1  -6  12    9.99    1.93
   1   6 -12   10.07    2.34
   1   6 -12    4.33    1.87
  -1   6  12    7.26    2.51
  -1  -6  12    9.60    2.51
  -1   6 -12    6.94    1.10
   1   6  12    5.20    2.56
  -1   6 -12    7.40    1.98
  -1  -6 -12    5.56    2.67
  -1   6  12   10.36    2.35
   1  -6  12    9.04    2.09
  -1  -6 -12    6.43    2.36
   1  -6  12   14.03    2.84
   1  -6 -12   10.72    2.59
  -1   6  12    4.42    2.56
  -1  -6  12    4.22    2.67
   1   6 -12    5.96    2.71
   1   6  12    8.64    2.59
  -1   6  13   26.57    3.04
  -1   6 -13   30.14    3.23
   1  -6 -13   28.39    2.82
   1   6 -13   27.46    3.23
  -1  -6 -13   30.11    3.23
   1   6 -13   27.02    3.37
  -1   6  13   30.07    2.62
  -1  -6 -13   30.46    3.06
  -1   6 -13   28.43    3.86
  -1  -6  13   28.26    2.51
   1  -6  13   25.52    1.73
  -1  -6  13   29.04    2.29
   1  -6 -13   21.43    2.69
   1   6  13   25.74    2.86
   1  -6  13   26.95    1.64
  -1   6 -13   26.50    2.40
  -1  -6  13   26.39    2.28
  -1   6  13   26.58    3.18
   1  -6  13   26.85    2.54
  -1  -6 -13   30.32    3.23
   1   6 -13   30.78    3.00
   1   6  13   31.84    3.19
   1   6 -13   31.02    2.45
  -1  -6  13   24.62    2.91
  -1   6  13   30.19    2.77
   1   6  13   30.81    3.21
   1  -6 -13   30.92    3.14
   1   6 -13   21.73    3.29
   1  -6  13   22.54    3.54
  -1  -6  13   27.63    3.11
  -1   6  13   28.78    3.25
  -1  -6 -13   33.85    3.19
   1  -6 -14  300.29   11.35
  -1   6  14  283.75   11.45
  -1   6  14  294.78   11.85
  -1   6 -14  297.28   11.60
   1   6 -14  289.04   11.77
  -1  -6  14  286.64   11.00
   1   6 -14  293.21   11.88
  -1  -6 -14  268.52   11.35
  -1   6  14  285.64   11.12
   1   6  14  287.54   11.35
  -1  -6  14  272.01   10.86
   1  -6 -14  289.52   11.20
   1  -6  14  276.30   10.45
   1  -6  14  280.42   10.52
  -1   6 -14  277.03   12.10
   1   6  14  283.29   11.61
  -1  -6  14  311.04   11.48
   1  -6  14  284.41   11.04
   1   6 -14  276.04   11.41
  -1   6  14  279.16   11.63
  -1   6 -14  283.74   11.06
  -1   6  14  298.82   11.36
   1   6 -14  282.47   10.97
  -1  -6  14  283.51   10.93
   1  -6 -14  295.44   11.72
   1   6  14  252.60   11.51
   1  -6  14  281.30   11.91
  -1  -6  14  280.28   11.56
  -1   6  14  280.30   11.59
   1   6 -14  280.62   11.85
  -1  -6 -14  297.22   11.62
   1   6 -15  324.81   13.09
  -1   6  15  336.54   12.86
   1   6  15  353.22   12.88
  -1   6  15  327.37   13.18
   1  -6  15  311.09   11.87
   1  -6 -15  325.54   12.71
  -1   6 -15  349.51   13.02
   1  -6 -15  336.37   12.65
   1  -6  15  321.31   11.88
  -1  -6  15  315.42   12.40
  -1   6  15  331.67   12.55
   1   6 -15  329.36   13.16
   1   6  15  327.05   12.77
  -1  -6  15  310.03   12.29
   1  -6  15  324.40   11.95
  -1  -6 -15  319.91   12.79
  -1   6 -15  328.07   13.50
  -1   6  15  313.54   12.66
  -1  -6  15  313.75   12.73
   1   6  15  338.65   13.08
   1  -6  15  329.69   12.45
   1   6 -15  330.97   12.35
   1   6 -15  331.07   12.83
   1   6  15  322.69   12.82
  -1   6  15  318.11   12.95
   1  -6  15  319.27   11.83
  -1  -6  15  316.04   12.29
  -1   6 -15  301.63   12.44
  -1   6  15  336.63   13.08
  -1  -6  15  304.35   12.85
   1  -6  15  328.31   13.23
   1  -6 -15  319.06   13.01
   1   6 -15  324.20   13.26
  -1  -6 -15  311.08   12.97
  -1   6 -16    4.80    2.56
   1  -6  16    1.85    1.22
  -1   6 -16    2.68    2.95
  -1   6  16    2.97    2.92
   1   6  16    0.53    2.49
   1  -6 -16   -0.85    2.48
  -1   6  16   -0.18    2.40
   1  -6  16   -1.62    1.52
  -1  -6  16   -0.74    1.98
  -1  -6  16    3.17    2.09
  -1  -6 -16    5.30    2.46
   1   6 -16    3.83    3.02
   1  -6 -16   -0.48    2.50
  -1   6 -16    2.06    3.38
   1  -6  16    2.15    1.27
  -1   6  16    1.32    2.39
   1   6  16    2.04    2.58
   1   6  16    5.67    2.76
  -1   6  16    2.07    2.89
  -1  -6  16    2.37    2.50
   1  -6  16    2.12    1.28
   1   6 -16    2.03    2.26
   1  -6  16    1.99    2.27
   1   6 -16    0.38    1.80
  -1  -6  16    1.68    1.97
  -1   6  16    1.20    2.34
   1   6  16    3.14    2.89
  -1   6 -16    1.56    2.03
  -1  -6  16   -0.20    2.92
   1  -6 -16   -0.21    2.57
  -1  -6 -16   -2.13    2.57
  -1   6  16    0.43    2.68
   1  -6  16    1.62    2.93
   1   6 -16    2.81    3.00
   1   6  17  144.34    6.49
  -1   6 -17  134.85    6.93
   1  -6  17  135.76    5.40
  -1   6  17  144.68    6.89
   1  -6  17  129.73    6.95
   1  -6 -17  140.73    6.41
  -1   6  17  130.75    6.45
   1   6 -17  129.91    6.78
  -1  -6  17  132.71    6.10
   1   6  17  138.87    6.50
   1  -6 -17  131.52    6.28
   1  -6  17  131.85    5.52
  -1   6  17  137.91    6.20
  -1  -6  17  132.69    5.88
  -1   6 -17  135.69    7.16
  -1  -6 -17  133.66    6.45
   1   6 -17  146.54    6.01
   1   6  17  135.86    6.76
   1   6  17  131.30    6.50
  -1   6  17  143.19    6.76
  -1  -6  17  136.77    5.93
   1  -6  17  135.74    5.35
   1   6 -17  131.90    6.46
  -1  -6  17  141.08    6.38
  -1   6  17  132.32    6.44
   1  -6  17  136.79    6.03
  -1   6 -17  130.66    6.01
  -1  -6 -17  130.50    6.69
  -1  -6  17  126.89    6.69
   1   6 -17  131.28    6.81
   1  -6  17  132.58    6.93
  -1   6  17  136.29    6.75
   1  -6 -17  129.97    6.78
  -1   6 -18    4.25    3.07
   1  -6 -18    4.56    2.60
   1  -6  18    1.51    1.31
   1   6  18    5.88    2.61
  -1   6  18   -0.39    2.52
  -1   6  18    1.19    3.01
   1  -6 -18    0.36    2.47
   1  -6  18   -1.01    3.05
  -1   6 -18   -1.60    3.51
  -1  -6  18    2.70    2.22
   1   6  18    1.09    2.71
   1  -6  18    4.00    1.56
  -1  -6 -18    1.38    2.82
  -1  -6  18    2.01    2.00
  -1   6  18    2.42    2.65
   1   6 -18    2.18    3.10
  -1   6  18    1.30    2.55
   1  -6  18    1.10    1.98
   1   6  18    1.21    2.56
  -1  -6  18    1.76    1.96
  -1   6  18    4.15    2.90
   1   6 -18    1.92    2.50
   1  -6  18   -0.36    1.29
  -1  -6  18    0.35    2.46
   1   6  18    2.84    2.85
   1   6 -18    0.53    1.80
  -1   6 -18    0.44    1.94
   1  -6  18    1.45    3.20
   1  -6 -18    0.67    2.56
   1   6 -18   -0.25    3.06
  -1  -6  18    1.25    2.99
  -1   6  18   -0.23    2.97
  -1  -6 -18    2.03    2.84
   1   6  19   56.21    3.96
   1  -6 -19   51.87    3.83
  -1   6 -19   52.97    4.36
  -1   6  19   52.11    4.25
   1  -6  19   56.24    2.78
  -1  -6  19   53.79    3.39
  -1  -6 -19   49.82    4.01
   1  -6  19   55.81    2.99
  -1   6 -19   52.98    4.99
   1   6 -19   47.61    4.28
   1   6  19   57.65    4.01
   1  -6 -19   49.32    3.74
   1  -6  19   48.66    4.46
  -1  -6  19   55.64    3.67
  -1   6 -19   54.18    3.07
  -1   6  19   54.05    3.93
   1   6 -19   48.97    3.74
  -1   6 -19   55.61    3.46
  -1   6  19   47.81    3.93
   1   6 -19   48.98    3.30
  -1  -6  19   62.84    3.96
   1  -6  19   54.76    2.74
   1  -6  19   49.40    3.39
  -1  -6  19   49.54    3.38
   1   6  19   45.89    4.31
  -1   6  19   56.70    4.27
   1   6  19   47.63    4.03
  -1  -6 -19   54.20    4.34
  -1  -6  19   51.34    4.04
   1  -6  19   44.42    4.51
   1  -6 -19   49.71    4.00
   1   6 -19   53.04    4.49
   1  -6 -20    5.86    2.83
  -1   6 -20    5.65    3.13
   1   6  20    3.13    3.06
   1   6  20    5.60    2.72
  -1   6  20    4.21    2.84
   1  -6  20    5.44    1.48
   1  -6  20    9.36    3.57
  -1   6 -20    1.66    3.89
   1   6  20    6.03    3.18
   1   6 -20   10.34    3.46
   1  -6  20    9.66    1.93
  -1   6  20    4.57    2.83
  -1  -6  20    6.02    2.19
  -1   6 -20    4.21    2.00
  -1  -6  20    4.76    2.47
   1  -6 -20    6.84    2.80
  -1  -6 -20    7.90    2.94
  -1  -6  20    8.11    2.24
   1  -6  20    7.68    2.29
   1   6  20    8.74    3.02
   1   6 -20    9.33    2.68
   1  -6  20    7.09    1.46
  -1  -6  20    8.98    2.70
  -1   6 -20    5.20    2.29
   1   6  20    8.46    3.16
   1   6 -20    9.09    2.15
  -1   6  20    3.18    2.62
  -1   6  20    5.29    3.02
   1  -6 -20    2.12    2.61
   1   6 -20    5.66    3.13
  -1  -6  20    3.75    3.06
  -1   6 -20    2.06    3.36
  -1  -6 -20    6.47    3.06
   1   6  21    5.64    3.24
   1  -6 -21    5.26    2.96
  -1   6 -21    8.86    3.18
   1  -6  21    6.88    1.60
   1   6 -21   -0.64    2.99
  -1   6  21    5.33    3.22
  -1  -6  21    5.81    2.27
   1   6 -21    5.94    3.06
  -1  -6 -21   12.83    3.16
  -1   6 -21    6.21    2.10
  -1   6  21    2.01    2.94
   1  -6  21    3.97    3.49
  -1  -6  21    5.73    2.62
   1  -6  21    8.77    2.15
   1   6  21    0.20    3.04
   1  -6 -21    6.74    2.85
   1  -6  21    3.24    1.46
  -1  -6  21    6.01    2.26
  -1   6  21    1.85    2.91
  -1  -6  21    5.97    2.76
   1   6  21    6.14    2.91
   1   6 -21    7.08    2.77
   1  -6  21    5.23    2.13
  -1   6  21    6.37    3.34
   1  -6 -21    5.79    2.77
  -1   6 -21    6.56    2.36
  -1  -6  21    5.21    3.26
   1   6 -21    1.05    3.20
  -1   6 -21    4.22    3.59
  -1  -6 -21    9.35    3.06
   1   6 -22   33.08    3.57
   1  -6 -22   34.94    3.64
  -1   6 -22   29.35    4.05
  -1   6  22   27.26    3.89
   1   6  22   39.74    3.82
   1  -6  22   36.61    2.32
   1  -6  22   39.04    4.36
  -1   6 -22   28.65    2.84
  -1  -6  22   26.90    2.81
   1  -6 -22   38.78    3.73
  -1   6  22   24.57    3.51
  -1  -6  22   38.71    3.45
  -1  -6 -22   26.32    3.79
   1   6  22   38.18    3.83
   1  -6  22   29.83    2.67
  -1   6  22   38.21    3.83
   1  -6  22   29.46    3.03
   1  -6  22   33.23    2.34
  -1   6  22   32.54    3.53
  -1  -6  22   42.11    3.04
   1   6  22   37.87    3.80
  -1  -6  22   33.80    3.52
  -1  -6 -22   24.58    3.58
  -1  -6  22   33.50    3.77
   1   6 -22   32.02    3.38
  -1   6 -22   26.76    2.92
  -1   6 -22   35.21    4.38
   1   6 -22   34.33    4.19
   1  -6  23   22.04    2.16
   1   6 -23   26.99    3.38
   1   6  23   30.84    3.82
  -1   6  23   19.15    3.88
  -1   6 -23   21.47    3.78
  -1   6 -23   26.56    2.80
  -1   6  23   25.91    3.60
  -1  -6  23   26.96    2.81
   1  -6  23   21.68    4.00
   1   6  23   24.39    3.56
   1  -6 -23   22.85    3.45
  -1  -6  23   26.29    3.15
   1  -6  23   21.66    2.51
  -1  -6 -23   20.60    3.56
   1  -6  23   19.16    2.07
  -1   6  23   20.55    3.59
  -1  -6  23   22.95    2.72
   1  -6  23   15.99    2.58
   1   6  23   29.20    3.53
  -1   6  23   23.95    3.38
  -1  -6  23   26.56    3.19
  -1   6 -23   26.42    2.63
   1   6 -23   26.96    3.24
  -1  -6  23   18.17    3.51
  -1   6 -23   23.06    4.23
   1   6 -23   24.04    4.01
  -1  -6 -23   24.74    3.69
   1   6  24    7.82    3.45
  -1   6 -24    8.71    3.52
   1  -6  24    9.46    1.72
   1   6 -24    7.91    3.04
  -1   6  24   11.99    3.46
  -1  -6  24    7.66    2.44
   1  -6  24    5.54    2.36
  -1   6  24    7.79    3.01
   1  -6  24    2.23    3.35
  -1   6 -24    4.66    2.32
   1  -6 -24    5.31    3.33
   1   6  24    5.30    3.47
  -1  -6  24    7.76    2.95
  -1  -6 -24    6.12    3.35
  -1   6  24   10.15    3.29
   1  -6  24    5.15    2.46
   1  -6  24    2.98    1.71
  -1   6  24    2.27    2.94
   1   6  24    1.90    3.03
  -1  -6  24    4.35    2.91
  -1  -6  24    5.34    2.46
  -1  -6  24    2.70    3.32
   1   6 -24    5.37    2.92
  -1  -6 -24    4.55    3.31
   1   6 -24    5.65    3.48
  -1   6 -24    2.58    3.69
  -1   6  25   25.68    4.22
   1  -6  25   23.80    2.20
  -1  -6  25   21.88    2.92
   1   6 -25   23.07    3.30
   1   6  25   26.58    3.87
  -1   6 -25   23.42    3.73
   1  -6  25   18.75    4.03
  -1   6  25   24.43    3.49
  -1   6 -25   24.43    2.91
   1   6  25   27.54    3.96
  -1  -6 -25   18.24    3.82
   1  -6 -25   17.27    3.73
   1  -6  25   20.96    2.72
  -1  -6  25   18.99    3.19
  -1  -6  25   21.25    2.87
  -1  -6  25   25.58    2.64
   1   6  25   21.99    3.38
   1  -6  25   17.17    2.18
  -1   6  25   24.72    3.83
  -1   6  25   30.89    3.63
   1  -6  25   19.20    2.82
   1   6 -25   16.20    3.77
   1   6 -25   21.96    3.35
  -1   6 -25   19.45    4.21
  -1  -6 -25   20.60    3.57
   1  -6  26   58.44    3.27
  -1   6 -26   56.91    4.99
   1   6  26   58.10    4.86
  -1  -6  26   57.66    3.89
  -1   6  26   55.48    5.08
   1   6 -26   61.87    4.49
  -1   6  26   59.17    4.55
   1  -6 -26   50.35    4.67
   1  -6  26   57.94    5.13
   1   6  26   58.85    4.71
  -1  -6  26   58.94    4.29
   1  -6  26   67.43    3.88
  -1   6 -26   57.21    3.89
  -1  -6 -26   45.58    4.70
  -1   6  26   66.16    4.70
   1   6  26   60.44    4.76
   1  -6  26   62.47    3.90
   1  -6  26   61.08    3.35
  -1   6  26   58.40    4.86
  -1  -6  26   56.03    3.64
  -1   6 -26   57.58    5.45
  -1  -6 -26   54.78    4.78
   1   6 -26   50.14    4.99
   1  -6  27    0.51    1.89
   1   6 -27    7.70    3.16
  -1   6  27    6.15    3.86
   1   6  27    0.28    3.28
  -1  -6  27    4.19    2.53
  -1   6 -27   -1.41    3.41
   1  -6  27    5.89    3.94
   1  -6  27    4.63    2.53
  -1   6  27    5.46    3.36
   1  -6 -27    3.36    3.46
  -1  -6  27    5.30    3.07
  -1  -6 -27    2.17    3.52
   1  -6  27    7.73    2.71
   1   6  27    6.95    3.36
  -1   6  27    4.73    3.20
   1  -6  27    4.56    1.91
  -1   6  27    2.73    3.56
  -1  -6  27    0.64    2.32
   1   6 -27    5.78    4.06
  -1  -6 -27    4.93    3.38
  -1   6 -27    5.17    4.10
   1   6 -28   15.73    3.34
   1   6  28   18.43    4.13
  -1   6  28    9.60    4.19
  -1  -6  28   14.02    2.90
  -1   6 -28   19.18    4.07
   1  -6 -28   13.11    3.77
  -1  -6  28   13.57    3.29
  -1  -6 -28   15.09    3.78
   1  -6  28   17.00    2.85
   1  -6  28   19.25    4.22
   1  -6  28   19.77    2.31
   1   6  28   17.96    3.77
   1   6  28   19.57    3.82
  -1   6  28   11.53    3.56
  -1   6  28   25.76    4.25
  -1  -6  28   15.05    2.81
   1  -6  28   14.43    2.63
   1   6 -28   11.22    4.02
  -1   6 -28   15.50    4.54
  -1  -6 -28   17.88    3.68
  -1   6 -29   71.96    5.55
  -1  -6  29   73.62    4.53
   1   6 -29   72.57    4.91
   1   6  29   67.62    5.45
   1  -6 -29   70.68    5.43
  -1  -6  29   71.60    4.77
  -1  -6 -29   84.98    5.68
   1  -6  29   72.68    4.49
   1  -6  29   74.92    5.65
  -1   6  29   77.11    5.32
   1   6  29   88.85    5.50
   1   6  29   75.24    5.51
  -1   6  29   67.28    5.25
  -1  -6  29   73.42    4.42
   1  -6  29   68.07    3.87
   1  -6  29   81.33    4.56
  -1  -6 -29   67.61    5.49
   1   6 -29   71.81    5.88
  -1   6 -29   67.03    5.89
   1   6 -30   50.03    4.30
  -1  -6  30   46.29    3.95
  -1   6 -30   53.60    5.07
   1   6  30   57.28    5.16
   1  -6  30   46.28    3.92
  -1  -6 -30   52.24    4.99
   1  -6  30   54.44    5.39
  -1  -6  30   54.94    4.56
   1  -6 -30   44.38    4.89
   1  -6  30   53.52    3.35
   1   6  30   63.32    5.11
  -1   6  30   56.09    5.07
  -1   6  30   55.92    4.94
   1  -6  30   63.24    4.00
  -1  -6  30   46.46    3.82
   1   6  30   54.73    4.71
  -1   6 -30   45.35    5.43
   1   6 -30   55.79    5.35
  -1  -6 -30   58.50    5.06
   1   6  31  127.78    6.96
  -1   6 -31   98.51    6.62
  -1  -6  31  105.87    5.84
   1  -6  31  105.08    6.76
   1   6 -31  117.01    6.11
  -1  -6  31  115.96    6.21
   1   6 -31  108.69    6.27
   1  -6 -31  105.63    6.76
  -1  -6 -31  113.15    6.90
   1  -6  31  100.62    5.57
   1   6  31  107.23    6.61
   1   6  31   85.18    6.40
  -1   6  31  100.21    6.41
   1  -6  31  110.77    5.67
  -1  -6  31  111.74    5.64
  -1   6  31  115.13    6.73
   1   6 -31  114.60    7.18
  -1   6 -31  110.82    7.36
  -1  -6 -31  107.41    6.78
   1   6 -32    2.59    3.19
  -1   6 -32   -0.30    3.96
  -1  -6  32    0.84    2.96
   1   6  32    0.93    3.80
   1  -6  32    5.49    4.12
   1   6 -32   -2.47    3.76
   1  -6 -32   -2.14    3.97
   1  -6  32   -0.97    2.88
  -1  -6 -32   -4.09    4.15
  -1  -6  32   -0.92    3.49
  -1   6  32   -1.15    3.49
   1  -6  32   -1.88    2.78
  -1   6  32   -3.08    3.63
   1   6  32    1.18    3.68
   1   6  32   -4.09    3.77
   1   6 -32    1.37    4.04
  -1  -6 -32    0.99    3.89
  -1   6 -32   -1.54    4.35
  -1   6 -33    1.82    4.02
   1   6 -33    2.62    3.81
  -1   6 -33    4.75    3.67
   1   6  33    0.32    3.80
  -1  -6  33    4.95    2.94
   1   6 -33   -0.47    3.06
   1  -6  33    5.58    4.24
   1   6 -33    3.56    3.79
   1  -6 -33   -0.94    4.25
   1  -6  33    2.22    2.90
  -1  -6 -33   11.34    4.38
  -1   6  33    7.24    4.00
   1   6  33    6.65    3.97
  -1   6  33    5.31    3.68
   1   6  33    8.68    3.92
   1  -6 -33   -0.65    3.54
   1   6 -33   -0.70    4.04
  -1  -6 -33    5.42    3.82
  -1   6 -33    3.14    4.53
   1   6 -34   20.09    4.07
  -1   6 -34   19.11    4.07
   1   6  34   21.11    4.73
   1   6 -34   15.90    3.31
  -1  -6  34   15.03    3.22
  -1   6 -34   20.48    4.30
   1  -6 -34   17.84    4.42
   1  -6  34   16.02    4.67
   1  -6  34   20.27    3.29
  -1  -6 -34   15.30    4.43
  -1   6  34   10.95    4.31
   1   6  34   19.43    4.36
   1   6  34   19.31    3.98
  -1   6  34   20.89    4.11
  -1   6 -34   19.31    4.71
   1   6 -34   10.79    4.38
  -1  -6 -34   14.96    4.36
   1  -6 -34   20.78    4.32
  -1  -6  35   31.47    3.85
   1   6 -35   31.20    3.70
  -1   6 -35   29.46    4.54
   1   6 -35   33.14    4.68
  -1   6 -35   26.63    4.42
   1   6  35   25.57    4.79
   1  -6  35   29.26    4.80
  -1  -6 -35   31.78    5.21
   1  -6 -35   29.03    4.93
   1   6  35   21.04    4.45
  -1   6  35   30.10    4.51
   1   6  35   25.51    4.56
  -1   6 -35   32.54    5.54
   1  -6 -35   37.08    4.78
   1   6 -35   29.42    4.87
  -1  -6 -35   20.34    4.30
   1   6 -36    6.48    3.15
  -1   6 -36    9.21    3.81
  -1   6 -36    9.73    4.06
   1   6  36   13.58    4.48
   1   6 -36    6.64    4.04
  -1  -6  36   13.22    3.47
   1  -6  36    7.61    4.28
  -1  -6 -36    8.41    4.63
   1  -6 -36    3.44    4.76
  -1   6  36    6.37    3.82
   1   6  36   10.29    4.29
   1   6  36    6.10    4.00
  -1   6 -36    4.21    4.92
   1   6 -36    4.88    4.77
   1  -6 -36    8.43    4.21
  -1  -6 -36    2.92    4.00
   1   6 -36   12.12    3.76
  -1   6 -37    3.50    4.14
  -1   6 -37   11.69    4.26
   1   6 -37   12.52    4.02
  -1   6  37    2.59    4.49
   1   6  37   -1.39    4.25
  -1  -6  37    1.66    3.23
   1   6 -37    2.66    3.23
  -1  -6 -37    7.57    4.62
   1  -6  37   10.19    4.62
   1  -6 -37   11.31    4.71
   1   6  37    6.55    4.23
   1   6  37    6.58    4.14
  -1   6  37    6.20    4.03
   1  -6 -37   -2.16    4.19
  -1  -6 -37    4.49    4.30
   1   6 -37    2.30    4.23
   1   6 -37    3.73    3.49
  -1   6 -37    4.72    4.62
  -1   6 -38    1.93    3.79
  -1   6 -38    0.33    3.88
   1   6  38   -2.13    4.66
  -1  -6  38    0.49    2.96
   1   6 -38   -0.73    4.12
  -1   6  38    2.27    4.61
   1  -6 -38   -0.36    4.83
   1   6  38   -2.01    4.21
  -1   6  38    2.34    4.19
   1   6  38    0.34    4.00
   1   6 -38    2.62    3.94
  -1   6 -38   10.51    5.16
   1   6 -38    2.36    4.70
  -1  -6 -38    4.60    4.42
   1  -6 -38   -3.31    4.30
  -1   6 -39    3.04    3.96
  -1   6 -39    0.32    4.02
   1   6 -39    1.49    4.26
   1   6  39    5.07    4.53
  -1  -6  39   -2.50    3.43
  -1   6  39    6.58    4.67
   1   6  39    3.41    4.20
  -1   6  39   -2.06    4.20
   1   6  39    3.44    4.09
  -1  -6 -39   -4.31    4.67
  -1   6 -39    7.15    5.36
   1   6 -39   -0.59    3.86
   1  -6 -39    1.88    4.08
   1   6 -39    0.80    5.11
  -1  -6  40   10.75    3.56
  -1   6  40   12.65    5.11
  -1   6 -40    7.92    4.44
   1   6  40    8.88    5.00
   1   6 -40   12.90    4.70
  -1   6 -40   10.09    4.16
   1   6  40    7.65    4.52
  -1   6 -40   -0.46    5.27
   1   6 -40    3.28    5.08
   1  -6 -40   10.01    4.80
   1   6 -40   17.38    3.94
  -1   6 -41   14.04    4.47
  -1   6 -41   13.49    4.56
  -1  -6  41    7.33    3.61
   1   6  41   13.22    4.92
   1   6  41    3.19    4.64
   1   6 -41    7.12    5.31
  -1   6 -41    9.79    5.59
  -1   6 -42   12.53    4.76
  -1   6 -42   16.26    4.60
   1   6 -42    8.12    5.24
   1   6 -43  100.28    7.96
  -1   7   0    3.70    3.10
   1   7   0   -0.72    1.59
  -1   7   0    0.17    0.71
  -1  -7   0   -1.29    1.76
   1  -7   0    0.04    0.83
   1   7   0    2.32    1.82
  -1  -7   0    4.15    2.60
  -1   7   0   -1.00    1.44
   1  -7   0   -0.32    2.37
  -1   7   0   -0.50    2.31
  -1  -7   0   -0.53    2.08
   1   7   0   -0.57    2.25
   1   7   0   -1.23    2.53
  -1   7   0    4.99    3.44
   1   7   0    2.93    2.65
  -1   7   0   -0.75    2.45
   1  -7   1   15.47    2.81
  -1  -7   1   15.44    1.94
   1   7  -1   14.26    1.92
   1   7   1   14.77    1.94
  -1  -7  -1   16.96    2.09
  -1   7   1   14.03    1.16
   1  -7   1   12.97    0.95
  -1   7   1   10.38    3.29
   1  -7  -1   16.31    1.25
  -1   7  -1   17.53    3.58
   1   7  -1   15.62    2.62
   1   7   1   15.49    2.67
  -1   7  -1   13.20    1.69
   1   7  -1   13.03    2.25
   1  -7  -1   13.45    2.69
  -1   7   1   12.46    1.73
   1  -7   1   16.12    2.67
  -1  -7   1   21.35    3.14
  -1  -7   1   16.86    2.33
   1   7   1   17.76    2.35
  -1  -7  -1   17.44    2.60
  -1   7  -1   18.60    2.49
  -1   7   1   19.33    2.57
  -1  -7  -1   13.42    2.71
  -1   7   1    9.48    3.13
   1   7  -1   19.98    3.31
  -1   7   1   16.68    2.75
  -1   7  -1    8.52    3.31
   1   7   1   16.11    2.58
   1   7   1   14.49    3.08
   1   7  -1   16.43    2.59
  -1   7   2    1.80    0.97
  -1  -7  -2    4.00    1.84
   1   7  -2    3.07    1.62
  -1   7  -2    7.69    3.22
   1   7   2    3.83    1.79
  -1  -7   2    7.52    1.79
   1  -7  -2    3.06    1.09
   1   7   2    1.93    2.55
   1  -7  -2    3.73    2.65
  -1   7  -2    0.16    2.24
  -1   7   2    2.93    2.18
   1   7  -2    2.52    1.98
   1  -7   2    6.35    2.56
  -1   7  -2    3.89    1.50
  -1  -7   2    0.54    2.64
   1   7  -2    0.38    2.41
  -1  -7  -2    4.38    2.28
  -1  -7   2    3.19    2.20
   1   7   2    1.70    2.01
   1   7   2    3.77    2.58
   1   7   2    6.15    2.65
  -1   7   2    6.99    3.39
  -1   7  -2    8.32    3.35
  -1   7   2    7.27    2.61
   1   7  -2    2.46    2.89
   1   7  -2    3.58    2.46
  -1  -7  -3   19.08    2.94
  -1   7   3   17.84    1.41
   1   7   3   20.34    2.16
  -1  -7  -3   22.06    2.30
   1   7  -3   18.94    2.00
  -1  -7   3   18.49    1.97
   1  -7  -3   18.51    1.54
   1  -7   3   17.00    2.62
   1   7  -3   15.47    2.84
   1   7  -3   22.66    2.36
  -1   7  -3   14.83    2.45
   1   7   3   21.95    2.30
  -1  -7  -3   20.28    2.67
  -1   7  -3   18.63    1.68
   1  -7  -3   21.27    2.84
   1   7   3   16.87    2.84
  -1  -7   3   22.15    2.91
  -1   7   3   15.80    2.57
  -1  -7   3   18.89    2.30
  -1   7   3   27.55    3.85
  -1   7   3   23.21    2.90
   1   7   3   26.46    3.11
   1   7  -3   22.86    2.81
   1   7   3   16.77    3.33
   1   7  -3   21.14    3.28
   1   7  -4   -1.29    2.70
  -1  -7  -4    5.06    2.71
   1   7  -4    1.81    1.59
  -1  -7  -4    3.27    2.04
  -1   7   4    2.58    1.12
   1   7   4    2.20    1.85
   1  -7  -4    2.73    1.30
  -1  -7   4    3.28    1.77
   1   7   4    1.17    2.26
   1   7  -4    2.34    1.87
  -1   7  -4    2.04    1.32
   1  -7  -4    3.69    2.71
   1  -7   4   -0.30    2.34
  -1   7   4    4.29    2.44
   1   7   4    2.81    2.13
   1   7  -4    6.29    2.49
  -1  -7   4    2.50    2.64
   1  -7   4    2.78    1.40
  -1   7  -4    0.48    1.95
  -1  -7  -4    2.15    2.33
   1   7  -4    3.16    2.88
   1   7  -4    1.51    2.33
  -1   7   4    5.48    2.57
  -1   7   4    5.03    3.17
   1   7   4    0.18    2.58
  -1  -7  -5    3.84    2.84
   1   7  -5    3.25    2.79
  -1  -7   5    5.11    1.71
  -1   7   5    3.67    1.32
  -1  -7  -5    3.39    1.98
   1  -7  -5    4.46    1.42
   1   7  -5    4.35    3.08
   1   7   5    2.27    1.82
  -1   7  -5    2.72    2.17
   1  -7  -5    3.24    2.62
  -1   7   5    6.75    2.36
   1   7  -5    3.60    1.96
   1   7  -5    6.10    2.52
   1  -7   5    3.02    2.64
  -1   7  -5    1.51    1.23
  -1  -7  -5    6.59    2.50
   1  -7   5    2.59    1.37
  -1  -7   5    5.35    2.55
   1   7   5    2.57    2.70
  -1   7   5    6.34    2.53
  -1   7   5    2.78    2.99
   1   7  -5    3.18    2.31
  -1  -7  -5    4.34    2.29
   1   7   5    6.38    2.71
   1   7  -5    0.23    2.78
   1   7  -6    3.73    2.86
  -1  -7  -6    3.24    2.65
  -1   7  -6    4.55    2.62
   1   7   6    1.36    1.95
  -1  -7   6    1.64    1.54
   1  -7  -6    2.59    1.52
  -1  -7  -6    1.30    1.93
   1   7  -6    4.57    3.26
  -1   7   6    2.81    1.39
  -1  -7   6    4.09    1.84
  -1   7  -6    3.38    1.23
  -1   7   6    3.35    2.60
   1  -7   6    2.35    1.29
  -1  -7   6    0.71    2.63
  -1   7  -6    6.05    2.26
   1  -7  -6    3.83    2.65
   1  -7   6    0.60    2.51
   1   7  -6   -0.19    2.28
   1   7  -6    3.19    1.92
   1   7   6    6.62    2.65
  -1  -7  -6    1.50    2.42
  -1   7   6    3.01    2.69
   1   7  -6    6.42    3.08
   1   7  -6    2.33    2.29
  -1  -7  -6    2.02    2.28
   1   7   6    2.48    2.48
  -1   7  -7  177.70    7.97
   1   7  -7  172.92    8.26
  -1  -7  -7  176.56    8.13
   1   7  -7  180.48    8.20
   1   7   7  171.70    7.39
  -1  -7  -7  176.14    7.47
  -1  -7   7  168.76    7.18
   1  -7  -7  177.71    7.11
  -1   7   7  181.83    7.05
  -1  -7   7  184.16    7.18
   1  -7   7  173.67    6.86
  -1   7  -7  172.75    6.82
   1  -7  -7  190.93    8.01
  -1  -7   7  191.11    7.98
   1   7   7  169.04    7.96
  -1   7   7  174.71    7.87
   1   7  -7  196.70    7.47
  -1  -7  -7  175.44    7.70
   1  -7   7  190.79    7.71
   1   7  -7  187.64    8.00
  -1   7  -7  171.00    7.66
   1   7  -7  170.67    8.22
  -1   7   7  188.67    8.12
  -1  -7  -7  184.19    7.91
   1   7  -7  179.83    7.78
   1   7   7  181.59    7.98
   1   7  -8   12.75    3.12
  -1  -7  -8    5.13    2.98
  -1   7  -8   10.94    2.62
   1   7   8   13.18    2.18
  -1  -7  -8   16.45    2.40
   1  -7  -8   14.14    1.81
  -1  -7   8    9.84    1.85
  -1   7   8   10.90    1.92
  -1  -7   8   16.86    2.10
  -1   7  -8   12.09    3.53
   1   7  -8   14.90    3.43
   1   7  -8   10.03    2.55
   1   7  -8   11.05    2.09
   1   7   8   10.73    2.81
  -1   7   8    7.96    2.74
  -1   7  -8   12.45    1.35
  -1  -7   8   14.32    2.87
  -1  -7  -8   11.04    2.44
   1  -7   8   11.85    1.41
  -1   7  -8   15.01    2.43
   1  -7   8   13.88    2.49
  -1  -7  -8   12.25    2.69
   1   7   8   12.83    2.98
   1  -7  -8   20.16    2.99
   1   7  -8   17.77    3.24
   1   7  -8   13.64    2.41
  -1   7   8    8.45    2.84
  -1   7  -9    2.12    2.60
  -1  -7  -9   -0.41    2.85
   1   7  -9    5.66    2.90
  -1  -7   9    0.64    1.77
  -1  -7   9   -0.32    1.54
  -1  -7  -9    1.46    1.92
   1  -7  -9    0.33    1.67
  -1   7  -9   -2.65    3.46
   1   7   9    2.07    2.06
  -1   7   9    0.91    1.76
   1   7  -9    3.94    3.38
  -1   7  -9   -1.26    2.29
  -1   7   9    0.20    2.55
   1   7  -9   -3.81    2.00
  -1   7  -9    1.11    1.12
   1  -7   9   -0.15    2.51
  -1  -7   9   -0.72    2.50
   1   7  -9   -1.74    2.34
  -1  -7  -9    2.74    2.52
  -1  -7  -9    1.61    2.76
   1  -7   9    0.69    1.25
   1   7   9   -4.19    2.69
  -1  -7  -9    0.78    2.28
   1   7  -9    4.96    2.96
   1  -7  -9   -1.64    2.38
   1   7  -9    2.00    2.30
   1   7   9    5.83    2.85
  -1   7   9    0.21    2.74
   1   7 -10  171.63    8.16
   1  -7 -10  155.12    7.84
  -1   7 -10  179.74    7.86
   1   7 -10  164.65    7.96
  -1  -7 -10  169.62    7.98
  -1  -7  10  166.98    7.01
  -1  -7  10  170.50    6.97
   1  -7 -10  163.39    7.06
   1   7  10  179.06    7.38
  -1   7 -10  171.65    8.55
  -1  -7 -10  161.60    7.35
  -1   7  10  182.32    7.04
   1  -7  10  187.46    7.44
   1  -7  10  164.40    6.54
  -1   7 -10  175.04    6.55
   1   7 -10  171.41    7.14
  -1  -7 -10  157.13    7.79
  -1  -7  10  169.96    7.69
  -1   7  10  175.96    7.33
  -1   7 -10  170.79    7.39
  -1   7  10  164.44    7.79
   1   7  10  165.67    7.80
[truncated: 1,516,836 more chars]
