# Supplementary material for: Crystal structure and Hirshfeld surface analyses, inter­action energy calculations and energy frameworks of 2-(anthracen-10-yl)-1H-benzo[d]imidazole
Source: Acta Crystallogr E Crystallogr Commun. 2026 Jan 20;82(Pt 2):187–90. doi: 10.1107/S2056989025011594 (PMC12874244; doi:10.1107/S2056989025011594)
Supplement: Supplementary file 2 [file e-82-00187-Isup2.hkl]

data_I                                                                          
_shelx_title ' lasri6_a.res in Pbca'                                            
_shelx_refln_list_code          4                                               
_shelx_F_calc_maximum      192.11                                               
_exptl_crystal_F_000      1232.00                                               
_reflns_d_resolution_high  0.7165                                               
                                                                                
loop_                                                                           
 _space_group_symop_operation_xyz                                               
 'x, y, z'                                                                      
 '-x+1/2, -y, z+1/2'                                                            
 '-x, y+1/2, -z+1/2'                                                            
 'x+1/2, -y+1/2, -z'                                                            
 '-x, -y, -z'                                                                   
 'x-1/2, y, -z-1/2'                                                             
 'x, -y-1/2, z-1/2'                                                             
 '-x-1/2, y-1/2, z'                                                             
                                                                                
_cell_length_a     8.3034                                                       
_cell_length_b     9.5845                                                       
_cell_length_c    37.0413                                                       
_cell_angle_alpha  90.000                                                       
_cell_angle_beta   90.000                                                       
_cell_angle_gamma  90.000                                                       
                                                                                
_shelx_F_squared_multiplier     1.000                                           
                                                                                
loop_                                                                           
 _refln_index_h                                                                 
 _refln_index_k                                                                 
 _refln_index_l                                                                 
 _refln_F_squared_calc                                                          
 _refln_F_squared_meas                                                          
 _refln_F_squared_sigma                                                         
 _refln_observed_status                                                         
   2   0   0       1651.82       1562.73        26.68 o                         
   4   0   0       6633.62       6786.08        69.05 o                         
   6   0   0       3127.28       3148.20        41.35 o                         
   8   0   0        165.36        143.93        12.15 o                         
  10   0   0        538.74        575.30        24.34 o                         
   2   1   0       1130.43       1119.28        11.23 o                         
   4   1   0        682.26        774.87         6.38 o                         
   6   1   0        169.87        167.11         2.19 o                         
   8   1   0         45.51         32.11         2.49 o                         
  10   1   0          4.96         -8.17         8.17 o                         
   0   2   0        415.52        628.21        11.76 o                         
   2   2   0       3865.80       3644.84        34.24 o                         
   4   2   0       4245.11       4596.92        35.70 o                         
   6   2   0        759.22        778.38         7.99 o                         
   8   2   0        180.93        163.39         4.35 o                         
  10   2   0         96.38         90.70        13.88 o                         
   2   3   0         50.83         57.87         1.84 o                         
   4   3   0        487.42        495.11         5.01 o                         
   6   3   0        201.21        213.92         3.17 o                         
   8   3   0        948.60        873.07        12.68 o                         
  10   3   0          0.41        -15.96        15.96 o                         
   0   4   0       3601.89       3591.25       118.90 o                         
   2   4   0        161.82        171.98         2.55 o                         
   4   4   0          3.43          6.81         1.37 o                         
   6   4   0        202.55        181.57         2.93 o                         
   8   4   0        745.97        688.05        19.60 o                         
  10   4   0         82.60         75.84        15.22 o                         
   2   5   0       1883.84       1920.04        19.70 o                         
   4   5   0        452.52        437.52         5.01 o                         
   6   5   0       1099.20       1071.65        12.62 o                         
   8   5   0        595.38        619.87        25.60 o                         
  10   5   0         32.44         25.34        15.00 o                         
   0   6   0        286.87        377.90         7.96 o                         
   2   6   0        152.70        151.88         3.32 o                         
   4   6   0          8.53          5.54         1.47 o                         
   6   6   0        295.39        314.16         6.05 o                         
   8   6   0       1099.93       1138.21        25.20 o                         
  10   6   0        150.66        217.24        20.54 o                         
   2   7   0        250.99        242.40         5.84 o                         
   4   7   0         14.93         25.80         3.16 o                         
   6   7   0        126.78        129.21         5.75 o                         
   8   7   0        658.41        664.22        20.40 o                         
   0   8   0        332.79        326.33         6.67 o                         
   2   8   0        212.83        208.70         4.61 o                         
   4   8   0        153.75        150.59         5.05 o                         
   6   8   0         64.07         65.06         5.35 o                         
   8   8   0          5.04         -0.75        12.52 o                         
   2   9   0         63.96         72.89         5.45 o                         
   4   9   0         92.69         95.05         6.20 o                         
   6   9   0          0.47          1.47         6.22 o                         
   0  10   0        596.83        585.10        16.02 o                         
   2  10   0          3.43         -4.99         4.99 o                         
   4  10   0         32.05         29.54         5.82 o                         
   6  10   0         25.47         16.85         7.65 o                         
   2  11   0        257.26        218.92        10.61 o                         
   4  11   0         12.70         29.61         7.88 o                         
   0  12   0          6.28         -3.44        12.48 o                         
   2  12   0        195.35        198.08        23.44 o                         
   4  12   0         24.55         36.99        18.90 o                         
   1   1   1        326.66        318.39         2.95 o                         
   2   1   1          0.16          0.26         0.73 o                         
   3   1   1        468.60        443.06         2.78 o                         
   4   1   1       1436.52       1562.48         8.65 o                         
   5   1   1        119.49        138.10         1.32 o                         
   6   1   1        396.89        377.89         2.68 o                         
   7   1   1         38.88         40.45         1.43 o                         
   8   1   1        136.01        124.90         2.36 o                         
   9   1   1         25.48         17.96         2.79 o                         
  10   1   1        176.65        171.47         7.23 o                         
  11   1   1         14.20         17.38         7.56 o                         
   0   2   1      25722.07      25367.94       267.72 o                         
   1   2   1      20112.34      19513.61       156.14 o                         
   2   2   1        640.73        596.51         4.12 o                         
   3   2   1       4110.60       4276.71        24.66 o                         
   4   2   1         13.11         10.03         0.77 o                         
   5   2   1        214.64        247.77         2.15 o                         
   6   2   1        250.01        258.96         2.41 o                         
   7   2   1         24.55         25.22         1.63 o                         
   8   2   1        376.33        341.35         4.12 o                         
   9   2   1         13.07         11.13         3.26 o                         
  10   2   1          9.92          8.82        10.64 o                         
   1   3   1       2229.20       2235.93        17.14 o                         
   2   3   1        270.05        307.12         2.95 o                         
   3   3   1        582.48        680.92         4.58 o                         
   4   3   1        957.65       1021.09         6.43 o                         
   5   3   1         16.43         14.28         1.04 o                         
   6   3   1        138.12        148.58         1.89 o                         
   7   3   1        878.17        815.39         7.49 o                         
   8   3   1         70.17         64.87         2.71 o                         
   9   3   1          2.95         -1.27         3.63 o                         
  10   3   1        401.79        361.21        13.49 o                         
   0   4   1        605.26        584.38         7.54 o                         
   1   4   1        262.45        224.47         2.48 o                         
   2   4   1       1351.32       1489.06        10.07 o                         
   3   4   1        632.86        694.68         5.05 o                         
   4   4   1        337.06        367.20         2.84 o                         
   5   4   1         89.51         89.93         1.44 o                         
   6   4   1          1.15          1.41         1.29 o                         
   7   4   1         43.77         70.77         3.63 o                         
   8   4   1         49.09         72.59         5.79 o                         
   9   4   1          0.23          4.90         5.01 o                         
  10   4   1        273.99        276.10        15.50 o                         
   1   5   1        320.64        363.87         3.42 o                         
   2   5   1         17.98         14.42         1.21 o                         
   3   5   1        562.64        586.33         4.34 o                         
   4   5   1        203.86        207.17         2.15 o                         
   5   5   1          1.43          2.59         1.11 o                         
   6   5   1         47.32         41.35         1.87 o                         
   7   5   1        458.28        435.66         7.43 o                         
   8   5   1        424.95        422.75        16.37 o                         
   9   5   1         17.37         15.09         7.41 o                         
  10   5   1         81.61         93.59        14.33 o                         
   0   6   1        131.05        158.96         2.78 o                         
   1   6   1         66.41         63.57         1.49 o                         
   2   6   1         55.23         63.40         1.67 o                         
   3   6   1          6.53          4.56         1.32 o                         
   4   6   1        172.86        192.62         2.44 o                         
   5   6   1          5.51          8.82         1.90 o                         
   6   6   1        282.79        271.21         4.91 o                         
   7   6   1          9.20          5.22         3.47 o                         
   8   6   1          0.60          2.90         6.11 o                         
   9   6   1        101.75        100.82        10.04 o                         
  10   6   1          2.52         -0.50        15.70 o                         
   1   7   1         48.95         56.53         1.51 o                         
   2   7   1        255.67        269.28         3.17 o                         
   3   7   1        394.52        398.28         4.13 o                         
   4   7   1        283.24        261.04         4.53 o                         
   5   7   1         22.70         18.75         2.41 o                         
   6   7   1         17.27         19.80         3.19 o                         
   7   7   1         21.96         21.42         4.77 o                         
   8   7   1         65.34         70.56         7.05 o                         
   9   7   1          0.32         -0.15        10.15 o                         
   0   8   1       1869.92       1751.94        17.21 o                         
   1   8   1        979.89        967.14         8.31 o                         
   2   8   1        720.59        771.97         6.63 o                         
   3   8   1         60.24         63.90         2.78 o                         
   4   8   1          0.34          2.77         2.60 o                         
   5   8   1        381.67        352.88         7.54 o                         
   6   8   1         37.82         33.03         3.60 o                         
   7   8   1        107.15        106.55         5.38 o                         
   8   8   1        422.27        435.93        20.82 o                         
   1   9   1         86.72         86.69         3.32 o                         
   2   9   1        896.69        830.73         8.73 o                         
   3   9   1        249.17        269.60         5.14 o                         
   4   9   1        853.92        840.25        11.20 o                         
   5   9   1         15.83         18.43         4.04 o                         
   6   9   1         12.20         12.68         4.48 o                         
   7   9   1          2.18          0.41         5.55 o                         
   0  10   1         91.89         99.79         5.67 o                         
   1  10   1         93.21         83.82         3.62 o                         
   2  10   1          7.53         14.70         3.62 o                         
   3  10   1        140.27        150.91         4.49 o                         
   4  10   1         52.57         37.08         4.19 o                         
   5  10   1          8.26          9.61         4.12 o                         
   6  10   1          6.45          8.79         5.54 o                         
   7  10   1         25.38         43.97        11.78 o                         
   1  11   1         43.82         37.47         7.51 o                         
   2  11   1        101.04         96.31         6.58 o                         
   3  11   1        457.59        451.97        10.35 o                         
   4  11   1         13.22         15.34         5.22 o                         
   5  11   1          0.00          3.13         6.37 o                         
   0  12   1         20.32         27.15         8.59 o                         
   1  12   1         43.46         55.48         6.46 o                         
   2  12   1         72.11         73.92        14.79 o                         
   3  12   1         45.16         51.56        13.66 o                         
   4  12   1          8.16         17.01        13.47 o                         
   1   0   2      11160.12      10736.35       108.58 o                         
   2   0   2       5326.05       5223.19        53.27 o                         
   3   0   2        257.66        222.49         3.16 o                         
   4   0   2        535.43        639.34         5.49 o                         
   5   0   2        642.41        768.46         6.17 o                         
   6   0   2       1011.81       1060.92         8.74 o                         
   7   0   2        141.81        152.95         2.79 o                         
   8   0   2          1.68          2.25         3.55 o                         
   9   0   2         88.03         83.42         4.40 o                         
  10   0   2        188.56        229.89        10.01 o                         
  11   0   2         36.81         50.15        10.89 o                         
   1   1   2        995.36        998.18         7.25 o                         
   2   1   2        633.32        554.33         5.17 o                         
   3   1   2        712.95        699.29         4.84 o                         
   4   1   2       1010.26       1042.83         6.24 o                         
   5   1   2         31.60         32.68         1.00 o                         
   6   1   2          6.03          6.38         0.99 o                         
   7   1   2          6.65          5.68         1.23 o                         
   8   1   2         21.27         22.38         2.06 o                         
   9   1   2         84.57         82.60         3.28 o                         
  10   1   2         24.25         24.38         5.65 o                         
  11   1   2         31.63         33.72         7.59 o                         
   0   2   2      12766.90      12377.56       120.50 o                         
   1   2   2      16712.90      16565.39       129.41 o                         
   2   2   2        567.22        563.42         4.39 o                         
   3   2   2          5.62          4.01         0.81 o                         
   4   2   2        265.00        315.17         2.59 o                         
   5   2   2       1236.62       1242.91         7.96 o                         
   6   2   2        711.15        722.13         5.29 o                         
   7   2   2         73.72         87.28         2.08 o                         
   8   2   2         11.43         14.96         1.95 o                         
   9   2   2          8.01         16.33         3.34 o                         
  10   2   2         47.75         49.50         7.79 o                         
   1   3   2        224.22        229.57         3.11 o                         
   2   3   2          3.83          6.82         0.89 o                         
   3   3   2       2317.00       2542.39        15.68 o                         
   4   3   2        333.09        347.35         2.57 o                         
   5   3   2        192.51        185.24         1.77 o                         
   6   3   2          3.12          1.50         1.19 o                         
   7   3   2        329.95        297.42         3.83 o                         
   8   3   2         50.14         64.37         2.76 o                         
   9   3   2        255.26        258.96         6.39 o                         
  10   3   2          0.61         -0.64         5.93 o                         
   0   4   2       6083.73       6040.84        71.43 o                         
   1   4   2        582.46        705.72         5.29 o                         
   2   4   2          0.02         -0.34         1.02 o                         
   3   4   2         70.66         58.68         1.19 o                         
   4   4   2          6.44          5.96         0.94 o                         
   5   4   2        621.82        641.63         4.48 o                         
   6   4   2         54.20         50.05         1.38 o                         
   7   4   2        208.96        252.48         4.77 o                         
   8   4   2          0.59         -2.54         4.47 o                         
   9   4   2         11.00          7.65         5.08 o                         
  10   4   2          7.68          5.38        16.62 o                         
   1   5   2        199.29        222.32         2.28 o                         
   2   5   2        561.02        598.71         4.54 o                         
   3   5   2        978.26        978.09         6.90 o                         
   4   5   2        638.41        673.12         5.01 o                         
   5   5   2        120.42        137.62         1.74 o                         
   6   5   2        748.12        730.43         6.53 o                         
   7   5   2       1260.65       1199.14        14.81 o                         
   8   5   2         57.19         48.92         6.66 o                         
   9   5   2         48.99         58.63         7.82 o                         
  10   5   2         46.38         39.55        10.63 o                         
   0   6   2       1380.58       1503.09        15.54 o                         
   1   6   2          5.21          3.79         1.26 o                         
   2   6   2        234.97        231.00         2.64 o                         
   3   6   2         39.27         45.30         1.53 o                         
   4   6   2        261.19        265.90         2.86 o                         
   5   6   2        743.97        727.21         7.37 o                         
   6   6   2        470.89        437.96         5.33 o                         
   7   6   2        200.53        202.19         5.50 o                         
   8   6   2         80.44         82.72         5.84 o                         
   9   6   2         18.37         14.31         8.88 o                         
  10   6   2         30.49         30.05        23.63 o                         
   1   7   2         15.55         13.82         1.44 o                         
   2   7   2        284.81        274.53         3.17 o                         
   3   7   2         23.46         14.91         1.70 o                         
   4   7   2        893.54        868.34         8.11 o                         
   5   7   2        135.80        134.91         3.07 o                         
   6   7   2          2.69          2.88         3.11 o                         
   7   7   2        155.21        156.31         5.41 o                         
   8   7   2        202.53        204.95         8.43 o                         
   9   7   2          7.52         -9.92         9.92 o                         
   0   8   2         35.40         43.95         2.46 o                         
   1   8   2        220.64        235.00         2.99 o                         
   2   8   2        206.19        222.33         3.08 o                         
   3   8   2        162.07        152.20         3.40 o                         
   4   8   2         61.76         67.44         2.94 o                         
   5   8   2        306.28        310.79         7.49 o                         
   6   8   2         27.37         31.72         3.64 o                         
   7   8   2          0.61         -0.89         4.75 o                         
   8   8   2         90.92        102.59         9.89 o                         
   1   9   2          0.50          0.67         2.23 o                         
   2   9   2         22.82         30.26         2.55 o                         
   3   9   2        470.67        493.65         7.05 o                         
   4   9   2        513.76        506.24         7.29 o                         
   5   9   2        121.31        110.63         4.60 o                         
   6   9   2          5.10          7.05         4.48 o                         
   7   9   2         38.38         49.58         6.82 o                         
   0  10   2        409.69        397.19         9.38 o                         
   1  10   2        146.40        151.04         4.12 o                         
   2  10   2          3.79          3.29         3.55 o                         
   3  10   2        902.06        947.55        11.84 o                         
   4  10   2         46.79         41.53         4.36 o                         
   5  10   2         61.41         52.22         4.64 o                         
   6  10   2          0.14          1.69         5.39 o                         
   7  10   2          6.56         -2.46        14.51 o                         
   1  11   2         88.52        100.86         5.59 o                         
   2  11   2         45.63         60.41         6.22 o                         
   3  11   2          7.74         15.17         5.39 o                         
   4  11   2         42.20         56.14         6.19 o                         
   5  11   2          0.63          6.67         7.79 o                         
   0  12   2          0.55          4.18         8.62 o                         
   1  12   2          3.15          3.52         6.24 o                         
   2  12   2         10.37          1.94        23.59 o                         
   3  12   2         68.74        107.57        34.89 o                         
   4  12   2          2.16          2.17        19.26 o                         
   1   1   3       3006.42       2744.53        18.03 o                         
   2   1   3        143.52        134.69         1.48 o                         
   3   1   3       1010.89       1018.63         6.31 o                         
   4   1   3       1246.16       1342.12         8.21 o                         
   5   1   3         64.26         54.58         1.18 o                         
   6   1   3        108.01        112.68         1.43 o                         
   7   1   3        175.83        183.97         2.08 o                         
   8   1   3         69.78         73.28         2.48 o                         
   9   1   3          0.69         -0.27         3.12 o                         
  10   1   3          0.21          8.71         5.33 o                         
  11   1   3         50.32         62.16         7.76 o                         
   0   2   3        225.64        209.94         3.99 o                         
   1   2   3      11622.72      11152.93        94.36 o                         
   2   2   3         76.96         80.27         1.45 o                         
   3   2   3        310.17        317.81         2.31 o                         
   4   2   3       1851.29       1958.78        11.42 o                         
   5   2   3          1.92          0.29         0.97 o                         
   6   2   3         47.73         57.28         1.34 o                         
   7   2   3        543.42        565.00         4.75 o                         
   8   2   3         36.49         23.46         1.72 o                         
   9   2   3          7.18         10.60         3.47 o                         
  10   2   3         12.79         19.75         5.93 o                         
   1   3   3       1441.19       1539.77        11.19 o                         
   2   3   3        274.57        267.41         2.67 o                         
   3   3   3       1359.61       1456.05         9.37 o                         
   4   3   3          2.13          0.08         0.90 o                         
   5   3   3         96.66        104.43         1.48 o                         
   6   3   3         23.54         21.76         1.19 o                         
   7   3   3        341.84        326.01         3.95 o                         
   8   3   3        148.64        134.88         3.30 o                         
   9   3   3         68.11         82.02         4.40 o                         
  10   3   3         48.61         56.30        10.87 o                         
   0   4   3       2787.54       2767.56        40.45 o                         
   1   4   3         45.59         42.45         1.15 o                         
   2   4   3        216.63        235.31         2.33 o                         
   3   4   3       1649.85       1686.73        11.43 o                         
   4   4   3         14.22         19.59         0.96 o                         
   5   4   3        233.24        225.19         2.15 o                         
   6   4   3         30.41         30.46         1.50 o                         
   7   4   3          7.71          9.42         2.50 o                         
   8   4   3        627.00        603.49        10.23 o                         
   9   4   3          0.55         -5.21         5.21 o                         
  10   4   3         16.61         13.47         9.47 o                         
   1   5   3        446.48        531.15         4.93 o                         
   2   5   3         27.97         28.28         1.22 o                         
   3   5   3        121.39        147.49         2.02 o                         
   4   5   3        323.23        314.22         2.66 o                         
   5   5   3          6.27          5.76         1.21 o                         
   6   5   3        810.20        765.64         7.92 o                         
   7   5   3        103.89        106.36         4.58 o                         
   8   5   3        968.66        968.93        17.90 o                         
   9   5   3         47.93         46.95         7.79 o                         
  10   5   3         26.35         43.10        10.75 o                         
   0   6   3         38.95         48.70         1.85 o                         
   1   6   3         92.56        107.46         1.72 o                         
   2   6   3          0.67          1.02         1.07 o                         
   3   6   3         40.16         34.13         1.42 o                         
   4   6   3        564.56        579.90         4.82 o                         
   5   6   3          8.10          6.84         1.87 o                         
   6   6   3          4.43          7.07         2.60 o                         
   7   6   3         95.63         87.39         3.96 o                         
   8   6   3         19.88         20.05         6.89 o                         
   9   6   3          5.57          8.32        10.15 o                         
  10   6   3         25.45         22.33        15.93 o                         
   1   7   3         56.76         73.63         1.96 o                         
   2   7   3        295.68        276.48         2.79 o                         
   3   7   3         76.95         77.36         2.36 o                         
   4   7   3         17.72         23.07         2.40 o                         
   5   7   3        230.23        242.43         3.93 o                         
   6   7   3         71.37         69.68         3.36 o                         
   7   7   3          1.86          0.70         4.27 o                         
   8   7   3        155.67        164.31         7.92 o                         
   9   7   3          1.09          0.76         9.46 o                         
   0   8   3       2100.44       2166.82        21.53 o                         
   1   8   3        370.62        338.30         3.77 o                         
   2   8   3         22.26         30.62         2.01 o                         
   3   8   3        103.14        114.17         3.18 o                         
   4   8   3          0.04         -0.93         2.72 o                         
   5   8   3        244.85        237.45         4.74 o                         
   6   8   3          1.09          3.23         3.50 o                         
   7   8   3        207.58        206.43         6.14 o                         
   8   8   3          0.49         -0.35         8.99 o                         
   1   9   3          8.77          6.26         2.29 o                         
   2   9   3        362.70        343.93         4.91 o                         
   3   9   3          0.28          1.87         3.42 o                         
   4   9   3        166.96        157.22         4.44 o                         
   5   9   3         34.98         28.23         4.17 o                         
   6   9   3        126.79        117.05         5.10 o                         
   7   9   3          0.38          8.25         6.04 o                         
   0  10   3        271.39        262.81         7.52 o                         
   1  10   3          0.91         -1.67         3.16 o                         
   2  10   3          1.64          3.38         3.62 o                         
   3  10   3          0.79         -0.36         3.85 o                         
   4  10   3        208.17        211.16         5.67 o                         
   5  10   3          2.79          4.88         4.45 o                         
   6  10   3         20.88         16.36         5.60 o                         
   7  10   3         79.13        147.06        18.20 o                         
   1  11   3          0.17          3.42         4.89 o                         
   2  11   3        394.70        410.14         9.34 o                         
   3  11   3         20.20         25.78         5.47 o                         
   4  11   3         38.47         38.44         4.94 o                         
   5  11   3         14.38         11.65         7.03 o                         
   0  12   3          1.09         -1.16         8.65 o                         
   1  12   3        129.43        142.75         7.62 o                         
   2  12   3        124.65        130.24        16.08 o                         
   3  12   3        287.70        305.45        18.67 o                         
   4  12   3          0.05          3.44        12.91 o                         
   0   0   4      28856.73      26686.37       270.66 o                         
   1   0   4        297.66        287.35         3.58 o                         
   2   0   4      17256.63      16705.21       145.84 o                         
   3   0   4        839.13        767.38         7.83 o                         
   4   0   4       1638.38       1635.57        15.44 o                         
   5   0   4        488.24        554.16         5.11 o                         
   6   0   4        182.90        177.48         2.38 o                         
   7   0   4          2.75          2.91         2.12 o                         
   8   0   4        858.69        812.06        10.52 o                         
   9   0   4        296.38        270.55         7.46 o                         
  10   0   4        133.66        169.66         9.29 o                         
  11   0   4          0.01          5.49        10.43 o                         
   1   1   4      23636.23      22709.12       142.79 o                         
   2   1   4       5318.61       5049.37        32.09 o                         
   3   1   4        854.46        889.93         5.76 o                         
   4   1   4       1449.16       1627.01         9.85 o                         
   5   1   4        754.33        826.12         5.34 o                         
   6   1   4         84.16         79.12         1.22 o                         
   7   1   4         96.22         90.55         1.76 o                         
   8   1   4        133.60        122.75         2.51 o                         
   9   1   4        130.73        119.30         4.37 o                         
  10   1   4         24.37         30.55         5.13 o                         
  11   1   4          5.00          9.43        10.65 o                         
   0   2   4        433.69        501.77         5.87 o                         
   1   2   4       1173.33       1074.34         7.93 o                         
   2   2   4        581.44        529.89         4.51 o                         
   3   2   4         43.07         36.11         0.92 o                         
   4   2   4       1256.43       1354.56         8.06 o                         
   5   2   4          2.25          1.29         0.97 o                         
   6   2   4        528.58        532.17         3.98 o                         
   7   2   4         19.70         21.02         1.51 o                         
   8   2   4          0.02         -0.29         1.62 o                         
   9   2   4          2.20         11.21         3.71 o                         
  10   2   4          0.74         -4.84         6.09 o                         
   1   3   4      17187.51      16923.30       116.38 o                         
   2   3   4        110.53        111.40         1.75 o                         
   3   3   4         93.00        118.55         1.48 o                         
   4   3   4        649.36        694.80         4.52 o                         
   5   3   4         18.43         28.31         1.12 o                         
   6   3   4          0.40          1.85         1.14 o                         
   7   3   4       1198.82       1163.96         9.97 o                         
   8   3   4          8.84          9.52         2.42 o                         
   9   3   4        310.25        324.49         7.62 o                         
  10   3   4         49.31         38.73         9.40 o                         
   0   4   4       2925.27       2944.20        31.84 o                         
   1   4   4        167.09        193.30         1.99 o                         
   2   4   4       4991.58       5238.72        35.84 o                         
   3   4   4        956.04        984.20         6.96 o                         
   4   4   4       1048.23       1084.20         7.16 o                         
   5   4   4       1000.43       1023.28         7.04 o                         
   6   4   4        272.78        298.09         3.52 o                         
   7   4   4         49.45         62.66         2.71 o                         
   8   4   4         72.61         84.96         5.49 o                         
   9   4   4         34.04         46.37         5.32 o                         
  10   4   4         17.43         37.31         9.71 o                         
   1   5   4        101.36         93.56         1.50 o                         
   2   5   4        247.95        282.26         2.63 o                         
   3   5   4        741.56        820.92         6.48 o                         
   4   5   4        301.16        286.94         2.69 o                         
   5   5   4          9.03          9.23         1.19 o                         
   6   5   4         47.50         50.96         1.90 o                         
   7   5   4        128.50        118.60         4.17 o                         
   8   5   4        105.99        112.03         6.32 o                         
   9   5   4          5.49         -7.26         7.26 o                         
  10   5   4         15.25         31.33        21.29 o                         
   0   6   4       1744.99       1761.24        17.53 o                         
   1   6   4         83.15        103.14         1.72 o                         
   2   6   4        429.10        472.84         3.86 o                         
   3   6   4         56.58         55.19         1.56 o                         
   4   6   4        530.24        522.86         5.11 o                         
   5   6   4        253.52        242.94         3.27 o                         
   6   6   4         15.61         15.28         2.63 o                         
   7   6   4         30.12         22.22         4.11 o                         
   8   6   4        432.05        406.65         9.15 o                         
   9   6   4         22.75         14.20         9.56 o                         
  10   6   4        180.92        241.28        20.28 o                         
   1   7   4          8.36          9.46         1.44 o                         
   2   7   4        119.65        109.36         1.84 o                         
   3   7   4          1.08          0.65         1.81 o                         
   4   7   4          0.47          0.02         2.20 o                         
   5   7   4        208.84        186.51         3.37 o                         
   6   7   4        327.14        326.32         6.85 o                         
   7   7   4        158.32        167.08         5.50 o                         
   8   7   4        481.86        479.46        11.06 o                         
   9   7   4        499.02        505.48        18.18 o                         
   0   8   4         92.15         94.53         2.80 o                         
   1   8   4          0.30          0.03         1.81 o                         
   2   8   4        152.75        149.41         3.25 o                         
   3   8   4        130.51        112.42         2.87 o                         
   4   8   4       1466.49       1480.36        14.76 o                         
   5   8   4        303.07        327.36         6.30 o                         
   6   8   4         96.18        106.10         4.13 o                         
   7   8   4          0.35         -1.21         4.65 o                         
   8   8   4         19.80         21.73         9.97 o                         
   1   9   4        326.01        318.38         4.46 o                         
   2   9   4        326.94        324.14         4.73 o                         
   3   9   4        723.41        799.54         9.60 o                         
   4   9   4         73.14         88.07         4.57 o                         
   5   9   4         82.45         76.34         5.76 o                         
   6   9   4          6.15          5.53         4.29 o                         
   7   9   4         46.53         44.63         6.88 o                         
   0  10   4        260.77        221.57         7.09 o                         
   1  10   4        658.69        630.47         9.44 o                         
   2  10   4          2.24          0.73         3.55 o                         
   3  10   4        410.93        394.99         6.81 o                         
   4  10   4          7.98         13.15         4.08 o                         
   5  10   4          6.49         11.04         4.40 o                         
   6  10   4          8.32          9.20         5.76 o                         
   7  10   4         79.95        118.30        17.56 o                         
   1  11   4         16.44         18.05         5.09 o                         
   2  11   4         90.06        118.16         6.86 o                         
   3  11   4         94.94         91.61         5.62 o                         
   4  11   4         19.07         19.09         5.18 o                         
   5  11   4          0.12          5.34         6.82 o                         
   0  12   4         98.29        131.34        10.16 o                         
   1  12   4         16.82         16.94         6.61 o                         
   2  12   4         53.92         76.73        11.37 o                         
   3  12   4        181.26        182.67        24.13 o                         
   4  12   4         40.63         37.70        18.90 o                         
   1   1   5      18985.16      18202.01       120.31 o                         
   2   1   5       9092.53       8691.32        59.11 o                         
   3   1   5        726.40        713.36         4.96 o                         
   4   1   5        317.32        318.75         2.39 o                         
   5   1   5       2102.71       2242.09        13.25 o                         
   6   1   5        237.45        226.81         2.11 o                         
   7   1   5         33.14         31.25         1.50 o                         
   8   1   5       1117.20       1022.51         8.78 o                         
   9   1   5         33.03         33.36         3.55 o                         
  10   1   5         68.80         59.28         5.06 o                         
  11   1   5         63.70         74.75        10.85 o                         
   0   2   5      36905.11      35558.33       311.51 o                         
   1   2   5        897.43        922.46         7.03 o                         
   2   2   5        163.50        146.24         1.95 o                         
   3   2   5         74.85         93.82         1.22 o                         
   4   2   5         16.88         12.25         0.93 o                         
   5   2   5         54.41         59.57         1.27 o                         
   6   2   5        630.30        626.36         4.39 o                         
   7   2   5          1.83          3.31         1.46 o                         
   8   2   5         12.80          9.18         2.15 o                         
   9   2   5         13.75         12.81         3.66 o                         
  10   2   5         24.65         27.21         6.11 o                         
   1   3   5       8411.81       8398.42        56.01 o                         
   2   3   5        984.25       1057.51         8.65 o                         
   3   3   5       1184.60       1182.04         7.86 o                         
   4   3   5         26.50         23.67         0.88 o                         
   5   3   5        112.32        119.93         1.57 o                         
   6   3   5          2.80          3.58         1.11 o                         
   7   3   5       1062.53        985.66         8.55 o                         
   8   3   5        572.23        572.79         7.60 o                         
   9   3   5        155.37        161.83         7.31 o                         
  10   3   5          9.91         26.61         9.09 o                         
   0   4   5        949.59       1020.95        10.84 o                         
   1   4   5          3.31          2.08         0.98 o                         
   2   4   5         18.75         13.37         1.20 o                         
   3   4   5        352.87        381.93         3.24 o                         
   4   4   5         20.16         15.10         0.97 o                         
   5   4   5        372.56        368.05         3.06 o                         
   6   4   5         61.38         51.93         1.72 o                         
   7   4   5        227.19        188.98         3.54 o                         
   8   4   5          1.36         -0.25         3.50 o                         
   9   4   5          0.91          2.26         5.43 o                         
  10   4   5         49.62         41.86        11.83 o                         
   1   5   5       1147.98       1305.39         9.33 o                         
   2   5   5        820.86        867.64         6.62 o                         
   3   5   5        319.69        336.51         3.44 o                         
   4   5   5         10.63         10.34         1.19 o                         
   5   5   5        106.46         98.86         1.71 o                         
   6   5   5        188.97        176.98         2.67 o                         
   7   5   5        147.29        151.13         4.52 o                         
   8   5   5          2.54          2.03         4.98 o                         
   9   5   5         15.68         15.83         7.22 o                         
  10   5   5          3.81         -1.72        10.31 o                         
   0   6   5       3197.83       3373.50        33.76 o                         
   1   6   5        844.38        865.97         6.90 o                         
   2   6   5        231.62        252.23         2.93 o                         
   3   6   5         68.93         65.47         1.60 o                         
   4   6   5        108.22        114.84         2.00 o                         
   5   6   5        615.76        614.03         5.66 o                         
   6   6   5        143.77        121.74         3.30 o                         
   7   6   5        319.15        351.26         7.43 o                         
   8   6   5          8.25         -0.14         5.25 o                         
   9   6   5         43.26         26.99         9.22 o                         
  10   6   5          0.02         12.73        15.11 o                         
   1   7   5          8.33         14.13         1.52 o                         
   2   7   5        151.69        130.08         1.92 o                         
   3   7   5        147.05        167.15         2.56 o                         
   4   7   5        120.53        124.63         2.66 o                         
   5   7   5        113.11        111.12         3.03 o                         
   6   7   5         78.94         72.56         3.74 o                         
   7   7   5         13.36          8.90         4.33 o                         
   8   7   5         27.23         14.22         6.50 o                         
   9   7   5        108.19         96.71        17.97 o                         
   0   8   5        591.77        560.33         6.70 o                         
   1   8   5        212.67        194.88         2.79 o                         
   2   8   5        249.87        234.04         3.26 o                         
   3   8   5        346.01        344.09         4.63 o                         
   4   8   5        569.71        574.73         7.14 o                         
   5   8   5          1.98          8.46         3.23 o                         
   6   8   5        189.33        194.48         5.05 o                         
   7   8   5          3.69          1.94         4.68 o                         
   8   8   5         72.16         60.96        16.34 o                         
   1   9   5        245.86        233.25         5.16 o                         
   2   9   5          5.20          8.04         2.34 o                         
   3   9   5        155.69        165.61         4.01 o                         
   4   9   5          1.94          6.90         3.36 o                         
   5   9   5          0.88          0.63         3.84 o                         
   6   9   5          0.70          2.04         4.44 o                         
   7   9   5          0.96         -1.87         7.96 o                         
   0  10   5         12.75         10.85         4.78 o                         
   1  10   5         96.86        110.60         3.86 o                         
   2  10   5         14.72          7.53         3.51 o                         
   3  10   5        230.30        223.75         5.30 o                         
   4  10   5         55.82         50.17         4.47 o                         
   5  10   5          1.02         -4.40         4.40 o                         
   6  10   5          0.42         -6.20         6.20 o                         
   7  10   5          2.31          1.23        14.44 o                         
   1  11   5         50.82         59.39         5.39 o                         
   2  11   5         13.09         11.77         5.69 o                         
   3  11   5        149.25        111.44         5.77 o                         
   4  11   5          5.11         -0.54         6.02 o                         
   5  11   5          5.35          3.98         7.92 o                         
   0  12   5        129.11        153.18        10.65 o                         
   1  12   5         31.86         63.24         8.33 o                         
   2  12   5          2.28          2.29        10.15 o                         
   3  12   5         70.20        109.11        15.18 o                         
   4  12   5        110.58        140.03        21.40 o                         
   0   0   6       1828.92       1719.80        18.50 o                         
   1   0   6       5374.90       5236.55        53.86 o                         
   2   0   6       5350.71       5085.34        46.08 o                         
   3   0   6       2273.19       2373.34        20.67 o                         
   4   0   6       4673.97       4893.79        40.85 o                         
   5   0   6        124.52        133.39         2.01 o                         
   6   0   6        851.39        862.65         8.19 o                         
   7   0   6         65.52         70.37         2.54 o                         
   8   0   6        135.15        148.56         3.79 o                         
   9   0   6         23.11         17.27         4.82 o                         
  10   0   6        138.74        157.14         8.60 o                         
  11   0   6         72.02         90.50        11.62 o                         
   1   1   6       3770.70       3685.13        23.88 o                         
   2   1   6       3130.53       3142.25        20.81 o                         
   3   1   6         32.35         29.43         1.13 o                         
   4   1   6       1590.28       1620.68         9.65 o                         
   5   1   6          1.45          1.39         1.03 o                         
   6   1   6        583.74        558.70         3.93 o                         
   7   1   6         38.46         30.46         1.56 o                         
   8   1   6         77.25         61.06         2.22 o                         
   9   1   6         12.88          8.28         3.65 o                         
  10   1   6         17.54         23.16         4.36 o                         
  11   1   6         28.03         31.01        13.01 o                         
   0   2   6      18592.73      17800.58       150.33 o                         
   1   2   6      15003.51      14674.09        93.99 o                         
   2   2   6       3369.14       3247.43        21.53 o                         
   3   2   6        869.19        869.54         5.78 o                         
   4   2   6        195.13        174.68         1.74 o                         
   5   2   6          1.04          2.81         1.07 o                         
   6   2   6        585.31        582.21         4.20 o                         
   7   2   6          7.37         12.35         1.49 o                         
   8   2   6        214.84        222.22         4.01 o                         
   9   2   6        192.89        188.95         4.94 o                         
  10   2   6        126.54        125.26         6.65 o                         
   1   3   6       1413.04       1384.89         8.74 o                         
   2   3   6         44.22         39.38         1.23 o                         
   3   3   6        198.79        201.09         1.85 o                         
   4   3   6         47.86         70.15         1.20 o                         
   5   3   6        551.05        612.84         4.43 o                         
   6   3   6         45.93         56.58         1.51 o                         
   7   3   6         24.66         24.13         1.98 o                         
   8   3   6        531.22        556.18         6.48 o                         
   9   3   6        286.33        294.54         8.67 o                         
  10   3   6         95.79         89.18         8.89 o                         
   0   4   6       2356.03       2420.30        21.73 o                         
   1   4   6        135.11        122.64         2.01 o                         
   2   4   6       1535.99       1600.66        11.46 o                         
   3   4   6       3055.27       3090.64        20.09 o                         
   4   4   6         18.40         21.19         1.08 o                         
   5   4   6        298.83        276.91         2.60 o                         
   6   4   6         47.95         47.75         1.60 o                         
   7   4   6        312.13        311.80         4.25 o                         
   8   4   6        758.85        737.05        10.29 o                         
   9   4   6         91.79        105.76         8.60 o                         
  10   4   6         12.68        -11.93        12.81 o                         
   1   5   6       1895.38       2030.99        13.90 o                         
   2   5   6       4411.35       4676.84        31.68 o                         
   3   5   6         91.94         91.08         1.72 o                         
   4   5   6       1251.55       1286.27         8.47 o                         
   5   5   6         84.73         92.38         1.63 o                         
   6   5   6         23.49         21.07         1.66 o                         
   7   5   6         50.06         42.08         3.58 o                         
   8   5   6          2.48          3.41         5.06 o                         
   9   5   6        109.78        108.86         7.94 o                         
  10   5   6         47.00         43.55        12.65 o                         
   0   6   6        138.84        125.11         3.14 o                         
   1   6   6        118.49        140.24         1.89 o                         
   2   6   6        519.21        536.32         4.66 o                         
   3   6   6        138.87        144.97         2.18 o                         
   4   6   6       2677.80       2637.04        17.79 o                         
   5   6   6         23.62         22.55         1.99 o                         
   6   6   6        589.12        566.58         6.63 o                         
   7   6   6        166.05        136.13         4.66 o                         
   8   6   6         63.71         87.45         7.98 o                         
   9   6   6          1.73         -5.62         9.25 o                         
  10   6   6          7.63         19.46        15.67 o                         
   1   7   6          9.48         10.68         1.48 o                         
   2   7   6         33.76         30.87         1.32 o                         
   3   7   6        165.65        176.73         2.55 o                         
   4   7   6       1033.77        998.09         8.68 o                         
   5   7   6        181.99        186.84         3.46 o                         
   6   7   6         41.44         41.50         3.49 o                         
   7   7   6         30.72         27.45         4.43 o                         
   8   7   6        162.12        168.33         8.09 o                         
   9   7   6          7.66         15.63        15.52 o                         
   0   8   6        131.96        138.57         3.35 o                         
   1   8   6         44.15         30.78         2.09 o                         
   2   8   6        275.79        266.37         3.80 o                         
   3   8   6        656.44        624.36         6.85 o                         
   4   8   6        150.38        144.56         3.75 o                         
   5   8   6        341.74        351.18         5.42 o                         
   6   8   6        430.78        390.86         7.97 o                         
   7   8   6          6.49          9.55         4.73 o                         
   8   8   6        237.39        309.35        24.15 o                         
   1   9   6          9.32         12.28         2.31 o                         
   2   9   6        184.76        175.31         3.02 o                         
   3   9   6        359.23        353.85         5.90 o                         
   4   9   6        657.73        700.51         8.49 o                         
   5   9   6          0.17          1.22         3.66 o                         
   6   9   6         76.50         93.98         6.05 o                         
   7   9   6          0.00         -1.88         7.76 o                         
   0  10   6        496.09        474.45        11.89 o                         
   1  10   6         70.09         82.80         3.72 o                         
   2  10   6         32.10         37.41         4.45 o                         
   3  10   6        160.52        149.53         4.72 o                         
   4  10   6        139.38        146.86         5.33 o                         
   5  10   6         41.21         35.44         4.66 o                         
   6  10   6         45.53         29.04         6.99 o                         
   7  10   6         41.07         53.25        16.45 o                         
   1  11   6          4.68         -0.15         5.12 o                         
   2  11   6         12.74         16.45         5.52 o                         
   3  11   6          9.11          3.84         4.81 o                         
   4  11   6          8.52          8.54         5.99 o                         
   5  11   6          4.82         16.10         8.22 o                         
   0  12   6          7.67          9.28         8.66 o                         
   1  12   6         84.67        101.26         8.68 o                         
   2  12   6          3.60         -1.76        10.91 o                         
   3  12   6        207.40        232.26        17.77 o                         
   4  12   6         12.81          8.82        18.01 o                         
   1   1   7       9161.14       8855.91        56.52 o                         
   2   1   7      14453.69      13941.56        87.68 o                         
   3   1   7        299.99        298.06         2.68 o                         
   4   1   7          1.96          6.39         0.82 o                         
   5   1   7         49.44         61.71         1.32 o                         
   6   1   7        111.70        103.37         1.61 o                         
   7   1   7        596.84        592.83         4.66 o                         
   8   1   7         48.01         53.49         2.23 o                         
   9   1   7          1.62         -2.99         3.66 o                         
  10   1   7          0.79          3.05         4.50 o                         
  11   1   7          1.02         -4.55        23.57 o                         
   0   2   7      23292.40      22798.42       193.45 o                         
   1   2   7      10204.97       9921.66        62.80 o                         
   2   2   7        218.66        195.95         2.20 o                         
   3   2   7          1.30          2.78         0.86 o                         
   4   2   7        605.18        626.74         4.45 o                         
   5   2   7         11.29          9.60         1.08 o                         
   6   2   7        528.70        538.33         4.03 o                         
   7   2   7        254.68        266.21         2.79 o                         
   8   2   7        243.21        222.58         3.88 o                         
   9   2   7        241.40        239.76         7.79 o                         
  10   2   7          1.47          3.32         5.49 o                         
  11   2   7          0.79         -3.05        13.47 o                         
   1   3   7        630.10        591.92         4.11 o                         
   2   3   7          5.83         10.97         1.02 o                         
   3   3   7         87.68         84.63         1.30 o                         
   4   3   7          3.57          1.67         0.88 o                         
   5   3   7        640.54        680.17         4.71 o                         
   6   3   7        140.66        142.52         1.98 o                         
   7   3   7         33.10         27.50         2.15 o                         
   8   3   7          3.56          5.58         2.24 o                         
   9   3   7          2.30          5.28         4.41 o                         
  10   3   7         19.49         24.18         9.92 o                         
   0   4   7         89.49        128.67         2.16 o                         
   1   4   7       4903.81       5043.21        31.80 o                         
   2   4   7        100.66         81.33         1.56 o                         
   3   4   7       1137.64       1222.08         8.12 o                         
   4   4   7        601.46        664.55         4.69 o                         
   5   4   7        249.44        248.93         2.32 o                         
   6   4   7         22.56         22.14         1.55 o                         
   7   4   7        540.54        542.31         6.97 o                         
   8   4   7        650.65        652.94         9.41 o                         
   9   4   7          0.40          5.21         5.71 o                         
  10   4   7         24.78         36.07        13.42 o                         
   1   5   7        258.45        335.26         2.76 o                         
   2   5   7       2939.09       2996.40        21.00 o                         
   3   5   7        391.10        435.83         3.73 o                         
   4   5   7        473.17        464.16         3.56 o                         
   5   5   7        299.83        278.38         2.63 o                         
   6   5   7          3.77          7.26         1.65 o                         
   7   5   7        121.48        117.87         4.32 o                         
   8   5   7          2.40          3.97         5.02 o                         
   9   5   7         61.54         67.22         7.21 o                         
  10   5   7         13.43         17.69        11.82 o                         
   0   6   7       4560.20       4782.58        45.73 o                         
   1   6   7         16.07         22.39         1.32 o                         
   2   6   7        103.22        103.68         1.98 o                         
   3   6   7         45.17         66.11         1.95 o                         
   4   6   7          1.56          5.52         1.50 o                         
   5   6   7        120.51        119.46         2.70 o                         
   6   6   7        201.91        200.07         3.64 o                         
   7   6   7        304.63        287.00         5.95 o                         
   8   6   7         55.18         64.88         6.64 o                         
   9   6   7         14.23         14.03         9.75 o                         
   1   7   7        647.48        668.48         5.59 o                         
   2   7   7          2.47          1.60         1.28 o                         
   3   7   7         17.52         12.39         1.82 o                         
   4   7   7        371.32        376.86         4.26 o                         
   5   7   7          5.18          4.88         2.40 o                         
   6   7   7          4.57          3.75         3.15 o                         
   7   7   7        153.12        155.01         5.45 o                         
   8   7   7         33.43         21.51         6.40 o                         
   9   7   7         43.34         73.01        17.71 o                         
   0   8   7        236.47        187.20         3.60 o                         
   1   8   7         18.08         14.20         1.81 o                         
   2   8   7        108.73        113.78         2.28 o                         
   3   8   7        832.92        816.70         8.19 o                         
   4   8   7         15.34         14.29         2.97 o                         
   5   8   7          0.00          0.79         3.05 o                         
   6   8   7        340.31        325.62         7.33 o                         
   7   8   7         82.28         74.48         5.17 o                         
   8   8   7          0.02         -2.82        12.61 o                         
   1   9   7          0.27          1.21         2.34 o                         
   2   9   7         49.82         39.67         2.15 o                         
   3   9   7        140.58        123.02         3.61 o                         
   4   9   7         23.09         22.67         3.45 o                         
   5   9   7         79.55         76.05         4.26 o                         
   6   9   7          0.18         -0.15         4.62 o                         
   7   9   7          6.09          5.63         7.76 o                         
   0  10   7          0.04          5.53         4.89 o                         
   1  10   7         45.40         42.30         3.55 o                         
   2  10   7        264.75        281.50         5.82 o                         
   3  10   7          2.69         -0.20         3.80 o                         
   4  10   7         20.08         23.68         3.93 o                         
   5  10   7        198.72        179.38         6.08 o                         
   6  10   7         17.35         12.10         7.43 o                         
   7  10   7          0.05         26.53        16.11 o                         
   1  11   7        227.94        209.11        10.15 o                         
   2  11   7         19.00         24.10         5.88 o                         
   3  11   7          0.08          4.56         5.02 o                         
   4  11   7         27.83         29.08         6.01 o                         
   5  11   7          0.22          7.29         9.50 o                         
   0  12   7         22.87         40.95         9.49 o                         
   1  12   7          1.66          5.84         8.75 o                         
   2  12   7         47.35         20.19        10.51 o                         
   3  12   7          3.62          7.58        13.55 o                         
   4  12   7         86.90         93.10        20.09 o                         
   0   0   8       3887.48       3773.71        42.50 o                         
   1   0   8      32718.01      31931.86       300.24 o                         
   2   0   8       5586.27       5258.53        46.54 o                         
   3   0   8          6.58          4.71         1.12 o                         
   4   0   8       1143.71       1322.09        11.96 o                         
   5   0   8         51.84         39.34         1.36 o                         
   6   0   8       1211.88       1173.94        10.75 o                         
   7   0   8        250.21        247.21         4.04 o                         
   8   0   8        600.24        582.10         9.46 o                         
   9   0   8        187.47        193.54         6.68 o                         
  10   0   8         86.18        103.21         6.94 o                         
  11   0   8         22.25         28.70        12.93 o                         
   1   1   8        137.78        124.81         1.60 o                         
   2   1   8       6380.88       6328.29        40.74 o                         
   3   1   8        775.29        876.42         5.49 o                         
   4   1   8          2.72          1.51         0.84 o                         
   5   1   8        738.19        717.73         5.03 o                         
   6   1   8       1194.69       1165.26         7.32 o                         
   7   1   8        183.94        189.71         3.13 o                         
   8   1   8         30.20         23.66         2.14 o                         
   9   1   8          1.36          3.59         3.79 o                         
  10   1   8          0.01          0.31         4.50 o                         
  11   1   8          0.03          5.45        10.06 o                         
   0   2   8      19245.89      18984.45       178.38 o                         
   1   2   8        933.24        882.45         7.49 o                         
   2   2   8        487.64        471.37         4.28 o                         
   3   2   8       2086.18       2183.09        12.88 o                         
   4   2   8        287.30        293.31         2.52 o                         
   5   2   8        224.61        236.59         2.18 o                         
   6   2   8        380.30        388.61         3.46 o                         
   7   2   8         15.33         22.62         1.79 o                         
   8   2   8        840.82        807.08         8.66 o                         
   9   2   8        141.84        159.60         4.26 o                         
  10   2   8         49.87         47.87         6.76 o                         
   1   3   8        198.88        170.54         1.98 o                         
   2   3   8         62.41         71.06         1.28 o                         
   3   3   8       5020.84       5392.52        33.41 o                         
   4   3   8         53.52         58.78         1.15 o                         
   5   3   8         24.55         23.31         1.14 o                         
   6   3   8        326.48        342.31         3.15 o                         
   7   3   8        298.94        311.62         3.82 o                         
   8   3   8         58.33         53.33         2.82 o                         
   9   3   8         11.06          6.12         4.48 o                         
  10   3   8          0.20          1.79         8.01 o                         
   0   4   8       2244.54       2436.93        21.45 o                         
   1   4   8       2762.03       2819.67        18.24 o                         
   2   4   8        467.61        487.46         3.78 o                         
   3   4   8        445.67        433.42         3.32 o                         
   4   4   8         15.17         23.77         1.03 o                         
   5   4   8          0.06          0.18         1.04 o                         
   6   4   8          1.39          3.57         1.59 o                         
   7   4   8        165.60        151.27         3.02 o                         
   8   4   8         13.23         14.37         3.37 o                         
   9   4   8         48.49         49.37         6.15 o                         
  10   4   8          2.00         11.11        13.67 o                         
   1   5   8          8.77          6.76         0.98 o                         
   2   5   8        297.70        309.06         2.94 o                         
   3   5   8       1647.92       1654.57        11.81 o                         
   4   5   8         42.28         46.11         1.35 o                         
   5   5   8        793.17        791.55         5.62 o                         
   6   5   8          3.03          4.44         2.12 o                         
   7   5   8          3.30         10.09         3.41 o                         
   8   5   8         15.81         19.09         5.01 o                         
   9   5   8          0.01          7.94         6.80 o                         
  10   5   8         23.07         19.54        16.30 o                         
   0   6   8       2323.89       2429.49        24.74 o                         
   1   6   8          0.33          2.34         1.26 o                         
   2   6   8         17.88         32.81         1.57 o                         
   3   6   8        161.08        166.83         2.23 o                         
   4   6   8         63.92         74.64         1.95 o                         
   5   6   8        471.32        442.57         4.74 o                         
   6   6   8          1.57          3.43         2.23 o                         
   7   6   8        109.81        104.85         4.27 o                         
   8   6   8         11.59         14.10         5.86 o                         
   9   6   8         18.77         38.80        14.42 o                         
   1   7   8         39.44         48.44         1.76 o                         
   2   7   8        531.90        515.48         4.46 o                         
   3   7   8        252.11        240.54         3.29 o                         
   4   7   8        210.98        227.47         3.66 o                         
   5   7   8          2.37          0.05         2.52 o                         
   6   7   8          6.08          4.79         3.20 o                         
   7   7   8        177.81        199.38         5.78 o                         
   8   7   8         36.69         42.02         6.55 o                         
   9   7   8         93.65        114.32        17.97 o                         
   0   8   8        301.18        267.77         4.28 o                         
   1   8   8        650.73        630.79         6.47 o                         
   2   8   8        244.41        247.57         3.22 o                         
   3   8   8       1611.43       1601.88        12.98 o                         
   4   8   8          8.41         10.74         2.87 o                         
   5   8   8        132.58        141.14         3.75 o                         
   6   8   8          9.88         10.44         4.67 o                         
   7   8   8         17.36         18.89         4.79 o                         
   8   8   8          6.75         10.54        15.74 o                         
   1   9   8         73.13         90.97         3.10 o                         
   2   9   8         58.96         64.27         2.39 o                         
   3   9   8         50.13         58.79         3.23 o                         
   4   9   8          0.14          5.77         3.43 o                         
   5   9   8         84.41         88.23         5.17 o                         
   6   9   8         53.48         65.76         5.04 o                         
   7   9   8         13.32         21.45        12.85 o                         
   0  10   8         11.36         13.30         4.57 o                         
   1  10   8        164.51        170.79         5.12 o                         
   2  10   8          7.28         10.31         3.81 o                         
   3  10   8        117.55         98.24         5.41 o                         
   4  10   8         41.49         48.80         4.28 o                         
   5  10   8        179.94        171.59         5.76 o                         
   6  10   8          5.12         11.01         7.45 o                         
   7  10   8         57.92         64.90        16.71 o                         
   1  11   8        110.81        104.26         5.83 o                         
   2  11   8         18.49         22.58         5.25 o                         
   3  11   8        230.72        220.89         6.84 o                         
   4  11   8         36.43         32.36         6.21 o                         
   5  11   8         21.35          9.70         9.54 o                         
   0  12   8         35.11         52.44        10.05 o                         
   1  12   8          5.15         24.92         8.81 o                         
   2  12   8         20.48         19.91        10.82 o                         
   3  12   8          3.43         -3.55        14.21 o                         
   4  12   8          0.21         20.84        18.72 o                         
   1   1   9       4837.33       4674.93        29.30 o                         
   2   1   9       1719.25       1632.46        10.53 o                         
   3   1   9          6.94         10.07         0.85 o                         
   4   1   9        620.61        706.33         4.84 o                         
   5   1   9        527.61        486.25         3.67 o                         
   6   1   9        170.66        170.53         1.88 o                         
   7   1   9          5.48          4.49         1.48 o                         
   8   1   9         70.91         69.48         2.25 o                         
   9   1   9        278.03        272.57         6.78 o                         
  10   1   9          3.46          2.55         4.38 o                         
  11   1   9         27.80         24.98        12.32 o                         
   0   2   9       1486.97       1452.32        14.76 o                         
   1   2   9       1146.68       1086.16         7.82 o                         
   2   2   9        121.34        116.94         1.86 o                         
   3   2   9        356.37        385.98         3.12 o                         
   4   2   9        590.85        653.32         4.70 o                         
   5   2   9        458.22        543.53         3.78 o                         
   6   2   9         23.26         20.50         1.26 o                         
   7   2   9        201.79        181.94         2.90 o                         
   8   2   9         67.14         68.03         2.71 o                         
   9   2   9        237.46        256.31         5.10 o                         
  10   2   9         62.78         92.39         6.48 o                         
   1   3   9       4295.31       4353.48        26.21 o                         
   2   3   9         16.94          1.25         1.04 o                         
   3   3   9        256.16        288.20         2.56 o                         
   4   3   9          4.92          5.25         0.96 o                         
   5   3   9          4.95          4.40         1.16 o                         
   6   3   9          2.76          3.08         1.42 o                         
   7   3   9         44.73         39.98         2.13 o                         
   8   3   9        122.49        121.43         4.15 o                         
   9   3   9        190.61        182.46         5.27 o                         
  10   3   9          1.75          5.93         8.24 o                         
   0   4   9        539.02        527.79         5.19 o                         
   1   4   9       2078.69       2166.21        13.67 o                         
   2   4   9       4028.55       4151.99        25.98 o                         
   3   4   9          0.08          0.77         1.06 o                         
   4   4   9          8.65          9.83         1.22 o                         
   5   4   9        229.17        255.81         2.53 o                         
   6   4   9        258.66        273.48         3.05 o                         
   7   4   9          1.40          3.49         2.08 o                         
   8   4   9        240.49        239.69         5.34 o                         
   9   4   9         57.46         54.59         6.20 o                         
  10   4   9         11.93         14.01        13.63 o                         
   1   5   9        504.80        516.96         3.92 o                         
   2   5   9        413.54        457.14         3.77 o                         
   3   5   9        351.82        429.47         3.60 o                         
   4   5   9        110.61        125.82         1.78 o                         
   5   5   9        276.80        272.78         2.78 o                         
   6   5   9          9.76          8.58         2.02 o                         
   7   5   9          0.22         -1.71         3.30 o                         
   8   5   9         32.38         36.59         5.15 o                         
   9   5   9        118.67        118.96         8.13 o                         
  10   5   9         23.38         38.40        16.71 o                         
   0   6   9        552.11        643.84         7.50 o                         
   1   6   9         27.49         29.03         1.32 o                         
   2   6   9        535.65        547.19         4.55 o                         
   3   6   9        350.24        350.54         3.23 o                         
   4   6   9          1.81          5.82         1.60 o                         
   5   6   9        162.11        153.63         2.85 o                         
   6   6   9         78.86         81.50         2.66 o                         
   7   6   9         13.52         12.02         3.92 o                         
   8   6   9          2.67          3.09         5.76 o                         
   9   6   9          6.52          3.50        13.87 o                         
   1   7   9          2.60          2.38         1.47 o                         
   2   7   9         47.66         53.74         1.87 o                         
   3   7   9        459.77        473.84         4.49 o                         
   4   7   9        348.10        323.68         4.41 o                         
   5   7   9        327.39        332.47         4.60 o                         
   6   7   9        227.02        213.36         6.45 o                         
   7   7   9          0.01         -4.26         4.38 o                         
   8   7   9          1.87          3.07         6.45 o                         
   9   7   9          0.16         -7.11        14.33 o                         
   0   8   9        225.47        216.07         3.79 o                         
   1   8   9        903.72        902.61         8.63 o                         
   2   8   9        317.67        289.44         3.79 o                         
   3   8   9         14.38         21.52         2.25 o                         
   4   8   9        832.56        853.49         9.22 o                         
   5   8   9          1.36          0.61         3.01 o                         
   6   8   9         70.49         69.81         4.99 o                         
   7   8   9         90.98         97.47         5.59 o                         
   8   8   9          0.96         23.12        12.47 o                         
   1   9   9        181.42        174.13         3.51 o                         
   2   9   9        138.32        131.44         3.12 o                         
   3   9   9        115.75        115.52         3.56 o                         
   4   9   9         66.34         62.42         3.58 o                         
   5   9   9        117.29        123.44         4.95 o                         
   6   9   9          8.04          8.64         5.04 o                         
   7   9   9          1.59          4.48         8.05 o                         
   0  10   9          0.18          0.82         4.59 o                         
   1  10   9        165.83        182.18         5.29 o                         
   2  10   9         61.52         74.21         4.14 o                         
   3  10   9         28.77         39.43         4.09 o                         
   4  10   9         81.06         91.22         4.33 o                         
   5  10   9         54.47         74.44         5.00 o                         
   6  10   9          4.71         10.13         7.54 o                         
   7  10   9          1.32        -15.70        15.70 o                         
   1  11   9         80.68         91.96         5.75 o                         
   2  11   9          0.24         -4.31         5.23 o                         
   3  11   9         53.72         45.33         5.47 o                         
   4  11   9        208.69        239.47         8.77 o                         
   5  11   9         61.00         62.48         9.91 o                         
   0  12   9         84.71         98.76        10.79 o                         
   1  12   9         11.52          5.09         8.70 o                         
   2  12   9          6.82          4.61        10.57 o                         
   3  12   9        149.81        117.63        15.57 o                         
   4  12   9         52.03         18.01        19.54 o                         
   0   0  10       3900.90       3721.66        41.82 o                         
   1   0  10       4196.39       4055.95        37.70 o                         
   2   0  10       5052.98       4979.54        42.87 o                         
   3   0  10       4156.19       4075.71        37.70 o                         
   4   0  10        321.87        294.81         3.40 o                         
   5   0  10         50.91         57.56         1.60 o                         
   6   0  10       3467.10       3311.04        29.99 o                         
   7   0  10         22.84         17.10         2.46 o                         
   8   0  10        284.61        288.12         6.18 o                         
   9   0  10         10.69          7.11         4.08 o                         
  10   0  10          0.34         -0.54         5.95 o                         
  11   0  10         57.07         68.43        15.26 o                         
   1   1  10       1916.19       1856.60        12.47 o                         
   2   1  10       3060.30       3022.53        19.74 o                         
   3   1  10        153.39        183.25         1.90 o                         
   4   1  10        123.78        176.36         1.79 o                         
   5   1  10          6.71          9.38         1.22 o                         
   6   1  10        279.12        279.84         2.68 o                         
   7   1  10        363.76        337.44         3.44 o                         
   8   1  10          1.22          3.62         1.87 o                         
   9   1  10         12.56         12.90         3.51 o                         
  10   1  10         41.78         58.05         4.44 o                         
  11   1  10         54.99         64.63        11.56 o                         
   0   2  10       1286.61       1210.63        13.53 o                         
   1   2  10         11.08          8.39         1.08 o                         
   2   2  10        678.63        701.87         4.60 o                         
   3   2  10         41.15         63.92         1.21 o                         
   4   2  10       1121.17       1154.63         7.69 o                         
   5   2  10          0.72          1.44         1.09 o                         
   6   2  10        591.08        551.22         4.03 o                         
   7   2  10       1009.77        970.62         7.99 o                         
   8   2  10          7.09          4.77         2.64 o                         
   9   2  10         16.73         14.76         3.20 o                         
  10   2  10          5.22         -5.96         6.57 o                         
   1   3  10       1777.45       1794.45        11.45 o                         
   2   3  10          4.78          8.81         0.87 o                         
   3   3  10        916.93        985.68         6.63 o                         
   4   3  10        299.70        285.98         2.61 o                         
   5   3  10          1.77          1.36         1.20 o                         
   6   3  10        100.55        109.52         1.88 o                         
   7   3  10        855.79        839.97         7.58 o                         
   8   3  10        344.85        330.86         5.87 o                         
   9   3  10         56.30         51.25         4.58 o                         
  10   3  10          0.00          1.14         9.82 o                         
   0   4  10       1285.95       1342.78        12.19 o                         
   1   4  10      10034.00      10440.93        62.27 o                         
   2   4  10        126.52        114.13         1.59 o                         
   3   4  10        179.93        223.46         2.47 o                         
   4   4  10        265.85        271.61         2.69 o                         
   5   4  10         74.96         81.17         1.45 o                         
   6   4  10         26.91         25.66         1.71 o                         
   7   4  10         19.79         22.94         2.17 o                         
   8   4  10          1.61         -0.02         3.81 o                         
   9   4  10         10.45         18.71         8.43 o                         
  10   4  10         14.35         14.33        19.16 o                         
   1   5  10        119.30        123.68         1.67 o                         
   2   5  10       4441.63       4479.37        29.43 o                         
   3   5  10         62.60         52.12         1.35 o                         
   4   5  10         22.77         17.81         1.27 o                         
   5   5  10        563.93        548.22         4.40 o                         
   6   5  10        409.85        424.29         4.47 o                         
   7   5  10         58.21         49.66         3.24 o                         
   8   5  10         84.78         72.58         5.58 o                         
   9   5  10        101.94        120.08         7.79 o                         
   0   6  10        117.80        148.62         3.55 o                         
   1   6  10        125.59        115.91         1.70 o                         
   2   6  10       1459.08       1492.46        10.45 o                         
   3   6  10          5.54          5.51         1.57 o                         
   4   6  10       2957.23       2946.25        19.52 o                         
   5   6  10        697.92        675.01         6.32 o                         
   6   6  10        381.85        348.83         4.60 o                         
   7   6  10         12.39         12.75         3.89 o                         
   8   6  10          2.50         -0.22         5.80 o                         
   9   6  10         41.94         45.00         9.51 o                         
   1   7  10        652.91        639.26         5.20 o                         
   2   7  10       1102.61       1060.82         8.26 o                         
   3   7  10          1.43          1.89         1.90 o                         
   4   7  10        128.37        119.99         2.72 o                         
   5   7  10         76.01         65.06         2.76 o                         
   6   7  10         23.89         26.17         3.60 o                         
   7   7  10        140.77        134.25         5.23 o                         
   8   7  10          9.95         17.79         6.47 o                         
   9   7  10          0.86         -1.19        15.37 o                         
   0   8  10       1437.19       1365.21        14.70 o                         
   1   8  10        280.13        287.49         4.12 o                         
   2   8  10          4.68          5.40         2.22 o                         
   3   8  10          3.42          4.13         2.14 o                         
   4   8  10        262.27        250.70         4.44 o                         
   5   8  10          0.10         -2.60         3.20 o                         
   6   8  10         10.33         14.41         4.80 o                         
   7   8  10         67.34         75.08         5.32 o                         
   8   8  10         20.33         46.82        13.07 o                         
   1   9  10          0.04         -2.41         2.41 o                         
   2   9  10        232.03        230.51         4.09 o                         
   3   9  10         91.14         86.20         3.11 o                         
   4   9  10          0.93         -2.57         3.31 o                         
   5   9  10         46.00         47.17         4.57 o                         
   6   9  10        147.76        139.77         5.77 o                         
   7   9  10         18.91         14.51         8.55 o                         
   0  10  10          0.08          5.73         5.06 o                         
   1  10  10         50.36         47.43         4.04 o                         
   2  10  10        228.51        225.28         6.77 o                         
   3  10  10         64.82         59.32         4.72 o                         
   4  10  10          3.61         -0.79         4.27 o                         
   5  10  10        173.13        193.79         6.16 o                         
   6  10  10          0.08         -0.59         8.24 o                         
   1  11  10         20.60         16.84         5.24 o                         
   2  11  10        113.06        123.42         8.09 o                         
   3  11  10         73.04         87.56         5.97 o                         
   4  11  10         72.50         84.27         9.65 o                         
   5  11  10          7.19         10.84         9.88 o                         
   0  12  10         42.45         30.52        12.13 o                         
   1  12  10         23.09         32.92        10.46 o                         
   2  12  10          7.26         16.57        10.60 o                         
   3  12  10          4.06         -1.49        13.22 o                         
   4  12  10         13.93         18.16        18.05 o                         
   1   1  11         77.15         75.32         1.75 o                         
   2   1  11          8.82          7.45         1.12 o                         
   3   1  11         35.31         20.16         0.88 o                         
   4   1  11       2117.68       2092.20        12.52 o                         
   5   1  11         22.07         23.13         1.26 o                         
   6   1  11         15.82         15.29         1.19 o                         
   7   1  11        374.13        355.28         3.52 o                         
   8   1  11        170.79        161.35         4.54 o                         
   9   1  11        217.72        193.90         4.94 o                         
  10   1  11          6.10         11.01         4.65 o                         
  11   1  11         10.38         -1.12        15.15 o                         
   0   2  11       1375.13       1235.79        12.75 o                         
   1   2  11         41.39         43.98         1.33 o                         
   2   2  11       3274.92       3327.39        19.91 o                         
   3   2  11       6921.71       7161.66        43.63 o                         
   4   2  11        263.46        311.56         2.51 o                         
   5   2  11         42.46         37.74         1.27 o                         
   6   2  11        452.94        455.49         3.65 o                         
   7   2  11         16.23         16.17         2.09 o                         
   8   2  11          5.60          1.96         2.91 o                         
   9   2  11        125.76        111.17         4.16 o                         
  10   2  11          0.01         -4.56         6.63 o                         
   1   3  11         88.41         73.66         1.45 o                         
   2   3  11        458.50        462.67         3.43 o                         
   3   3  11       2111.66       2237.20        14.48 o                         
   4   3  11        750.32        783.11         5.84 o                         
   5   3  11        342.75        366.83         3.06 o                         
   6   3  11        157.18        157.18         2.03 o                         
   7   3  11        753.93        740.79         6.93 o                         
   8   3  11          3.62          0.91         3.24 o                         
   9   3  11        280.03        295.86         9.73 o                         
  10   3  11         35.09         59.83        10.62 o                         
   0   4  11       7775.93       8352.21        71.76 o                         
   1   4  11       1772.59       1957.61        12.01 o                         
   2   4  11        190.35        202.05         2.63 o                         
   3   4  11          0.45          0.04         1.11 o                         
   4   4  11         60.86         65.12         1.47 o                         
   5   4  11        399.08        371.78         3.14 o                         
   6   4  11         33.85         31.58         1.68 o                         
   7   4  11        377.11        350.41         4.63 o                         
   8   4  11         45.62         58.19         5.12 o                         
   9   4  11        193.12        196.26         8.24 o                         
  10   4  11         28.42          8.11        18.53 o                         
   1   5  11        951.21        947.18         6.42 o                         
   2   5  11       1897.70       1946.96        13.21 o                         
   3   5  11         49.11         46.12         1.71 o                         
   4   5  11          1.53          3.92         1.23 o                         
   5   5  11        122.27        132.30         1.99 o                         
   6   5  11          4.89          7.88         2.03 o                         
   7   5  11         30.64         33.45         3.08 o                         
   8   5  11          0.11          7.80         4.70 o                         
   9   5  11          9.15         20.46         6.35 o                         
   0   6  11        589.05        579.75         6.53 o                         
   1   6  11         93.82        102.89         1.70 o                         
   2   6  11        202.84        204.31         2.48 o                         
   3   6  11         20.09         17.03         1.63 o                         
   4   6  11       2012.36       1917.75        13.13 o                         
   5   6  11        611.67        587.91         5.51 o                         
   6   6  11        138.16        146.79         3.27 o                         
   7   6  11         76.84         81.84         4.27 o                         
   8   6  11          0.55          3.55         6.40 o                         
   9   6  11         24.19         16.47        10.79 o                         
   1   7  11        170.76        177.27         2.13 o                         
   2   7  11        790.54        840.08         6.81 o                         
   3   7  11        356.42        346.52         3.91 o                         
   4   7  11        223.77        219.59         3.92 o                         
   5   7  11         71.53         73.86         3.11 o                         
   6   7  11         10.19          9.30         4.05 o                         
   7   7  11          1.62          8.08         4.50 o                         
   8   7  11         12.85         18.09         6.71 o                         
   9   7  11          7.02         -2.34        15.29 o                         
   0   8  11        466.71        441.50         7.04 o                         
   1   8  11          0.14         -0.14         2.07 o                         
   2   8  11         75.63         64.38         2.50 o                         
   3   8  11         42.51         50.64         2.39 o                         
   4   8  11         90.60         92.00         3.42 o                         
   5   8  11         22.31         30.66         3.64 o                         
   6   8  11        388.43        367.81         7.90 o                         
   7   8  11         35.55         49.06         5.50 o                         
   8   8  11         10.04          8.89        17.84 o                         
   1   9  11         83.12         67.21         2.79 o                         
   2   9  11          0.04         -2.25         2.55 o                         
   3   9  11         70.38         72.82         3.00 o                         
   4   9  11        120.73        117.19         4.56 o                         
   5   9  11        268.75        244.69         7.39 o                         
   6   9  11        211.63        199.80         6.30 o                         
   7   9  11         16.59         25.87        11.13 o                         
   0  10  11         54.77         72.43         5.79 o                         
   1  10  11        100.85        118.22         4.87 o                         
   2  10  11        228.36        243.87         6.05 o                         
   3  10  11         48.64         42.76         4.69 o                         
   4  10  11         37.95         39.55         4.35 o                         
   5  10  11         65.37         85.40         5.49 o                         
   6  10  11          0.19          3.50         8.39 o                         
   1  11  11          4.13         19.38         5.70 o                         
   2  11  11         25.19         18.45         5.28 o                         
   3  11  11         78.97         82.87         6.98 o                         
   4  11  11         14.99         24.32         7.93 o                         
   5  11  11          6.30         16.08        17.90 o                         
   0  12  11         38.98         81.79        13.48 o                         
   1  12  11         14.53         10.67        10.12 o                         
   2  12  11          5.87         -0.95        12.28 o                         
   3  12  11         64.08        132.55        22.14 o                         
   0   0  12        513.54        468.03         7.92 o                         
   1   0  12       4884.52       4664.24        41.40 o                         
   2   0  12      22810.25      23326.04       212.02 o                         
   3   0  12       7737.63       7722.53        68.36 o                         
   4   0  12         15.73          8.07         1.31 o                         
   5   0  12         10.55         17.05         1.58 o                         
   6   0  12         89.62         78.12         2.40 o                         
   7   0  12        382.11        379.97         5.60 o                         
   8   0  12        176.64        189.92         5.39 o                         
   9   0  12        227.96        237.68         7.10 o                         
  10   0  12         80.14        101.92         7.88 o                         
   1   1  12        103.58         69.24         1.60 o                         
   2   1  12       6788.17       7086.65        44.21 o                         
   3   1  12       2045.40       2089.21        13.29 o                         
   4   1  12        201.90        188.63         1.75 o                         
   5   1  12        249.17        241.51         2.35 o                         
   6   1  12       1189.34       1137.71         7.63 o                         
   7   1  12       1974.65       1911.22        14.05 o                         
   8   1  12        417.90        393.65         5.96 o                         
   9   1  12         53.38         46.50         3.32 o                         
  10   1  12          0.97         -3.23         4.74 o                         
  11   1  12         85.04        109.29        17.19 o                         
   0   2  12        140.91        166.17         3.77 o                         
   1   2  12       1889.99       1955.86        13.72 o                         
   2   2  12        535.24        622.86         4.33 o                         
   3   2  12         19.48         32.54         1.28 o                         
   4   2  12       1027.30       1034.66         6.59 o                         
   5   2  12         75.60         59.25         1.41 o                         
   6   2  12       1691.62       1635.85        10.53 o                         
   7   2  12        746.51        718.85         6.93 o                         
   8   2  12          0.11          3.13         2.90 o                         
   9   2  12          1.43          4.59         3.88 o                         
  10   2  12         10.32          6.52         6.59 o                         
   1   3  12        301.90        339.24         2.91 o                         
   2   3  12       1013.62        976.76         6.36 o                         
   3   3  12       1016.62       1107.48         7.26 o                         
   4   3  12         59.64         76.19         1.54 o                         
   5   3  12        165.19        168.37         2.06 o                         
   6   3  12        190.96        187.13         2.42 o                         
   7   3  12         22.40         24.18         2.07 o                         
   8   3  12          3.33          1.71         3.23 o                         
   9   3  12          2.71         -1.50         4.53 o                         
  10   3  12          2.85         -4.13         9.98 o                         
   0   4  12        878.42        920.43         8.50 o                         
   1   4  12          0.09          1.53         1.08 o                         
   2   4  12        306.29        343.50         3.21 o                         
   3   4  12          5.66          3.53         1.14 o                         
   4   4  12         15.93         14.47         1.30 o                         
   5   4  12       2414.51       2308.64        14.66 o                         
   6   4  12        152.59        150.33         2.28 o                         
   7   4  12        209.52        198.28         3.42 o                         
   8   4  12         30.17         30.53         3.94 o                         
   9   4  12         14.19         10.26         6.11 o                         
   1   5  12       4357.51       4490.85        27.69 o                         
   2   5  12        146.85        131.82         1.90 o                         
   3   5  12        339.81        334.31         3.04 o                         
   4   5  12        299.83        274.35         2.72 o                         
   5   5  12        708.36        704.64         5.53 o                         
   6   5  12        465.97        452.73         4.84 o                         
   7   5  12         15.00         18.16         3.24 o                         
   8   5  12         94.12         87.61         6.17 o                         
   9   5  12         64.65         51.62         5.80 o                         
   0   6  12         28.67         17.07         1.80 o                         
   1   6  12         21.60         29.03         1.42 o                         
   2   6  12        563.80        570.49         4.78 o                         
   3   6  12        409.18        397.26         3.66 o                         
   4   6  12          1.06          2.64         1.83 o                         
   5   6  12         94.88         85.46         2.35 o                         
   6   6  12        444.35        443.15         5.56 o                         
   7   6  12          2.59         -1.72         3.93 o                         
   8   6  12          0.20          7.91         6.27 o                         
   9   6  12          0.00          6.92        10.74 o                         
   1   7  12       1144.84       1124.18         7.97 o                         
   2   7  12       1754.59       1849.78        13.79 o                         
   3   7  12         77.37         66.09         2.30 o                         
   4   7  12         69.44         87.62         2.59 o                         
   5   7  12        401.80        395.56         5.74 o                         
   6   7  12         34.27         33.39         3.86 o                         
   7   7  12          2.74         -1.81         4.53 o                         
   8   7  12         64.36         62.23         7.76 o                         
   9   7  12         10.07         11.76        14.18 o                         
   0   8  12        115.71        128.61         3.31 o                         
   1   8  12          0.49          2.04         1.99 o                         
   2   8  12        260.65        259.74         3.99 o                         
   3   8  12         73.13         77.69         2.72 o                         
   4   8  12          0.01         -0.23         3.02 o                         
   5   8  12          0.99          4.11         3.49 o                         
   6   8  12         28.91         31.87         5.46 o                         
   7   8  12         24.26         34.27         5.43 o                         
   8   8  12         15.94         14.27        12.63 o                         
   1   9  12        141.47        137.91         4.84 o                         
   2   9  12         27.14         23.76         2.73 o                         
   3   9  12          6.38          1.47         2.78 o                         
   4   9  12        126.66        123.50         4.17 o                         
   5   9  12         48.70         62.40         4.95 o                         
   6   9  12          5.39          4.14         4.89 o                         
   7   9  12         21.21         31.87        11.65 o                         
   0  10  12         39.60         37.59         5.92 o                         
   1  10  12         87.68         86.02         4.96 o                         
   2  10  12        259.21        252.41         6.18 o                         
   3  10  12        371.12        350.79         7.07 o                         
   4  10  12        258.25        281.50         7.03 o                         
   5  10  12         46.87         61.77         5.48 o                         
   6  10  12         24.41         34.78         8.61 o                         
   1  11  12          1.00         -7.48         7.48 o                         
   2  11  12          7.04          7.05         5.02 o                         
   3  11  12          0.03         -5.14         5.14 o                         
   4  11  12         36.59         43.24         8.47 o                         
   5  11  12          0.12          4.06        17.64 o                         
   1  12  12          3.69         17.31        12.75 o                         
   2  12  12         31.62         30.18        19.54 o                         
   3  12  12         16.90         26.83        20.73 o                         
   1   1  13         27.72         38.02         1.46 o                         
   2   1  13         48.14         56.25         1.46 o                         
   3   1  13        463.07        527.50         4.89 o                         
   4   1  13          9.26          5.99         0.82 o                         
   5   1  13        584.53        591.48         4.42 o                         
   6   1  13        667.03        657.69         5.06 o                         
   7   1  13        190.74        172.69         2.89 o                         
   8   1  13          1.69          1.72         2.63 o                         
   9   1  13         98.21         88.61         3.63 o                         
  10   1  13          6.81          1.91         4.81 o                         
  11   1  13         36.88         24.82        14.25 o                         
   0   2  13        496.93        534.99         6.99 o                         
   1   2  13       1601.32       1669.87        11.42 o                         
   2   2  13       1543.89       1693.49        10.92 o                         
   3   2  13       2363.17       2552.47        16.13 o                         
   4   2  13         94.62         98.75         1.81 o                         
   5   2  13       1102.56       1083.32         7.16 o                         
   6   2  13         75.30         88.40         1.64 o                         
   7   2  13        169.20        185.21         3.25 o                         
   8   2  13         17.24         22.17         3.06 o                         
   9   2  13         18.31         18.84         4.38 o                         
  10   2  13         21.39         31.31         7.88 o                         
   1   3  13        216.52        226.21         2.39 o                         
   2   3  13        479.15        530.26         3.83 o                         
   3   3  13        157.09        125.72         1.59 o                         
   4   3  13        161.70        147.21         1.84 o                         
   5   3  13        141.22        147.29         2.72 o                         
   6   3  13          8.24          8.68         1.47 o                         
   7   3  13        446.82        442.59         4.95 o                         
   8   3  13         61.05         60.10         3.60 o                         
   9   3  13         78.99         62.58         5.20 o                         
  10   3  13          6.12         10.62        12.34 o                         
   0   4  13        149.21        176.19         2.91 o                         
   1   4  13       1843.25       1934.84        11.97 o                         
   2   4  13          0.12         -0.17         1.02 o                         
   3   4  13        131.21        120.90         1.73 o                         
   4   4  13        378.03        411.51         3.51 o                         
   5   4  13        703.07        678.05         4.97 o                         
   6   4  13         26.28         27.13         1.41 o                         
   7   4  13        147.59        148.31         3.04 o                         
   8   4  13         10.67         11.14         4.04 o                         
   9   4  13        109.07        121.91         7.28 o                         
   1   5  13        653.05        659.01         4.76 o                         
   2   5  13         72.85         72.18         1.64 o                         
   3   5  13         84.05         70.84         1.67 o                         
   4   5  13        132.78        136.97         2.00 o                         
   5   5  13          0.01         -1.59         1.59 o                         
   6   5  13        468.13        470.30         5.12 o                         
   7   5  13         27.20         23.67         3.31 o                         
   8   5  13          0.19         -1.94         4.83 o                         
   9   5  13          0.33         -6.30         6.30 o                         
   0   6  13        107.60        107.09         2.50 o                         
   1   6  13         96.16        104.42         1.80 o                         
   2   6  13         16.70         16.64         1.30 o                         
   3   6  13       1036.12       1014.43         7.57 o                         
   4   6  13          9.51         12.36         1.55 o                         
   5   6  13         29.58         24.44         1.89 o                         
   6   6  13          2.81          4.32         2.40 o                         
   7   6  13          4.90          6.66         4.37 o                         
   8   6  13         22.15         40.38         6.79 o                         
   9   6  13         10.21          1.04        13.92 o                         
   1   7  13        840.21        844.26         6.56 o                         
   2   7  13        761.22        740.48         6.22 o                         
   3   7  13        261.73        272.26         3.49 o                         
   4   7  13         20.56         14.90         2.47 o                         
   5   7  13        199.86        201.28         3.92 o                         
   6   7  13         22.11         18.29         3.77 o                         
   7   7  13         19.29         22.28         4.50 o                         
   8   7  13          7.91          5.90         8.45 o                         
   9   7  13          9.38         -4.69        14.70 o                         
   0   8  13        387.05        360.52         6.44 o                         
   1   8  13        243.42        225.50         3.38 o                         
   2   8  13         19.53         18.37         2.27 o                         
   3   8  13        912.12        826.37         8.70 o                         
   4   8  13         22.67         20.36         2.88 o                         
   5   8  13        215.06        204.28         5.50 o                         
   6   8  13         13.72         17.79         5.03 o                         
   7   8  13         44.15         37.33         5.78 o                         
   8   8  13         24.49         26.31        15.18 o                         
   1   9  13        543.70        515.55         7.58 o                         
   2   9  13         21.18         19.61         2.76 o                         
   3   9  13         36.83         31.39         3.10 o                         
   4   9  13         19.05         27.43         3.79 o                         
   5   9  13        128.25        107.48         5.04 o                         
   6   9  13         70.89         67.49         5.25 o                         
   7   9  13         79.19         91.43        20.54 o                         
   0  10  13         18.68         23.52         5.94 o                         
   1  10  13        111.25        111.76         4.91 o                         
   2  10  13        143.96        159.94         6.19 o                         
   3  10  13        308.57        301.10         6.64 o                         
   4  10  13         19.94         19.47         4.25 o                         
   5  10  13         16.98         31.45         6.16 o                         
   6  10  13         20.34         43.76        15.89 o                         
   1  11  13          6.01          8.87         6.92 o                         
   2  11  13         30.85         35.68         5.55 o                         
   3  11  13         48.88         54.68         6.62 o                         
   4  11  13        106.48        103.08        20.02 o                         
   5  11  13        145.28        148.55        21.51 o                         
   1  12  13          1.18         13.69        12.57 o                         
   2  12  13         18.17         33.45        19.65 o                         
   3  12  13         33.77         16.45        17.56 o                         
   0   0  14       1984.67       1946.38        23.72 o                         
   1   0  14       1314.93       1339.72        12.50 o                         
   2   0  14        607.26        620.54         7.32 o                         
   3   0  14       8778.65       9017.24        79.82 o                         
   4   0  14       2021.41       1903.64        17.51 o                         
   5   0  14         49.43         53.74         1.91 o                         
   6   0  14       2040.10       1922.55        17.49 o                         
   7   0  14       1442.62       1428.06        15.59 o                         
   8   0  14          8.00         12.01         4.26 o                         
   9   0  14        151.49        149.16         7.33 o                         
  10   0  14         61.08         67.14         7.23 o                         
   1   1  14       1650.97       1676.29        11.30 o                         
   2   1  14          7.32          0.95         1.13 o                         
   3   1  14        534.24        403.78         3.22 o                         
   4   1  14       1231.92       1245.15         7.63 o                         
   5   1  14         17.68         19.27         1.07 o                         
   6   1  14       1414.75       1352.65         9.26 o                         
   7   1  14        138.45        133.02         2.76 o                         
   8   1  14          4.60          6.05         2.69 o                         
   9   1  14          0.48          1.73         3.27 o                         
  10   1  14          8.02         10.65         5.08 o                         
  11   1  14         48.17         50.91        15.18 o                         
   0   2  14        488.75        498.18         5.87 o                         
   1   2  14        691.58        695.24         5.25 o                         
   2   2  14         37.40         32.56         1.11 o                         
   3   2  14       2187.88       2008.74        13.22 o                         
   4   2  14        572.75        538.41         3.78 o                         
   5   2  14         12.08         10.94         1.12 o                         
   6   2  14        133.31        139.50         2.00 o                         
   7   2  14        148.05        143.16         3.27 o                         
   8   2  14          5.30          7.98         2.90 o                         
   9   2  14         76.66         84.62         4.53 o                         
  10   2  14          2.07          5.28         7.16 o                         
   1   3  14       1900.57       1963.09        12.74 o                         
   2   3  14          4.68          7.32         1.18 o                         
   3   3  14        148.21        174.66         1.93 o                         
   4   3  14         11.46          8.10         1.25 o                         
   5   3  14       2785.88       2694.90        17.71 o                         
   6   3  14          4.10          5.78         1.54 o                         
   7   3  14        457.89        441.91         4.88 o                         
   8   3  14         28.63         35.43         3.47 o                         
   9   3  14        118.40        109.06         6.61 o                         
  10   3  14        168.35        194.21        19.69 o                         
   0   4  14       1256.31       1394.92        14.61 o                         
   1   4  14       4715.15       4915.58        29.84 o                         
   2   4  14        289.79        321.21         2.84 o                         
   3   4  14         14.49         17.32         1.37 o                         
   4   4  14        117.02        117.63         1.84 o                         
   5   4  14        264.20        268.89         2.77 o                         
   6   4  14          8.44         10.64         1.64 o                         
   7   4  14          0.00         -1.71         2.38 o                         
   8   4  14         40.22         43.81         4.39 o                         
   9   4  14          2.52         -2.67         6.92 o                         
   1   5  14         68.38         79.14         1.53 o                         
   2   5  14        179.86        165.65         2.06 o                         
   3   5  14        109.18        107.59         1.78 o                         
   4   5  14         17.10         16.14         1.51 o                         
   5   5  14         29.49         29.54         1.76 o                         
   6   5  14          4.96          4.94         2.01 o                         
   7   5  14         48.00         55.76         4.44 o                         
   8   5  14         22.33         15.62         4.99 o                         
   9   5  14         43.63         33.46         7.35 o                         
   0   6  14        188.28        162.55         3.30 o                         
   1   6  14       1067.70       1061.17         7.60 o                         
   2   6  14       1924.93       1887.61        12.47 o                         
   3   6  14        997.08        988.95         7.35 o                         
   4   6  14        228.21        231.91         2.93 o                         
   5   6  14         70.43         58.52         2.14 o                         
   6   6  14         18.03         17.52         2.79 o                         
   7   6  14         19.12         18.47         4.76 o                         
   8   6  14        404.59        422.40        14.10 o                         
   9   6  14         18.19         23.11        13.66 o                         
   1   7  14        237.17        208.39         2.68 o                         
   2   7  14        112.83         99.12         2.56 o                         
   3   7  14          0.28          3.29         2.16 o                         
   4   7  14        428.89        391.32         4.66 o                         
   5   7  14         82.26         83.30         3.25 o                         
   6   7  14         18.94         10.73         4.61 o                         
   7   7  14          3.83         16.47         4.69 o                         
   8   7  14         19.05         26.69         9.29 o                         
   9   7  14         37.68         44.51        15.59 o                         
   0   8  14          8.14          5.02         2.68 o                         
   1   8  14        346.20        350.22         3.82 o                         
   2   8  14        277.05        280.64         3.89 o                         
   3   8  14        295.82        300.42         4.55 o                         
   4   8  14         14.71         20.30         2.93 o                         
   5   8  14          4.71          3.89         3.78 o                         
   6   8  14         26.81         28.26         4.78 o                         
   7   8  14        160.92        145.74         7.13 o                         
   8   8  14          0.15         -8.78        18.09 o                         
   1   9  14          7.60         12.86         2.85 o                         
   2   9  14         37.83         37.61         2.92 o                         
   3   9  14        225.40        188.23         4.52 o                         
   4   9  14          0.02          7.92         3.68 o                         
   5   9  14         30.04         32.30         4.77 o                         
   6   9  14         29.10         22.62         5.83 o                         
   0  10  14        135.98        144.75         7.47 o                         
   1  10  14        349.43        345.91         7.40 o                         
   2  10  14          1.41          5.75         4.53 o                         
   3  10  14         20.53         25.41         4.39 o                         
   4  10  14          6.14          7.59         4.51 o                         
   5  10  14         64.86         68.96         7.97 o                         
   6  10  14         34.79         37.66        15.78 o                         
   1  11  14          7.68         18.33         6.86 o                         
   2  11  14          4.37          9.02         5.42 o                         
   3  11  14         12.74         20.67         6.50 o                         
   4  11  14         37.30         47.97        16.89 o                         
   1  12  14         81.28         95.00        15.52 o                         
   2  12  14         59.39         75.09        20.58 o                         
   3  12  14         22.80         10.49        17.86 o                         
   1   1  15        480.83        477.37         3.63 o                         
   2   1  15       1357.50       1435.97         9.81 o                         
   3   1  15        949.34        960.24         6.85 o                         
   4   1  15          2.62          0.38         0.94 o                         
   5   1  15         41.00         42.51         1.26 o                         
   6   1  15         60.25         50.71         1.86 o                         
   7   1  15         69.39         72.58         2.45 o                         
   8   1  15         11.35         13.64         2.66 o                         
   9   1  15         52.33         49.94         3.80 o                         
  10   1  15          9.97         23.98         5.83 o                         
  11   1  15          2.81         18.16        15.18 o                         
   0   2  15        609.50        650.30         7.34 o                         
   1   2  15       1067.12       1165.67         8.13 o                         
   2   2  15       1130.14       1244.96         8.17 o                         
   3   2  15         36.88         38.03         1.29 o                         
   4   2  15        102.09         82.06         1.40 o                         
   5   2  15        472.69        448.83         3.40 o                         
   6   2  15       1385.03       1347.34         9.13 o                         
   7   2  15         32.61         28.20         2.30 o                         
   8   2  15         46.60         42.22         3.01 o                         
   9   2  15         59.26         54.20         4.40 o                         
  10   2  15         46.23         65.07        11.96 o                         
   1   3  15        288.12        332.61         2.91 o                         
   2   3  15         74.88         73.91         1.55 o                         
   3   3  15         48.76         48.40         1.23 o                         
   4   3  15        284.37        288.88         2.79 o                         
   5   3  15          0.25          1.44         1.16 o                         
   6   3  15       1710.77       1642.84        11.58 o                         
   7   3  15        419.11        392.98         4.44 o                         
   8   3  15         12.25         11.52         3.30 o                         
   9   3  15          3.75         -5.77         5.77 o                         
  10   3  15         40.01         51.17        16.89 o                         
   0   4  15        184.44        206.96         3.11 o                         
   1   4  15         53.17         57.08         1.50 o                         
   2   4  15          0.99          0.76         1.20 o                         
   3   4  15         26.29         37.02         1.32 o                         
   4   4  15         92.29         91.11         1.82 o                         
   5   4  15        337.36        331.56         3.11 o                         
   6   4  15         25.67         26.18         1.72 o                         
   7   4  15         20.57         19.95         2.44 o                         
   8   4  15         20.51         19.51         4.39 o                         
   9   4  15         33.23         29.41         7.49 o                         
   1   5  15         65.22         77.02         1.50 o                         
   2   5  15        306.81        307.83         2.88 o                         
   3   5  15          1.21          1.22         1.39 o                         
   4   5  15       2565.87       2467.64        16.80 o                         
   5   5  15        117.28        112.10         2.26 o                         
   6   5  15        193.83        197.35         3.36 o                         
   7   5  15         66.21         71.32         3.91 o                         
   8   5  15          4.26          5.43         4.57 o                         
   9   5  15          2.58          7.51         7.23 o                         
   0   6  15       1052.25       1052.04        10.47 o                         
   1   6  15       1155.01       1207.76         8.10 o                         
   2   6  15        296.76        301.48         3.09 o                         
   3   6  15        126.54        138.88         2.29 o                         
   4   6  15        574.49        541.63         4.93 o                         
   5   6  15         83.34         81.56         3.29 o                         
   6   6  15         42.32         39.34         3.50 o                         
   7   6  15         56.76         71.38         4.94 o                         
   8   6  15         13.06         30.65         6.61 o                         
   9   6  15         20.92         30.00        15.02 o                         
   1   7  15        779.48        740.85         6.22 o                         
   2   7  15        351.96        347.61         4.16 o                         
   3   7  15         14.59         16.38         2.23 o                         
   4   7  15          7.64          9.03         2.45 o                         
   5   7  15         32.72         24.28         3.13 o                         
   6   7  15         53.94         55.86         4.68 o                         
   7   7  15         53.05         54.21         5.04 o                         
   8   7  15         60.41         66.08        12.03 o                         
   9   7  15          2.70         29.25        13.51 o                         
   0   8  15         70.00         76.91         3.25 o                         
   1   8  15          7.46          6.97         1.60 o                         
   2   8  15       1306.54       1186.80        10.83 o                         
   3   8  15        395.28        365.47         4.93 o                         
   4   8  15        230.18        219.05         4.73 o                         
   5   8  15          9.27          8.82         3.92 o                         
   6   8  15         12.94         11.07         5.07 o                         
   7   8  15         12.32         11.71         6.88 o                         
   8   8  15         76.73         90.35        17.60 o                         
   1   9  15         98.05         97.69         3.54 o                         
   2   9  15         51.32         56.30         3.16 o                         
   3   9  15          8.93         18.41         3.31 o                         
   4   9  15        162.67        171.23         5.62 o                         
   5   9  15          5.02         10.73         4.91 o                         
   6   9  15          4.94          1.76         5.97 o                         
   0  10  15         38.80         29.25         5.58 o                         
   1  10  15         49.13         52.74         4.70 o                         
   2  10  15          4.14          3.12         4.55 o                         
   3  10  15         52.48         52.11         4.50 o                         
   4  10  15         13.63         16.58         5.02 o                         
   5  10  15        339.49        368.95        11.40 o                         
   6  10  15         78.29         97.24        18.09 o                         
   1  11  15          8.81          6.67         5.92 o                         
   2  11  15          0.57          1.61         5.25 o                         
   3  11  15         55.26         59.08         6.89 o                         
   4  11  15         53.31         39.74        16.08 o                         
   1  12  15         74.93         96.73        14.49 o                         
   2  12  15          9.62        -20.88        21.14 o                         
   3  12  15         83.43        103.97        21.66 o                         
   0   0  16       6869.28       6525.81        81.94 o                         
   1   0  16        377.10        354.04         4.71 o                         
   2   0  16      11836.02      12716.33       112.16 o                         
   3   0  16         37.14         57.70         2.00 o                         
   4   0  16        984.19        986.64        10.46 o                         
   5   0  16         44.95         34.77         1.58 o                         
   6   0  16         92.09         77.61         2.78 o                         
   7   0  16        937.73        920.75        11.37 o                         
   8   0  16         67.01         67.13         4.47 o                         
   9   0  16         92.30        100.40         5.44 o                         
  10   0  16         82.41         83.84        10.48 o                         
   1   1  16        194.13        193.61         2.03 o                         
   2   1  16          1.16          4.57         1.05 o                         
   3   1  16        671.78        642.49         5.09 o                         
   4   1  16       1472.89       1501.73         9.44 o                         
   5   1  16         36.17         37.36         1.19 o                         
   6   1  16       1092.67       1053.66         8.32 o                         
   7   1  16         23.04         24.53         2.46 o                         
   8   1  16         49.25         52.62         2.94 o                         
   9   1  16         21.23         17.51         3.55 o                         
  10   1  16         21.52         28.96         5.91 o                         
   0   2  16        438.79        435.85         5.78 o                         
   1   2  16         62.66         74.49         1.59 o                         
   2   2  16        114.21        137.33         1.71 o                         
   3   2  16       3862.89       3931.38        25.39 o                         
   4   2  16       1917.48       1908.66        12.06 o                         
   5   2  16         97.07         90.30         1.52 o                         
   6   2  16       1433.45       1355.39         9.54 o                         
   7   2  16        372.59        339.57         5.09 o                         
   8   2  16         99.73         86.46         4.49 o                         
   9   2  16          0.74          0.31         4.59 o                         
  10   2  16          0.09          1.67         9.14 o                         
   1   3  16       3988.96       4152.84        26.84 o                         
   2   3  16        764.24        856.48         6.20 o                         
   3   3  16         13.67         15.49         1.14 o                         
   4   3  16         21.62         14.97         1.34 o                         
   5   3  16       2029.67       1935.32        12.67 o                         
   6   3  16        633.13        620.57         5.47 o                         
   7   3  16          0.30         -0.40         2.03 o                         
   8   3  16        180.61        173.23         4.65 o                         
   9   3  16         37.04         47.90         5.67 o                         
  10   3  16         95.24        108.88        18.79 o                         
   0   4  16        167.68        163.02         3.04 o                         
   1   4  16        221.90        245.57         2.92 o                         
   2   4  16          5.41          2.32         1.24 o                         
   3   4  16        342.02        346.72         3.25 o                         
   4   4  16        607.87        600.51         4.58 o                         
   5   4  16        111.95        106.62         2.67 o                         
   6   4  16         39.56         40.84         2.01 o                         
   7   4  16         81.11         85.90         3.83 o                         
   8   4  16         16.56         21.34         4.36 o                         
   9   4  16        481.56        547.49        17.79 o                         
   1   5  16         25.75         39.89         1.38 o                         
   2   5  16         17.67         16.67         1.35 o                         
   3   5  16         41.91         48.64         1.59 o                         
   4   5  16        197.39        180.59         2.54 o                         
   5   5  16        563.44        515.35         4.84 o                         
   6   5  16         43.97         49.55         2.60 o                         
   7   5  16         22.61         22.72         3.61 o                         
   8   5  16          7.26          5.80         5.23 o                         
   9   5  16          0.12        -14.33        14.33 o                         
   0   6  16        872.45        845.37         8.76 o                         
   1   6  16          2.41          5.76         1.38 o                         
   2   6  16          3.42          0.11         1.52 o                         
   3   6  16        268.66        261.65         3.15 o                         
   4   6  16         40.65         39.18         2.13 o                         
   5   6  16          6.53          7.44         2.12 o                         
   6   6  16        352.05        332.45         7.70 o                         
   7   6  16          5.45         11.83         4.55 o                         
   8   6  16        239.62        281.15         8.62 o                         
   9   6  16          0.58          7.61        11.09 o                         
   1   7  16          8.82          7.98         1.61 o                         
   2   7  16        127.39        141.08         2.48 o                         
   3   7  16        391.73        389.53         6.65 o                         
   4   7  16        131.23        126.71         3.64 o                         
   5   7  16         59.81         66.93         3.61 o                         
   6   7  16         52.64         54.29         5.51 o                         
   7   7  16        246.45        249.05         7.64 o                         
   8   7  16         99.33        109.05        13.48 o                         
   9   7  16          0.01        -10.49        15.29 o                         
   0   8  16        418.78        416.47         6.59 o                         
   1   8  16         24.49         26.18         1.87 o                         
   2   8  16        221.47        204.49         3.54 o                         
   3   8  16        564.64        543.60         6.38 o                         
   4   8  16        284.27        269.48         6.57 o                         
   5   8  16         62.15         60.15         4.22 o                         
   6   8  16         16.79         15.76         5.37 o                         
   7   8  16         11.01         -5.91         9.63 o                         
   8   8  16          7.60         11.31        16.41 o                         
   1   9  16         87.34         81.25         3.99 o                         
   2   9  16        122.51        117.61         4.04 o                         
   3   9  16       1502.01       1511.99        17.02 o                         
   4   9  16        101.12        108.77         4.66 o                         
   5   9  16          0.00         -3.28         4.82 o                         
   6   9  16         32.89         38.99         7.72 o                         
   0  10  16        382.52        392.57        10.02 o                         
   1  10  16        150.43        136.63         5.86 o                         
   2  10  16         12.75          8.10         5.09 o                         
   3  10  16         42.70         62.64         5.02 o                         
   4  10  16         35.02         23.93         4.75 o                         
   5  10  16        132.51        153.87        10.58 o                         
   6  10  16          2.23         19.46        15.00 o                         
   1  11  16         85.17         85.87         6.52 o                         
   2  11  16         17.81         34.80         5.95 o                         
   3  11  16         20.04         13.99         6.56 o                         
   4  11  16         28.98         28.99        15.89 o                         
   2  12  16         17.73         14.55        20.54 o                         
   3  12  16         21.83         18.16        20.39 o                         
   1   1  17        649.48        622.80         4.50 o                         
   2   1  17       1035.95       1149.60         7.79 o                         
   3   1  17       1589.99       1588.74        11.46 o                         
   4   1  17        428.20        440.53         3.90 o                         
   5   1  17       1023.15        988.74         6.65 o                         
   6   1  17        744.05        733.41         6.51 o                         
   7   1  17         13.47         11.98         2.43 o                         
   8   1  17          1.45          2.86         2.82 o                         
   9   1  17          0.42          1.29         3.57 o                         
  10   1  17         43.71         42.01         7.77 o                         
   0   2  17        125.33        136.42         2.62 o                         
   1   2  17       1757.96       1833.69        11.83 o                         
   2   2  17        763.00        760.08         5.35 o                         
   3   2  17        218.49        202.93         2.25 o                         
   4   2  17          4.94          3.47         1.22 o                         
   5   2  17        283.27        267.76         2.66 o                         
   6   2  17        481.51        464.77         4.41 o                         
   7   2  17         38.16         36.47         2.69 o                         
   8   2  17         23.15         27.50         3.18 o                         
   9   2  17         44.67         66.17         9.34 o                         
  10   2  17         15.51         19.53         9.60 o                         
   1   3  17        698.20        697.94         5.12 o                         
   2   3  17         50.86         50.85         1.38 o                         
   3   3  17         18.68         16.37         1.15 o                         
   4   3  17         49.38         50.32         1.65 o                         
   5   3  17        158.02        159.36         2.18 o                         
   6   3  17        183.17        166.13         2.52 o                         
   7   3  17         45.63         47.59         2.48 o                         
   8   3  17          3.84          4.00         3.34 o                         
   9   3  17          1.04          1.55         5.37 o                         
   0   4  17         16.60         17.27         1.90 o                         
   1   4  17         80.21         77.49         1.50 o                         
   2   4  17        225.56        222.93         2.33 o                         
   3   4  17         78.18         84.60         1.81 o                         
   4   4  17        440.87        410.81         3.54 o                         
   5   4  17       1766.19       1722.88        12.02 o                         
   6   4  17        103.18         96.01         2.24 o                         
   7   4  17         86.53         80.46         3.03 o                         
   8   4  17         48.31         57.26         4.71 o                         
   9   4  17        100.13        147.06        13.81 o                         
   1   5  17       1086.40       1075.36         7.13 o                         
   2   5  17          8.85          8.14         1.38 o                         
   3   5  17          0.63          1.54         1.55 o                         
   4   5  17         67.58         68.10         1.85 o                         
   5   5  17         64.47         66.85         2.23 o                         
   6   5  17         60.55         54.71         2.29 o                         
   7   5  17         72.67         72.45         3.85 o                         
   8   5  17          4.51         11.47         5.39 o                         
   9   5  17          1.39         18.87        13.06 o                         
   0   6  17          0.80          1.76         2.30 o                         
   1   6  17        498.46        503.20         4.12 o                         
   2   6  17        618.67        625.78         5.06 o                         
   3   6  17        786.14        742.11         6.31 o                         
   4   6  17        198.14        178.75         2.82 o                         
   5   6  17        222.50        218.48         3.63 o                         
   6   6  17          2.59         -0.61         3.71 o                         
   7   6  17          0.05         -4.01         4.56 o                         
   8   6  17          2.18          9.08         5.87 o                         
   9   6  17         83.59         68.32        16.11 o                         
   1   7  17         15.57         17.28         1.69 o                         
   2   7  17         24.90         31.23         2.51 o                         
   3   7  17         78.16         86.71         2.68 o                         
   4   7  17         13.36         15.27         2.55 o                         
   5   7  17          1.11         10.90         3.47 o                         
   6   7  17         25.45         23.89         4.70 o                         
   7   7  17          3.95         -1.62         5.18 o                         
   8   7  17          1.56          2.01        11.67 o                         
   0   8  17         11.39         12.97         3.05 o                         
   1   8  17        219.18        203.53         3.01 o                         
   2   8  17         75.37         70.66         2.84 o                         
   3   8  17        920.37        876.73         9.11 o                         
   4   8  17         32.00         30.61         3.19 o                         
   5   8  17         72.08         74.23         5.16 o                         
   6   8  17          8.23          0.03         5.24 o                         
   7   8  17        118.45        117.88        11.13 o                         
   1   9  17        125.29        120.95         4.08 o                         
   2   9  17          0.00         -0.32         3.20 o                         
   3   9  17        171.42        162.60         4.85 o                         
   4   9  17          4.52          2.99         3.92 o                         
   5   9  17         11.55         -1.59         5.76 o                         
   6   9  17         15.90         14.31         7.84 o                         
   0  10  17         65.14         70.98         6.38 o                         
   1  10  17         79.69         72.63         4.95 o                         
   2  10  17          5.57          7.90         5.06 o                         
   3  10  17        383.42        311.93         7.57 o                         
   4  10  17         90.72        106.55         6.30 o                         
   5  10  17         35.73         28.13        14.77 o                         
   6  10  17         17.84         23.15        14.40 o                         
   1  11  17        277.65        253.25         7.72 o                         
   2  11  17         39.92         52.89         6.08 o                         
   3  11  17         99.35        109.31         7.42 o                         
   4  11  17         67.88         66.24        17.04 o                         
   2  12  17         83.00        117.03        25.38 o                         
   0   0  18          4.16          4.88         2.35 o                         
   1   0  18        248.43        246.21         3.57 o                         
   2   0  18       6894.13       7307.10        68.16 o                         
   3   0  18        247.97        247.83         3.35 o                         
   4   0  18        172.35        159.95         2.79 o                         
   5   0  18         22.61         27.22         1.81 o                         
   6   0  18        175.03        160.63         3.27 o                         
   7   0  18         35.11         33.99         3.03 o                         
   8   0  18         81.94         78.26         4.77 o                         
   9   0  18        158.02        182.31         6.99 o                         
  10   0  18         73.70         89.68        10.35 o                         
   1   1  18        112.98        132.73         1.84 o                         
   2   1  18        349.68        424.75         3.97 o                         
   3   1  18         11.51         16.42         1.14 o                         
   4   1  18        304.62        292.60         2.69 o                         
   5   1  18         74.47         83.77         1.89 o                         
   6   1  18       1051.59       1063.57         8.80 o                         
   7   1  18          7.91          8.09         2.46 o                         
   8   1  18          7.31          9.32         3.35 o                         
   9   1  18         12.13         14.87         3.64 o                         
  10   1  18          9.13         18.23         8.23 o                         
   0   2  18         82.79         81.08         2.29 o                         
   1   2  18          0.40         -0.91         1.22 o                         
   2   2  18        681.30        717.77         5.22 o                         
   3   2  18        810.51        780.88         5.85 o                         
   4   2  18        316.70        319.81         2.87 o                         
   5   2  18        683.33        654.63         4.92 o                         
   6   2  18        240.60        252.75         3.40 o                         
   7   2  18        266.63        239.11         4.33 o                         
   8   2  18         14.67          8.03         3.07 o                         
   9   2  18          0.69          2.31         5.12 o                         
  10   2  18          4.86          3.48        11.22 o                         
   1   3  18       2005.14       2068.41        13.54 o                         
   2   3  18        311.72        335.51         3.61 o                         
   3   3  18         85.28         84.28         1.48 o                         
   4   3  18        147.22        148.06         2.44 o                         
   5   3  18        389.25        397.52         3.73 o                         
   6   3  18          0.54          0.19         1.61 o                         
   7   3  18          5.40          2.68         2.31 o                         
   8   3  18         20.28         16.63         3.94 o                         
   9   3  18         46.75         69.03         9.50 o                         
   0   4  18       2540.39       2594.12        23.15 o                         
   1   4  18         55.09         63.34         1.53 o                         
   2   4  18        472.85        505.83         4.04 o                         
   3   4  18         52.94         46.89         1.54 o                         
   4   4  18        135.83        128.25         2.01 o                         
   5   4  18        121.72        111.20         2.34 o                         
   6   4  18         18.84         16.38         1.96 o                         
   7   4  18        108.85        109.69         4.69 o                         
   8   4  18         19.61         13.06         4.68 o                         
   9   4  18         90.02        105.60        11.84 o                         
   1   5  18          5.79          7.55         1.38 o                         
   2   5  18        203.04        204.94         2.84 o                         
   3   5  18        184.55        165.13         2.40 o                         
   4   5  18        245.86        236.60         2.94 o                         
   5   5  18          0.28          1.94         2.01 o                         
   6   5  18          2.06          1.08         2.24 o                         
   7   5  18          1.53          6.11         3.51 o                         
   8   5  18          4.28         -3.37         5.85 o                         
   9   5  18         36.94          1.08        14.81 o                         
   0   6  18         77.41         75.26         2.77 o                         
   1   6  18          5.95          5.69         1.49 o                         
   2   6  18         73.87         70.66         2.08 o                         
   3   6  18         97.95         90.25         2.26 o                         
   4   6  18         77.83         80.22         2.58 o                         
   5   6  18        355.09        332.16         4.66 o                         
   6   6  18        153.43        152.27         5.12 o                         
   7   6  18         31.19         45.86         4.82 o                         
   8   6  18         91.24         98.10        11.14 o                         
   9   6  18         28.17         31.48        14.51 o                         
   1   7  18        899.64        880.81         7.11 o                         
   2   7  18       4593.55       4419.16        33.43 o                         
   3   7  18          4.32          4.35         1.78 o                         
   4   7  18          0.37          1.59         2.55 o                         
   5   7  18        139.95        141.77         5.59 o                         
   6   7  18        186.17        202.89         5.95 o                         
   7   7  18          0.89         -0.40         6.42 o                         
   8   7  18         34.70         34.27        22.83 o                         
   0   8  18        564.90        579.64         9.26 o                         
   1   8  18        578.86        566.07         5.54 o                         
   2   8  18        419.28        394.74         5.20 o                         
   3   8  18        579.27        569.89         7.36 o                         
   4   8  18        118.63        116.61         4.54 o                         
   5   8  18        124.65        137.75         4.96 o                         
   6   8  18         28.85         15.04         5.41 o                         
   7   8  18         40.84         58.92        12.45 o                         
   1   9  18         88.31        100.14         4.27 o                         
   2   9  18       1167.54       1109.49        13.79 o                         
   3   9  18         59.25         62.93         4.87 o                         
   4   9  18          0.10          0.14         4.13 o                         
   5   9  18         49.31         46.84         5.27 o                         
   6   9  18         70.89         62.91         8.42 o                         
   0  10  18          7.58          4.84         5.68 o                         
   1  10  18        140.12        137.01         5.62 o                         
   2  10  18          4.61          3.07         5.15 o                         
   3  10  18        116.16        103.16         6.37 o                         
   4  10  18        129.60        118.95         6.34 o                         
   5  10  18         34.72         27.31        14.55 o                         
   1  11  18         27.47         28.53         6.67 o                         
   2  11  18         30.73         23.19         6.32 o                         
   3  11  18         23.20         35.93         7.58 o                         
   2  12  18         24.61         34.42        21.17 o                         
   1   1  19        960.70       1014.25         6.71 o                         
   2   1  19       2091.88       2310.95        14.49 o                         
   3   1  19         43.15         32.71         1.35 o                         
   4   1  19         13.95          9.58         1.27 o                         
   5   1  19       1267.33       1252.66         8.45 o                         
   6   1  19        331.36        312.48         3.60 o                         
   7   1  19          2.14          0.46         2.55 o                         
   8   1  19          9.33         19.28         3.68 o                         
   9   1  19         56.26         55.89         4.09 o                         
  10   1  19         35.41         38.54        11.76 o                         
   0   2  19        185.29        183.21         2.99 o                         
   1   2  19       1673.76       1673.34        10.65 o                         
   2   2  19        961.77       1031.89         7.18 o                         
   3   2  19       2263.66       2340.96        15.52 o                         
   4   2  19        159.02        170.69         1.90 o                         
   5   2  19       1330.12       1241.31         9.32 o                         
   6   2  19        954.58        935.17         8.31 o                         
   7   2  19         67.25         73.81         3.08 o                         
   8   2  19         12.08         14.23         3.21 o                         
   9   2  19        165.92        180.24         8.94 o                         
  10   2  19          3.66         11.71        21.77 o                         
   1   3  19         48.70         52.15         1.54 o                         
   2   3  19         26.49         22.96         1.38 o                         
   3   3  19          7.68          4.60         1.28 o                         
   4   3  19        141.10        124.87         1.94 o                         
   5   3  19        457.24        405.63         4.01 o                         
   6   3  19        283.00        271.60         3.64 o                         
   7   3  19         31.28         32.89         2.53 o                         
   8   3  19         21.41         20.70         3.91 o                         
   9   3  19          2.01         -2.16         6.59 o                         
   0   4  19        234.22        224.71         3.65 o                         
   1   4  19         23.55         25.16         1.46 o                         
   2   4  19         72.98         81.56         1.70 o                         
   3   4  19        484.95        456.20         3.87 o                         
   4   4  19        201.10        209.78         2.80 o                         
   5   4  19       1291.75       1265.78         9.55 o                         
   6   4  19          7.06         -0.17         1.93 o                         
   7   4  19          3.95          2.27         3.03 o                         
   8   4  19          3.11         -4.76         4.76 o                         
   9   4  19        205.36        242.49        22.55 o                         
   1   5  19        180.18        189.51         2.32 o                         
   2   5  19        303.56        307.30         2.87 o                         
   3   5  19        263.99        293.01         3.08 o                         
   4   5  19        126.17        119.58         2.49 o                         
   5   5  19         30.74         33.77         2.28 o                         
   6   5  19         14.02         12.15         3.00 o                         
   7   5  19         55.47         55.19         3.84 o                         
   8   5  19         11.19          9.72         6.47 o                         
   9   5  19         79.42        115.84        17.23 o                         
   0   6  19          2.28         -0.95         2.47 o                         
   1   6  19        195.80        196.40         2.46 o                         
   2   6  19        938.16        978.69         7.56 o                         
   3   6  19       1893.16       1832.31        14.41 o                         
   4   6  19          1.66          2.52         2.09 o                         
   5   6  19         14.54         12.71         2.33 o                         
   6   6  19         86.95         71.41         5.27 o                         
   7   6  19          2.85          7.56         5.07 o                         
   8   6  19          1.62         -2.08         6.90 o                         
   9   6  19          3.67          4.76        15.59 o                         
   1   7  19        983.89        962.40         7.52 o                         
   2   7  19         26.38         32.14         2.48 o                         
   3   7  19         21.58         29.01         2.21 o                         
   4   7  19          7.16          8.87         2.95 o                         
   5   7  19         82.38         81.14         3.92 o                         
   6   7  19         66.83         63.58         4.88 o                         
   7   7  19         35.62         40.54         7.37 o                         
   8   7  19          6.49          2.98        11.80 o                         
   0   8  19         51.24         46.19         4.08 o                         
   1   8  19         16.85          7.23         1.96 o                         
   2   8  19         60.14         57.03         3.23 o                         
   3   8  19         23.79         29.67         3.21 o                         
   4   8  19          6.39          5.06         3.71 o                         
   5   8  19         62.07         53.52         4.85 o                         
   6   8  19        125.25        143.03         8.53 o                         
   7   8  19         92.93         69.88        18.05 o                         
   1   9  19         59.68         58.09         3.61 o                         
   2   9  19        162.38        157.48         4.89 o                         
   3   9  19        192.63        162.57         4.97 o                         
   4   9  19        104.57        112.17         5.15 o                         
   5   9  19         35.35         30.91         5.28 o                         
   6   9  19         32.19         37.37         9.52 o                         
   0  10  19        194.55        191.76         8.31 o                         
   1  10  19          0.04         -4.84         4.84 o                         
   2  10  19         10.50         25.09         4.97 o                         
   3  10  19        255.74        247.88         8.40 o                         
   4  10  19         32.95         33.29         7.55 o                         
   1  11  19          6.43         14.26         6.72 o                         
   2  11  19         13.81         15.95         7.42 o                         
   3  11  19        303.35        337.98        18.02 o                         
   0   0  20        421.25        445.79         7.14 o                         
   1   0  20       2078.09       2163.40        19.35 o                         
   2   0  20        181.72        183.50         2.79 o                         
   3   0  20        199.57        198.74         3.37 o                         
   4   0  20        671.88        634.36         6.90 o                         
   5   0  20         66.86         62.55         2.12 o                         
   6   0  20       2185.48       2223.60        22.33 o                         
   7   0  20        540.33        539.71         8.76 o                         
   8   0  20         23.56         26.81         5.13 o                         
   9   0  20         87.24         94.84         7.83 o                         
  10   0  20          6.86         32.23        13.92 o                         
   1   1  20       1082.62       1114.79         7.24 o                         
   2   1  20        315.07        309.38         2.79 o                         
   3   1  20        683.74        787.22         5.85 o                         
   4   1  20         77.75         79.71         1.66 o                         
   5   1  20        292.22        286.49         2.95 o                         
   6   1  20        111.43        107.39         2.42 o                         
   7   1  20         17.50         16.80         2.66 o                         
   8   1  20          4.76         10.70         3.47 o                         
   9   1  20         23.25         26.09         4.19 o                         
  10   1  20          0.70          0.70         8.52 o                         
   0   2  20         25.68         29.79         1.93 o                         
   1   2  20        702.33        714.02         4.97 o                         
   2   2  20        371.97        408.19         3.49 o                         
   3   2  20        183.63        195.62         2.35 o                         
   4   2  20          6.34          1.41         1.25 o                         
   5   2  20       5863.22       5673.23        39.26 o                         
   6   2  20         29.14         22.57         1.63 o                         
   7   2  20         15.50         10.74         2.80 o                         
   8   2  20        120.79        135.49         4.48 o                         
   9   2  20        158.99        191.88         6.85 o                         
  10   2  20          5.08          9.03        23.85 o                         
   1   3  20        566.32        559.75         4.30 o                         
   2   3  20        480.07        523.52         4.19 o                         
   3   3  20         60.83         57.38         1.54 o                         
   4   3  20        202.24        174.75         2.12 o                         
   5   3  20        442.12        407.85         4.54 o                         
   6   3  20        328.04        338.87         4.60 o                         
   7   3  20         24.34         20.91         3.00 o                         
   8   3  20         94.40        107.96         4.74 o                         
   9   3  20          0.18          0.97         7.92 o                         
   0   4  20       1338.39       1288.81        12.59 o                         
   1   4  20         29.49         24.96         1.46 o                         
   2   4  20          5.87          5.31         1.46 o                         
   3   4  20        363.00        346.10         3.15 o                         
   4   4  20          3.10          2.90         1.88 o                         
   5   4  20        301.54        274.49         3.46 o                         
   6   4  20         26.61         25.26         1.90 o                         
   7   4  20          4.83          5.68         4.28 o                         
   8   4  20         10.50          1.71         4.96 o                         
   9   4  20        154.76        197.09        15.02 o                         
   1   5  20        373.21        370.03         3.45 o                         
   2   5  20          7.75          6.16         1.54 o                         
   3   5  20        577.18        543.84         4.98 o                         
   4   5  20          0.81          0.52         1.87 o                         
   5   5  20        539.53        529.64         6.33 o                         
   6   5  20         20.61         18.10         3.29 o                         
   7   5  20          1.99          6.71         4.26 o                         
   8   5  20          1.25         10.98         6.13 o                         
   9   5  20         32.49         42.91        15.70 o                         
   0   6  20        318.72        309.79         4.83 o                         
   1   6  20         21.94         23.78         1.63 o                         
   2   6  20       1434.90       1397.37        10.72 o                         
   3   6  20         13.87         16.85         2.12 o                         
   4   6  20       1064.96       1038.03         9.65 o                         
   5   6  20          1.35          2.62         2.72 o                         
   6   6  20         14.83         17.38         4.29 o                         
   7   6  20        113.19        114.44         6.03 o                         
   8   6  20         53.46         68.69         9.64 o                         
   9   6  20         13.18         13.36        13.99 o                         
   1   7  20        642.17        592.08         5.26 o                         
   2   7  20        521.41        495.03         5.20 o                         
   3   7  20         86.65         74.79         2.73 o                         
   4   7  20         12.98          9.14         2.95 o                         
   5   7  20         86.94         96.11         4.04 o                         
   6   7  20         67.80         69.18         4.93 o                         
   7   7  20         89.81         83.20         9.53 o                         
   8   7  20          2.61         -1.65        10.84 o                         
   0   8  20          0.05          4.57         3.31 o                         
   1   8  20         62.94         74.08         2.39 o                         
   2   8  20         69.16         55.82         3.21 o                         
   3   8  20         22.47         22.57         3.52 o                         
   4   8  20          4.55         13.48         3.83 o                         
   5   8  20         47.49         60.81         4.78 o                         
   6   8  20          0.40         -0.78         5.31 o                         
   7   8  20         86.60         98.65        17.42 o                         
   1   9  20        136.10        143.51         4.50 o                         
   2   9  20        360.20        311.54         6.57 o                         
   3   9  20        726.76        635.54        10.29 o                         
   4   9  20         63.44         53.83         4.70 o                         
   5   9  20         53.46         39.05         5.40 o                         
   6   9  20          1.19         11.47        11.91 o                         
   0  10  20        100.73         97.00         8.33 o                         
   1  10  20         81.17         75.59         5.52 o                         
   2  10  20         11.21          6.53         5.26 o                         
   3  10  20         12.95         12.32         6.43 o                         
   4  10  20          0.76         -5.10         7.90 o                         
   1  11  20         41.32         54.80         9.87 o                         
   2  11  20          5.23          5.67        12.30 o                         
   3  11  20        237.15        256.35        24.63 o                         
   1   1  21          0.39          1.15         1.22 o                         
   2   1  21         12.95          9.38         1.37 o                         
   3   1  21         43.58         55.47         1.52 o                         
   4   1  21         19.24         19.56         1.62 o                         
   5   1  21         15.34         10.56         1.46 o                         
   6   1  21        510.38        469.12         4.94 o                         
   7   1  21         16.83         17.80         2.79 o                         
   8   1  21        142.89        136.14         4.38 o                         
   9   1  21         19.72         24.81         4.30 o                         
  10   1  21         24.93         30.55         8.65 o                         
   0   2  21        477.52        520.62         5.65 o                         
   1   2  21        155.41        167.48         1.99 o                         
   2   2  21        125.54        160.32         2.00 o                         
   3   2  21        118.79        126.36         1.91 o                         
   4   2  21        149.11        136.69         1.97 o                         
   5   2  21        502.99        423.68         4.81 o                         
   6   2  21        155.18        147.80         2.79 o                         
   7   2  21        301.27        303.47         6.01 o                         
   8   2  21          0.72         -3.25         3.43 o                         
   9   2  21        117.64        129.83         6.80 o                         
  10   2  21         23.13         19.87        15.67 o                         
   1   3  21        528.13        573.03         5.23 o                         
   2   3  21         25.28         31.27         1.52 o                         
   3   3  21         20.47         20.36         1.40 o                         
   4   3  21         88.22         90.20         1.68 o                         
   5   3  21        338.54        330.91         4.04 o                         
   6   3  21        128.83        114.60         2.62 o                         
   7   3  21          2.04          4.87         2.92 o                         
   8   3  21         59.93         56.90         5.09 o                         
   9   3  21          0.71         -6.06         7.07 o                         
   0   4  21         29.19         33.60         2.28 o                         
   1   4  21          0.35          3.12         1.50 o                         
   2   4  21         41.01         35.53         1.60 o                         
   3   4  21        171.25        171.36         2.78 o                         
   4   4  21         13.42         15.31         1.96 o                         
   5   4  21        722.93        663.27         6.39 o                         
   6   4  21        144.13        139.07         2.98 o                         
   7   4  21         48.80         43.42         3.88 o                         
   8   4  21         14.87          9.34         5.20 o                         
   9   4  21         24.99         37.66        21.36 o                         
   1   5  21        546.61        532.51         4.39 o                         
   2   5  21          0.16         -0.19         1.55 o                         
   3   5  21          8.82          2.99         1.59 o                         
   4   5  21         58.68         67.94         3.34 o                         
   5   5  21        927.67        904.05        10.16 o                         
   6   5  21         34.86         24.44         3.58 o                         
   7   5  21          9.26          5.38         4.27 o                         
   8   5  21         47.44         56.04         6.63 o                         
   9   5  21         19.49         41.64        16.22 o                         
   0   6  21        819.45        792.60         8.85 o                         
   1   6  21         20.17         20.98         1.76 o                         
   2   6  21        582.19        558.88         4.98 o                         
   3   6  21        535.51        507.67         5.29 o                         
   4   6  21         18.39         14.00         2.37 o                         
   5   6  21          9.80         16.42         3.21 o                         
   6   6  21          3.79          4.00         4.08 o                         
   7   6  21         17.69         19.29         5.40 o                         
   8   6  21          1.45         12.54         8.90 o                         
   9   6  21         15.30         26.05        16.00 o                         
   1   7  21        157.48        159.62         2.59 o                         
   2   7  21          3.48          0.31         2.34 o                         
   3   7  21        852.36        863.31         8.76 o                         
   4   7  21         73.73         72.74         3.42 o                         
   5   7  21         34.42         41.06         3.74 o                         
   6   7  21         48.84         40.34         4.80 o                         
   7   7  21         15.28          7.15         8.98 o                         
   8   7  21          0.00         16.51        11.31 o                         
   0   8  21         15.33         13.32         3.24 o                         
   1   8  21         35.03         27.79         2.17 o                         
   2   8  21         88.81         71.98         3.52 o                         
   3   8  21         99.32         97.98         4.07 o                         
   4   8  21        257.55        234.20         5.34 o                         
   5   8  21          7.96          5.07         4.68 o                         
   6   8  21         26.05         21.06         5.42 o                         
   7   8  21          8.72         24.82        17.04 o                         
   1   9  21          3.58          0.67         4.50 o                         
   2   9  21         39.42         35.81         4.62 o                         
   3   9  21         40.09         35.22         4.46 o                         
   4   9  21         13.19          6.01         4.67 o                         
   5   9  21          5.41          8.16         5.68 o                         
   6   9  21         72.38         64.29        12.65 o                         
   0  10  21        155.65        148.65         7.58 o                         
   1  10  21         32.29         38.07         5.26 o                         
   2  10  21          0.43         -1.89         5.70 o                         
   3  10  21        215.74        214.03        14.79 o                         
   4  10  21         70.76        104.80        15.51 o                         
   1  11  21        131.84        105.24        11.70 o                         
   2  11  21          5.69         14.92        25.96 o                         
   3  11  21         14.14          1.41        18.49 o                         
   0   0  22       1130.54       1064.34        14.76 o                         
   1   0  22        257.68        277.17         4.93 o                         
   2   0  22        110.13        103.75         2.28 o                         
   3   0  22         26.99         16.15         2.47 o                         
   4   0  22        332.29        320.49         4.58 o                         
   5   0  22        245.82        250.18         4.87 o                         
   6   0  22       1398.22       1366.65        14.59 o                         
   7   0  22         99.58         95.40         3.98 o                         
   8   0  22          1.75         -0.50         5.30 o                         
   9   0  22          8.75          9.18         7.74 o                         
  10   0  22        327.52        361.14        23.93 o                         
   1   1  22         31.60         28.69         1.34 o                         
   2   1  22        524.51        543.37         4.32 o                         
   3   1  22         49.81         55.42         1.50 o                         
   4   1  22       1440.90       1406.12        10.02 o                         
   5   1  22         78.48         75.87         1.92 o                         
   6   1  22        222.65        232.44         3.50 o                         
   7   1  22        123.50        119.75         3.80 o                         
   8   1  22          2.05         -3.62         3.62 o                         
   9   1  22         37.32         42.32         4.87 o                         
  10   1  22         10.68          1.92         8.39 o                         
   0   2  22          1.11         11.79         1.78 o                         
   1   2  22        106.93        105.61         1.72 o                         
   2   2  22        680.94        687.64         5.44 o                         
   3   2  22        122.27        125.23         2.16 o                         
   4   2  22        953.77        938.41         6.99 o                         
   5   2  22       1476.90       1363.85        11.11 o                         
   6   2  22          2.88          1.73         1.91 o                         
   7   2  22         81.94         79.40         3.25 o                         
   8   2  22         49.47         56.25         4.14 o                         
   9   2  22          0.93          2.52         5.62 o                         
  10   2  22          0.21         -7.07        16.67 o                         
   1   3  22       1684.05       1705.31        11.63 o                         
   2   3  22        457.02        455.97         4.24 o                         
   3   3  22         92.10         98.58         1.77 o                         
   4   3  22          7.36          5.33         1.34 o                         
   5   3  22        480.76        443.45         5.28 o                         
   6   3  22        487.63        429.66         5.37 o                         
   7   3  22         38.85         31.22         3.17 o                         
   8   3  22         68.44         68.07         6.68 o                         
   9   3  22         31.65         34.83        11.25 o                         
   0   4  22        535.94        555.94         6.57 o                         
   1   4  22       1131.27       1094.71         7.64 o                         
   2   4  22        284.45        260.15         3.32 o                         
   3   4  22        212.78        213.11         2.57 o                         
   4   4  22        151.21        157.71         2.76 o                         
   5   4  22        737.64        737.07         6.84 o                         
   6   4  22          1.41          1.79         2.20 o                         
   7   4  22         17.38         23.06         4.19 o                         
   8   4  22          9.66         11.56         5.35 o                         
   9   4  22          0.11        -13.77        13.77 o                         
   1   5  22        678.04        662.47         5.21 o                         
   2   5  22        227.22        200.30         2.66 o                         
   3   5  22         16.45          9.67         1.88 o                         
   4   5  22       1000.11       1001.92        10.26 o                         
   5   5  22        383.86        381.22         5.81 o                         
   6   5  22         25.36         13.78         3.64 o                         
   7   5  22         59.55         65.30         4.73 o                         
   8   5  22         35.27         31.19         6.86 o                         
   9   5  22          2.10        -14.77        14.77 o                         
   0   6  22        541.79        546.72         6.99 o                         
   1   6  22        122.70        124.68         2.98 o                         
   2   6  22         56.75         52.10         2.30 o                         
   3   6  22         26.68         26.65         2.51 o                         
   4   6  22         68.16         64.55         3.06 o                         
   5   6  22         50.49         53.11         3.91 o                         
   6   6  22        111.90        102.02         5.04 o                         
   7   6  22          1.40          6.68         5.40 o                         
   8   6  22         13.93          3.55         9.14 o                         
   9   6  22          6.32          2.53        15.70 o                         
   1   7  22         43.35         43.22         2.03 o                         
   2   7  22       1756.23       1685.90        14.37 o                         
   3   7  22        146.01        149.25         3.40 o                         
   4   7  22         36.80         42.87         3.49 o                         
   5   7  22         10.13          2.44         3.66 o                         
   6   7  22         82.69        109.27         5.95 o                         
   7   7  22         28.74         26.71         9.61 o                         
   8   7  22        100.97        148.25        13.31 o                         
   0   8  22          6.56          8.61         3.49 o                         
   1   8  22         50.62         45.21         2.54 o                         
   2   8  22        120.48        101.86         3.74 o                         
   3   8  22          4.55          1.97         3.38 o                         
   4   8  22         16.06         17.83         3.79 o                         
   5   8  22         16.50         12.47         4.88 o                         
   6   8  22         17.94         26.50         6.55 o                         
   7   8  22         44.11         56.04        17.60 o                         
   1   9  22         78.53         53.18         4.55 o                         
   2   9  22         96.80         98.21         5.02 o                         
   3   9  22        104.73        103.87         5.55 o                         
   4   9  22         11.82         11.84         5.10 o                         
   5   9  22          8.28          5.77         7.25 o                         
   0  10  22        110.50        100.02         7.87 o                         
   1  10  22          0.82          3.44         5.36 o                         
   2  10  22         75.98         81.32         6.38 o                         
   3  10  22        161.33        134.47         7.95 o                         
   4  10  22         60.91         37.58        12.06 o                         
   1  11  22          0.35         -7.59        10.39 o                         
   2  11  22         95.36        132.55        21.96 o                         
   3  11  22          5.64         -8.60        18.35 o                         
   1   1  23        181.91        191.84         2.14 o                         
   2   1  23         74.16         94.05         1.94 o                         
   3   1  23        289.55        284.70         3.34 o                         
   4   1  23        104.34         97.59         1.96 o                         
   5   1  23        489.74        460.58         4.68 o                         
   6   1  23        271.18        242.68         4.44 o                         
   7   1  23        245.80        268.38         5.78 o                         
   8   1  23         12.28         18.30         3.70 o                         
   9   1  23          8.55          8.93         5.28 o                         
  10   1  23         44.94         52.15        10.66 o                         
   0   2  23        487.04        595.47         5.87 o                         
   1   2  23        194.71        210.60         2.30 o                         
   2   2  23        185.10        208.78         2.29 o                         
   3   2  23         26.86         28.00         1.47 o                         
   4   2  23        183.19        191.84         2.70 o                         
   5   2  23         32.87         33.67         2.37 o                         
   6   2  23         72.46         61.88         2.38 o                         
   7   2  23         47.48         56.09         3.11 o                         
   8   2  23          2.29          4.93         3.97 o                         
   9   2  23         29.38         30.02         6.58 o                         
   1   3  23         31.65         23.45         1.50 o                         
   2   3  23         95.83         99.74         1.87 o                         
   3   3  23        103.82        112.53         1.88 o                         
   4   3  23        177.72        179.67         2.72 o                         
   5   3  23        249.09        193.21         3.59 o                         
   6   3  23        224.30        212.59         3.96 o                         
   7   3  23         54.82         56.00         3.44 o                         
   8   3  23         13.52         19.72         5.35 o                         
   9   3  23         11.88          4.67         7.75 o                         
   0   4  23        186.98        187.93         3.68 o                         
   1   4  23        869.22        838.39         6.14 o                         
   2   4  23        642.19        626.31         4.90 o                         
   3   4  23          9.27          5.22         1.59 o                         
   4   4  23        290.39        280.47         4.19 o                         
   5   4  23        193.47        193.56         3.52 o                         
   6   4  23          0.01          5.60         3.22 o                         
   7   4  23         15.18         15.30         4.28 o                         
   8   4  23          0.20          7.12         6.29 o                         
   9   4  23         23.01         47.41        15.22 o                         
   1   5  23         71.27         64.41         1.95 o                         
   2   5  23       2041.99       1914.37        13.59 o                         
   3   5  23          3.07         -0.94         1.72 o                         
   4   5  23        208.95        199.31         3.07 o                         
   5   5  23         24.42         27.10         2.79 o                         
   6   5  23         98.34         94.78         4.07 o                         
   7   5  23        111.23        110.84         5.71 o                         
   8   5  23         83.32         96.57         8.46 o                         
   9   5  23          1.71          1.19        14.66 o                         
   0   6  23         13.77         16.48         2.81 o                         
   1   6  23         91.11         88.75         2.23 o                         
   2   6  23        407.22        383.95         4.56 o                         
   3   6  23        108.10         86.65         2.39 o                         
   4   6  23          1.34         -0.32         3.06 o                         
   5   6  23         14.35         23.51         3.36 o                         
   6   6  23          0.01          2.60         4.71 o                         
   7   6  23         30.72         26.00         5.51 o                         
   8   6  23          7.40         -0.29         9.12 o                         
   1   7  23        410.70        380.44         4.13 o                         
   2   7  23       1219.62       1112.21         9.86 o                         
   3   7  23        314.54        319.16         5.15 o                         
   4   7  23        379.11        366.32         6.29 o                         
   5   7  23         19.37         21.85         4.12 o                         
   6   7  23         26.52         37.98         5.11 o                         
   7   7  23         29.01         36.18        11.02 o                         
   8   7  23         30.64         42.57        15.93 o                         
   0   8  23        153.29        146.72         4.47 o                         
   1   8  23         29.78         22.93         2.66 o                         
   2   8  23         85.24         80.25         4.10 o                         
   3   8  23          0.00         -1.90         3.52 o                         
   4   8  23         62.41         66.36         4.00 o                         
   5   8  23         21.28         18.00         4.83 o                         
   6   8  23        222.01        251.84        15.04 o                         
   7   8  23         83.79         66.46        17.23 o                         
   1   9  23          2.77          4.98         4.30 o                         
   2   9  23        166.79        154.38         6.07 o                         
   3   9  23         83.78         79.27         5.02 o                         
   4   9  23          3.91         -0.24         4.87 o                         
   5   9  23         56.27         66.66         6.85 o                         
   0  10  23        538.03        570.62        16.12 o                         
   1  10  23          1.81          1.45         5.08 o                         
   2  10  23         62.67         61.74         6.29 o                         
   3  10  23        118.50        120.30         7.98 o                         
   4  10  23        274.55        296.43        16.95 o                         
   1  11  23         45.28         45.78        21.48 o                         
   2  11  23         22.26         -1.56        19.76 o                         
   0   0  24        441.81        438.66        12.67 o                         
   1   0  24        767.73        830.69         9.24 o                         
   2   0  24         56.00         75.98         2.27 o                         
   3   0  24       1296.56       1267.61        12.13 o                         
   4   0  24        197.36        217.95         3.55 o                         
   5   0  24        401.31        376.32         5.90 o                         
   6   0  24       2192.49       2096.64        23.97 o                         
   7   0  24         19.84         16.82         4.98 o                         
   8   0  24         62.85         72.60         6.19 o                         
   9   0  24        123.40        159.32         9.85 o                         
   1   1  24         23.60         19.37         1.43 o                         
   2   1  24          4.95          5.97         1.45 o                         
   3   1  24        312.05        297.79         3.39 o                         
   4   1  24        627.88        656.40         5.55 o                         
   5   1  24         14.76         10.44         1.88 o                         
   6   1  24       1972.22       1942.71        16.62 o                         
   7   1  24         34.77         34.82         2.81 o                         
   8   1  24        274.33        290.77         5.76 o                         
   9   1  24         28.59         32.28         7.89 o                         
   0   2  24       2296.76       2241.50        18.70 o                         
   1   2  24        118.74        105.89         1.80 o                         
   2   2  24        241.00        252.38         2.52 o                         
   3   2  24       1223.53       1215.37         8.26 o                         
   4   2  24        821.32        799.25         6.65 o                         
   5   2  24        766.52        735.73         7.49 o                         
   6   2  24         26.63         19.80         2.44 o                         
   7   2  24        134.91        141.65         5.00 o                         
   8   2  24         20.60         22.43         4.92 o                         
   9   2  24         63.65         69.47         6.89 o                         
   1   3  24        773.01        726.59         5.14 o                         
   2   3  24         60.31         62.85         1.72 o                         
   3   3  24          4.74          4.66         1.49 o                         
   4   3  24          0.07          0.83         1.64 o                         
   5   3  24         55.89         40.77         2.78 o                         
   6   3  24         18.40         17.98         2.54 o                         
   7   3  24          3.78          6.18         3.11 o                         
   8   3  24         32.26         39.79         5.81 o                         
   9   3  24          5.88          6.43         8.73 o                         
   0   4  24        296.54        308.59         4.52 o                         
   1   4  24         86.61         81.08         1.99 o                         
   2   4  24        390.31        402.24         3.63 o                         
   3   4  24          5.43          5.02         1.66 o                         
   4   4  24          0.01         -0.01         1.87 o                         
   5   4  24        177.27        172.12         3.54 o                         
   6   4  24        275.72        238.69         4.89 o                         
   7   4  24         11.38          7.55         4.27 o                         
   8   4  24          3.71         -6.18         6.23 o                         
   9   4  24         69.27         99.32        16.82 o                         
   1   5  24       1043.04       1005.39         7.60 o                         
   2   5  24       2157.89       1965.97        14.74 o                         
   3   5  24         71.03         48.95         2.16 o                         
   4   5  24        294.71        271.71         3.95 o                         
   5   5  24         94.70         93.28         3.53 o                         
   6   5  24         20.48         23.13         3.65 o                         
   7   5  24          0.05          2.73         4.77 o                         
   8   5  24         11.58         22.57         9.65 o                         
   9   5  24         24.58         27.16        15.70 o                         
   0   6  24        733.80        730.37         9.68 o                         
   1   6  24         20.17         22.44         2.03 o                         
   2   6  24         19.18         11.58         2.08 o                         
   3   6  24         53.84         44.10         2.24 o                         
   4   6  24        331.35        354.41         6.25 o                         
   5   6  24         24.05         23.17         3.75 o                         
   6   6  24        108.96        117.03         5.45 o                         
   7   6  24        120.64        134.38         7.20 o                         
   8   6  24         38.15         48.02        11.23 o                         
   1   7  24          0.06          0.48         2.11 o                         
   2   7  24         26.29         33.54         2.85 o                         
   3   7  24          2.66          6.17         3.29 o                         
   4   7  24        387.87        372.05         6.41 o                         
   5   7  24         26.48         46.50         5.22 o                         
   6   7  24         89.70        112.36         6.02 o                         
   7   7  24         49.41         39.64         9.59 o                         
   8   7  24         23.58         35.80        15.33 o                         
   0   8  24         19.89         20.28         3.75 o                         
   1   8  24         12.35         12.16         2.63 o                         
   2   8  24         10.54         11.20         3.78 o                         
   3   8  24         12.66         16.08         3.55 o                         
   4   8  24         28.40         26.53         3.87 o                         
   5   8  24          3.53         16.89         5.27 o                         
   6   8  24          3.60         12.69         8.05 o                         
   1   9  24         18.02         22.75         4.37 o                         
   2   9  24          0.73         -1.23         4.30 o                         
   3   9  24        362.47        375.70         8.36 o                         
   4   9  24         34.53         52.44         5.55 o                         
   5   9  24          2.29         -7.40         7.68 o                         
   0  10  24         18.56         16.08         7.41 o                         
   1  10  24         12.24         14.39         5.08 o                         
   2  10  24         29.78         44.75         6.60 o                         
   3  10  24         62.94         63.62        12.29 o                         
   1  11  24         44.76         34.40        15.85 o                         
   2  11  24         25.98         38.45        15.91 o                         
   1   1  25         24.45         28.60         1.53 o                         
   2   1  25          3.91          4.13         1.50 o                         
   3   1  25        113.27        106.65         1.90 o                         
   4   1  25          3.06          1.72         1.84 o                         
   5   1  25        173.90        144.54         3.72 o                         
   6   1  25          0.98         -0.74         1.40 o                         
   7   1  25        573.76        557.32         7.26 o                         
   8   1  25        298.76        323.38         6.36 o                         
   9   1  25         23.72         33.52         5.87 o                         
   0   2  25       2618.62       2667.86        22.07 o                         
   1   2  25         15.82         13.65         1.52 o                         
   2   2  25        721.45        767.31         5.38 o                         
   3   2  25          0.01          0.23         1.45 o                         
   4   2  25        105.66        108.39         2.22 o                         
   5   2  25         24.66         21.07         1.54 o                         
   6   2  25        222.78        233.58         4.28 o                         
   7   2  25          3.69         10.82         3.00 o                         
   8   2  25         45.05         38.13         5.21 o                         
   9   2  25         93.95        118.29         7.87 o                         
   1   3  25       1688.56       1605.90        10.32 o                         
   2   3  25          6.03          6.57         1.59 o                         
   3   3  25        287.10        300.54         3.19 o                         
   4   3  25        317.89        295.69         5.15 o                         
   5   3  25          8.37         13.09         2.77 o                         
   6   3  25        798.80        726.25         9.03 o                         
   7   3  25         24.76         24.98         3.74 o                         
   8   3  25         43.07         37.51         5.80 o                         
   9   3  25          1.27         -7.71         8.57 o                         
   0   4  25          3.23         -0.82         2.34 o                         
   1   4  25        660.24        667.27         5.24 o                         
   2   4  25        379.33        374.29         3.74 o                         
   3   4  25        233.95        245.48         3.38 o                         
   4   4  25        205.12        217.13         4.14 o                         
   5   4  25        200.85        184.98         3.88 o                         
   6   4  25          0.31         -0.84         3.60 o                         
   7   4  25          7.06          4.73         4.55 o                         
   8   4  25          0.80         -3.43         7.17 o                         
   9   4  25          9.16         24.78        15.74 o                         
   1   5  25        271.48        254.40         3.07 o                         
   2   5  25        404.74        382.52         4.30 o                         
   3   5  25        148.75        139.57         2.77 o                         
   4   5  25         11.82         12.27         2.07 o                         
   5   5  25        222.69        204.57         4.66 o                         
   6   5  25         64.28         76.68         4.74 o                         
   7   5  25         18.59         12.68         5.32 o                         
   8   5  25         22.04          4.64        14.31 o                         
   9   5  25          0.64         13.88        15.11 o                         
   0   6  25        485.49        462.08         6.63 o                         
   1   6  25         90.37         83.67         2.38 o                         
   2   6  25         24.58         25.75         2.27 o                         
   3   6  25         53.14         60.43         2.18 o                         
   4   6  25        194.55        196.75         4.21 o                         
   5   6  25        475.19        460.94         7.56 o                         
   6   6  25          8.00          8.57         4.77 o                         
   7   6  25         57.79         64.45         6.93 o                         
   8   6  25          0.75          1.34        16.89 o                         
   1   7  25          2.75          2.33         2.18 o                         
   2   7  25         38.04         52.56         2.99 o                         
   3   7  25         23.28         24.47         3.28 o                         
   4   7  25         67.13         54.05         3.74 o                         
   5   7  25         52.33         69.18         5.35 o                         
   6   7  25        128.34        129.79         6.43 o                         
   7   7  25          1.63         -1.11         9.62 o                         
   0   8  25        361.65        317.91         6.79 o                         
   1   8  25          9.89          9.39         3.14 o                         
   2   8  25          2.78         -1.39         3.79 o                         
   3   8  25        198.16        194.52         4.83 o                         
   4   8  25         79.01         69.63         4.19 o                         
   5   8  25          1.84         -0.01         5.04 o                         
   6   8  25         12.89         10.30         7.26 o                         
   1   9  25        107.53        111.31         5.01 o                         
   2   9  25          4.51          4.40         4.87 o                         
   3   9  25         86.24         81.15         5.60 o                         
   4   9  25          6.82         10.12         5.59 o                         
   5   9  25          1.69          2.21         8.73 o                         
   0  10  25         10.73         23.81         7.14 o                         
   1  10  25         11.21         14.03         5.75 o                         
   2  10  25         78.26         89.02         8.49 o                         
   3  10  25          1.34          7.55        15.33 o                         
   1  11  25          4.81          4.46        14.68 o                         
   2  11  25         17.06         10.14        13.26 o                         
   0   0  26       1630.16       1686.76        28.85 o                         
   1   0  26         15.92         11.51         2.42 o                         
   2   0  26        670.59        682.79         7.22 o                         
   3   0  26        149.10        131.37         2.86 o                         
   4   0  26        574.76        596.26         7.43 o                         
   5   0  26         84.27         71.25         3.61 o                         
   6   0  26        499.56        482.22         7.60 o                         
   7   0  26         15.66         16.99         4.74 o                         
   8   0  26        572.00        684.24        21.84 o                         
   9   0  26         22.44         24.24         9.27 o                         
   1   1  26          7.75          4.73         1.54 o                         
   2   1  26        204.13        196.71         3.15 o                         
   3   1  26        170.75        159.49         2.39 o                         
   4   1  26        311.02        239.85         3.14 o                         
   5   1  26         23.04         30.26         2.26 o                         
   6   1  26        147.42        134.47         3.23 o                         
   7   1  26         76.06         82.51         3.94 o                         
   8   1  26         42.04         37.80         4.25 o                         
   9   1  26          1.71         12.11         6.65 o                         
   0   2  26        471.74        493.62         6.93 o                         
   1   2  26          0.39          0.94         1.56 o                         
   2   2  26        291.06        290.73         2.74 o                         
   3   2  26         50.53         45.78         1.74 o                         
   4   2  26          6.49          6.42         1.82 o                         
   5   2  26       1299.26       1138.19        10.26 o                         
   6   2  26        823.55        844.42         9.38 o                         
   7   2  26        210.95        211.78         4.79 o                         
   8   2  26        141.16        129.37         6.22 o                         
   9   2  26         37.52         54.12        10.18 o                         
   1   3  26         29.35         20.82         1.68 o                         
   2   3  26         78.46         78.28         1.88 o                         
   3   3  26          4.58          0.14         1.69 o                         
   4   3  26        121.27        121.63         2.80 o                         
   5   3  26          4.42          6.24         2.91 o                         
   6   3  26        100.86         87.37         4.20 o                         
   7   3  26        437.71        442.42         7.15 o                         
   8   3  26          1.77          4.36         5.45 o                         
   9   3  26         91.39         88.01        11.65 o                         
   0   4  26         10.99          8.25         2.44 o                         
   1   4  26       3072.28       3072.78        21.11 o                         
   2   4  26        927.64        902.93         6.94 o                         
   3   4  26       1069.65       1072.53         8.97 o                         
   4   4  26        166.97        153.91         3.04 o                         
   5   4  26          3.36          4.78         3.00 o                         
   6   4  26         39.35         30.59         4.00 o                         
   7   4  26         18.88         23.74         4.61 o                         
   8   4  26          0.87         -7.81         7.81 o                         
   9   4  26        100.00        131.84        18.53 o                         
   1   5  26         24.06         24.60         1.96 o                         
   2   5  26        208.28        214.19         3.40 o                         
   3   5  26         18.24         13.96         2.09 o                         
   4   5  26         54.96         55.31         3.65 o                         
   5   5  26         44.40         39.18         3.52 o                         
   6   5  26         36.85         35.27         4.60 o                         
   7   5  26          0.79          3.93         5.29 o                         
   8   5  26          8.92         32.86        12.95 o                         
   0   6  26       2470.53       2424.04        25.44 o                         
   1   6  26        244.20        218.14         3.37 o                         
   2   6  26        152.89        184.27         3.21 o                         
   3   6  26        467.91        434.19         5.42 o                         
   4   6  26          0.37         -3.40         3.40 o                         
   5   6  26         29.68         27.25         3.97 o                         
   6   6  26         90.23         96.61         5.93 o                         
   7   6  26          6.06          2.60         8.34 o                         
   1   7  26        443.07        442.48         5.12 o                         
   2   7  26        207.74        194.81         4.32 o                         
   3   7  26         64.51         72.35         3.70 o                         
   4   7  26        246.58        219.48         4.94 o                         
   5   7  26        289.26        287.38         6.53 o                         
   6   7  26         57.61         59.26         6.82 o                         
   7   7  26         32.10         50.52        14.14 o                         
   0   8  26          9.40         10.98         3.95 o                         
   1   8  26        130.70        125.20         4.31 o                         
   2   8  26          1.25          2.20         3.59 o                         
   3   8  26         69.57         82.83         4.14 o                         
   4   8  26        166.27        168.05         4.99 o                         
   5   8  26          0.00         -5.15         5.15 o                         
   6   8  26          9.37         19.91        11.73 o                         
   1   9  26         24.94         24.42         4.03 o                         
   2   9  26          0.00          2.77         4.85 o                         
   3   9  26          0.07          0.29         4.80 o                         
   4   9  26         33.20         30.55         6.21 o                         
   5   9  26          0.28         -2.91        10.54 o                         
   0  10  26          0.44          6.05         9.79 o                         
   1  10  26          0.18          1.28         7.05 o                         
   2  10  26         30.31         33.56         7.81 o                         
   3  10  26          0.76         -1.38        16.93 o                         
   1  11  26          9.32         -6.14        17.75 o                         
   2  11  26          0.00          6.40        19.87 o                         
   1   1  27          6.94          2.83         1.61 o                         
   2   1  27        970.14        996.38         6.94 o                         
   3   1  27         75.57         70.09         2.01 o                         
   4   1  27        150.55        141.17         2.78 o                         
   5   1  27         98.47         83.47         2.65 o                         
   6   1  27         82.05         68.58         2.76 o                         
   7   1  27        108.37        110.80         4.18 o                         
   8   1  27          9.86         10.57         4.27 o                         
   9   1  27         10.24         14.58         6.98 o                         
   0   2  27       2078.01       2006.15        17.00 o                         
   1   2  27       1319.13       1279.29         8.48 o                         
   2   2  27          1.33          2.75         1.53 o                         
   3   2  27        208.68        189.05         2.77 o                         
   4   2  27         32.44         28.11         1.95 o                         
   5   2  27         60.22         84.17         2.29 o                         
   6   2  27         95.87         90.62         3.27 o                         
   7   2  27        151.11        143.70         4.34 o                         
   8   2  27         67.76         85.88         6.33 o                         
   9   2  27          0.10         21.62         9.08 o                         
   1   3  27         64.11         58.58         1.79 o                         
   2   3  27         62.44         55.69         1.85 o                         
   3   3  27        137.72        113.67         2.31 o                         
   4   3  27        506.62        459.87         5.28 o                         
   5   3  27          0.61         -0.40         2.80 o                         
   6   3  27        289.44        248.15         5.51 o                         
   7   3  27        451.52        466.86         7.71 o                         
   8   3  27         19.97         12.97         6.49 o                         
   9   3  27          1.81          4.65        13.10 o                         
   0   4  27        456.72        451.20         5.78 o                         
   1   4  27        525.77        504.20         4.98 o                         
   2   4  27        318.87        332.70         3.63 o                         
   3   4  27        199.64        180.33         3.05 o                         
   4   4  27        356.57        308.27         4.23 o                         
   5   4  27        113.34        100.19         3.76 o                         
   6   4  27          0.81          4.87         4.01 o                         
   7   4  27         54.55         63.16         4.67 o                         
   8   4  27         36.32         33.11         8.82 o                         
   9   4  27          2.24          8.63        14.81 o                         
   1   5  27         17.56         19.60         2.14 o                         
   2   5  27          0.69          1.18         2.19 o                         
   3   5  27         89.39         77.98         2.62 o                         
   4   5  27          2.07          5.48         2.89 o                         
   5   5  27          4.12          2.79         3.30 o                         
   6   5  27         39.55         51.49         5.59 o                         
   7   5  27          0.01          5.70         5.50 o                         
   8   5  27        100.81        137.93        14.74 o                         
   0   6  27        271.99        285.01         5.69 o                         
   1   6  27         10.51         14.93         2.39 o                         
   2   6  27         13.80          5.43         2.42 o                         
   3   6  27        600.11        538.77         6.67 o                         
   4   6  27        110.33        118.13         4.16 o                         
   5   6  27         38.32         38.81         5.10 o                         
   6   6  27         64.89         76.93         5.86 o                         
   7   6  27          9.41         26.09         8.28 o                         
   1   7  27         83.82         77.41         2.92 o                         
   2   7  27         98.09        100.19         4.21 o                         
   3   7  27          9.04          9.27         3.55 o                         
   4   7  27         10.69         11.92         3.94 o                         
   5   7  27        102.72        116.61         5.66 o                         
   6   7  27          0.43         -3.57         7.66 o                         
   7   7  27         13.72         47.33        15.59 o                         
   0   8  27        524.39        451.10         8.42 o                         
   1   8  27         40.38         37.85         3.67 o                         
   2   8  27         28.00         29.52         3.74 o                         
   3   8  27          1.25          1.83         3.80 o                         
   4   8  27         46.49         44.35         4.29 o                         
   5   8  27         14.70         18.13         5.76 o                         
   6   8  27          2.01         -5.02        16.00 o                         
   1   9  27         26.49         34.00         4.69 o                         
   2   9  27         43.81         36.59         5.22 o                         
   3   9  27          1.06         -2.83         5.18 o                         
   4   9  27         13.35         19.85         9.00 o                         
   5   9  27          0.19          8.97        15.55 o                         
   0  10  27          2.95         12.15        10.08 o                         
   1  10  27         28.37         46.93         8.52 o                         
   2  10  27         32.65         46.55        11.03 o                         
   3  10  27        122.57        126.86        20.39 o                         
   1  11  27         17.88         42.91        17.53 o                         
   0   0  28       3647.43       3517.30        72.52 o                         
   1   0  28        131.86        140.49         3.34 o                         
   2   0  28        186.43        180.41         3.53 o                         
   3   0  28        409.40        411.74         5.25 o                         
   4   0  28        910.03        755.17         9.23 o                         
   5   0  28          7.40          5.47         3.73 o                         
   6   0  28         22.13         16.64         2.92 o                         
   7   0  28        152.06        150.93         8.46 o                         
   8   0  28         10.40          7.28         5.97 o                         
   9   0  28         13.25          3.24        15.33 o                         
   1   1  28         26.66         29.19         1.74 o                         
   2   1  28        177.38        167.09         2.75 o                         
   3   1  28         24.43         23.25         1.83 o                         
   4   1  28         39.35         34.69         2.16 o                         
   5   1  28        223.08        181.10         4.71 o                         
   6   1  28          6.57          5.95         2.79 o                         
   7   1  28         30.04         32.33         3.54 o                         
   8   1  28        164.40        181.45         5.68 o                         
   9   1  28         11.70          8.36         8.39 o                         
   0   2  28        690.58        675.15         7.59 o                         
   1   2  28       1205.15       1151.90         7.68 o                         
   2   2  28         32.58         26.39         1.66 o                         
   3   2  28         68.97         62.91         2.11 o                         
   4   2  28        558.62        502.01         5.02 o                         
   5   2  28         25.07         17.70         2.20 o                         
   6   2  28        113.65        109.47         3.95 o                         
   7   2  28        209.63        159.86         4.92 o                         
   8   2  28          0.57          1.30         5.68 o                         
   9   2  28          0.03          9.92        10.22 o                         
   1   3  28         62.70         71.43         1.94 o                         
   2   3  28        114.16        124.41         2.40 o                         
   3   3  28        165.71        160.53         2.66 o                         
   4   3  28          1.41          0.12         2.22 o                         
   5   3  28          2.48         -1.50         2.85 o                         
   6   3  28        120.51        131.58         4.51 o                         
   7   3  28         14.37         13.64         3.95 o                         
   8   3  28         20.60         26.97         7.16 o                         
   9   3  28          0.31         17.97        14.59 o                         
   0   4  28         72.51         80.63         2.94 o                         
   1   4  28        398.39        367.62         3.79 o                         
   2   4  28         25.96         19.96         2.00 o                         
   3   4  28        156.81        129.35         2.91 o                         
   4   4  28         58.88         70.06         2.78 o                         
   5   4  28          9.57          3.14         3.23 o                         
   6   4  28         14.57         19.67         4.16 o                         
   7   4  28         36.45         33.23         5.51 o                         
   8   4  28         93.26        109.16        16.87 o                         
   1   5  28         92.77         89.31         2.58 o                         
   2   5  28        131.02        141.19         2.86 o                         
   3   5  28         67.83         62.43         2.60 o                         
   4   5  28          0.77          0.56         3.37 o                         
   5   5  28         28.04         33.10         4.19 o                         
   6   5  28         67.68         86.15         4.96 o                         
   7   5  28        205.00        246.11         9.24 o                         
   8   5  28         94.71        134.30        20.32 o                         
   0   6  28        288.86        280.78         5.92 o                         
   1   6  28         58.42         62.41         2.84 o                         
   2   6  28        617.50        571.77         6.62 o                         
   3   6  28          0.56          0.94         2.87 o                         
   4   6  28        186.73        172.11         5.31 o                         
   5   6  28         12.85         17.17         4.33 o                         
   6   6  28          9.67         12.15         5.73 o                         
   7   6  28          6.18         -9.11         9.11 o                         
   1   7  28        144.46        150.38         4.88 o                         
   2   7  28         21.78         29.82         3.67 o                         
   3   7  28          9.15          8.69         3.62 o                         
   4   7  28        179.10        194.99         5.76 o                         
   5   7  28         14.18         21.34         4.97 o                         
   6   7  28         55.61         38.27         6.71 o                         
   7   7  28         36.07         45.32        15.82 o                         
   0   8  28       1284.47       1289.39        17.91 o                         
   1   8  28         72.30         70.80         3.91 o                         
   2   8  28         40.42         40.63         4.06 o                         
   3   8  28         20.12         16.46         3.99 o                         
   4   8  28        186.80        211.68         5.69 o                         
   5   8  28        130.81        158.56         7.42 o                         
   1   9  28          8.34          6.35         4.54 o                         
   2   9  28        103.25         99.36         5.24 o                         
   3   9  28        245.24        254.43         7.64 o                         
   4   9  28         36.62         31.04        10.59 o                         
   0  10  28         22.61         41.66        11.08 o                         
   1  10  28          2.54          7.99         7.44 o                         
   2  10  28         38.98         45.32        10.87 o                         
   1  11  28         20.23          7.67        17.82 o                         
   1   1  29         95.41         94.02         2.13 o                         
   2   1  29        221.07        223.67         2.91 o                         
   3   1  29        186.74        171.15         2.66 o                         
   4   1  29        719.72        650.94         6.54 o                         
   5   1  29          9.67          4.21         2.11 o                         
   6   1  29         75.91         83.27         3.82 o                         
   7   1  29         89.21         75.36         4.05 o                         
   8   1  29        109.16        138.31         5.80 o                         
   9   1  29         51.64         49.94         8.70 o                         
   0   2  29       1635.40       1606.91        14.78 o                         
   1   2  29        408.73        391.12         3.56 o                         
   2   2  29          6.44          7.53         1.73 o                         
   3   2  29         42.61         48.73         2.13 o                         
   4   2  29         36.75         38.07         2.14 o                         
   5   2  29         46.73         50.21         2.38 o                         
   6   2  29         91.34         91.75         3.85 o                         
   7   2  29         16.29         14.02         4.36 o                         
   8   2  29          1.55         -3.56         6.16 o                         
   9   2  29          5.40         18.18         9.14 o                         
   1   3  29        288.75        272.98         3.05 o                         
   2   3  29        484.70        462.68         4.27 o                         
   3   3  29        272.70        251.41         3.14 o                         
   4   3  29         50.83         52.72         2.48 o                         
   5   3  29         60.40         56.06         3.11 o                         
   6   3  29        118.21        101.65         4.42 o                         
   7   3  29        248.91        266.49         7.73 o                         
   8   3  29         18.61         36.69         7.07 o                         
   9   3  29         75.27        101.96        17.30 o                         
   0   4  29         76.23         78.59         3.50 o                         
   1   4  29        211.71        209.18         2.92 o                         
   2   4  29         29.07         33.54         2.15 o                         
   3   4  29         83.49         68.61         2.48 o                         
   4   4  29        311.06        312.95         5.50 o                         
   5   4  29         14.86         19.68         4.14 o                         
   6   4  29         56.52         59.34         4.85 o                         
   7   4  29         69.75         59.11         5.01 o                         
   8   4  29          8.88          9.73         9.90 o                         
   1   5  29        138.10        134.55         2.89 o                         
   2   5  29        243.68        228.41         3.94 o                         
   3   5  29         30.27         29.70         2.49 o                         
   4   5  29         62.97         61.34         4.31 o                         
   5   5  29          5.22          0.86         4.18 o                         
   6   5  29         18.95         19.93         5.25 o                         
   7   5  29         78.61        109.68        11.93 o                         
   0   6  29         66.56         69.91         3.91 o                         
   1   6  29        295.71        274.81         4.32 o                         
   2   6  29         76.60         87.72         3.81 o                         
   3   6  29        141.12        120.47         4.18 o                         
   4   6  29        591.17        618.02         9.40 o                         
   5   6  29        206.77        194.01         5.82 o                         
   6   6  29         27.78         35.11         5.24 o                         
   7   6  29          1.89         16.62        11.73 o                         
   1   7  29          6.27          7.96         3.02 o                         
   2   7  29         28.18         21.31         3.50 o                         
   3   7  29          0.02         -0.49         3.85 o                         
   4   7  29        142.82        126.97         5.27 o                         
   5   7  29          2.43          2.53         5.05 o                         
   6   7  29          9.00          9.31         7.23 o                         
   7   7  29          0.16         18.68        15.63 o                         
   0   8  29         38.48         50.94         4.90 o                         
   1   8  29        209.11        205.47         5.44 o                         
   2   8  29          0.64          4.55         3.70 o                         
   3   8  29          6.15          8.00         4.30 o                         
   4   8  29          0.79         11.29         5.07 o                         
   5   8  29         19.31         18.67         7.03 o                         
   1   9  29          9.84         10.56         4.87 o                         
   2   9  29         35.95         29.57         4.40 o                         
   3   9  29         51.76         56.52         7.87 o                         
   0  10  29         43.50         78.34        11.29 o                         
   1  10  29          0.55          9.13         8.06 o                         
   2  10  29         83.81         97.61        19.76 o                         
   0   0  30       8833.69       8632.04       138.42 o                         
   1   0  30       1713.79       1724.05        19.92 o                         
   2   0  30          5.99          9.49         2.89 o                         
   3   0  30         51.58         43.06         2.93 o                         
   4   0  30         38.19         22.75         3.24 o                         
   5   0  30          2.25         -1.99         3.84 o                         
   6   0  30         19.50         28.18         4.80 o                         
   7   0  30         26.17         44.18         5.34 o                         
   8   0  30         28.14         40.60         8.58 o                         
   9   0  30         37.36         59.76        15.78 o                         
   1   1  30        129.22        122.77         2.38 o                         
   2   1  30        196.31        206.00         2.99 o                         
   3   1  30         50.16         52.81         2.30 o                         
   4   1  30        608.73        527.76         5.99 o                         
   5   1  30        159.31        128.92         3.89 o                         
   6   1  30         94.89         98.59         3.65 o                         
   7   1  30         48.42         59.25         4.14 o                         
   8   1  30          1.87         -2.30         5.63 o                         
   9   1  30          4.63         -8.93         8.93 o                         
   0   2  30        626.37        605.42         8.13 o                         
   1   2  30        305.34        297.79         3.25 o                         
   2   2  30          5.70          4.08         1.85 o                         
   3   2  30        541.36        526.34         5.03 o                         
   4   2  30          2.35          0.76         2.11 o                         
   5   2  30         17.14         16.63         2.42 o                         
   6   2  30         21.84         27.15         3.85 o                         
   7   2  30        490.33        445.33         8.17 o                         
   8   2  30         35.99         40.47         7.06 o                         
   9   2  30         17.25         41.59         9.66 o                         
   1   3  30        909.56        911.20         6.98 o                         
   2   3  30        822.51        782.08         6.56 o                         
   3   3  30        119.98        130.65         2.69 o                         
   4   3  30          4.07          6.85         2.31 o                         
   5   3  30         11.93         17.50         3.45 o                         
   6   3  30        135.64         99.79         4.30 o                         
   7   3  30        867.70        851.77        14.55 o                         
   8   3  30          7.98         13.02         7.29 o                         
   0   4  30        160.91        179.51         4.08 o                         
   1   4  30        800.67        773.63         6.65 o                         
   2   4  30         61.03         53.84         2.88 o                         
   3   4  30        201.28        189.34         3.69 o                         
   4   4  30        159.58        163.74         4.03 o                         
   5   4  30         21.94         27.05         3.94 o                         
   6   4  30         89.32         78.74         4.93 o                         
   7   4  30         27.56         22.16         6.52 o                         
   8   4  30          4.61        -17.38        17.38 o                         
   1   5  30         49.44         42.82         2.51 o                         
   2   5  30        421.80        363.92         4.64 o                         
   3   5  30        383.07        401.65         5.31 o                         
   4   5  30         18.68         10.80         4.14 o                         
   5   5  30          5.31         13.10         4.04 o                         
   6   5  30         69.69         70.65         5.92 o                         
   7   5  30         73.46         90.84         9.26 o                         
   0   6  30        152.31        128.02         4.49 o                         
   1   6  30        197.67        199.04         3.89 o                         
   2   6  30          3.75          7.39         2.86 o                         
   3   6  30          0.22         -1.96         3.72 o                         
   4   6  30         53.34         51.45         4.59 o                         
   5   6  30        272.95        285.68         7.26 o                         
   6   6  30         49.32         60.30         5.99 o                         
   7   6  30          0.02         -3.16        14.22 o                         
   1   7  30        121.66        128.67         4.09 o                         
   2   7  30         29.22         30.85         3.76 o                         
   3   7  30        139.85        126.56         5.01 o                         
   4   7  30         18.70         22.26         4.69 o                         
   5   7  30          9.38         16.96         5.23 o                         
   6   7  30          1.45          5.14        10.22 o                         
   7   7  30        168.34        198.86        19.98 o                         
   0   8  30        466.90        477.00        11.54 o                         
   1   8  30         78.78         77.57         4.60 o                         
   2   8  30         52.76         56.22         4.09 o                         
   3   8  30         23.87         19.75         4.79 o                         
   4   8  30        695.28        754.80        12.79 o                         
   5   8  30         48.06         48.64         9.69 o                         
   1   9  30         12.47         25.28         6.47 o                         
   2   9  30          0.01         -6.38         6.38 o                         
   3   9  30         14.81         11.81         8.51 o                         
   0  10  30          7.76         18.01        17.68 o                         
   1  10  30          1.57         -0.90         9.40 o                         
   2  10  30         32.53         46.33        19.46 o                         
   1   1  31        268.03        267.63         3.45 o                         
   2   1  31        797.11        783.30         6.73 o                         
   3   1  31        138.71        140.86         3.02 o                         
   4   1  31        464.46        441.30         5.56 o                         
   5   1  31        110.70         98.04         3.14 o                         
   6   1  31        140.02        142.77         4.19 o                         
   7   1  31         10.01          6.71         4.04 o                         
   8   1  31          2.22         13.96         6.93 o                         
   9   1  31        217.09        226.60        14.76 o                         
   0   2  31          0.46          1.84         2.94 o                         
   1   2  31        169.72        172.53         2.69 o                         
   2   2  31         81.00         78.64         2.40 o                         
   3   2  31        421.21        389.64         4.41 o                         
   4   2  31         92.54         97.15         3.29 o                         
   5   2  31        118.20        111.61         3.61 o                         
   6   2  31          4.09         11.51         3.81 o                         
   7   2  31         33.98         23.52         5.51 o                         
   8   2  31          1.95         -6.94         7.92 o                         
   9   2  31         24.91         23.15        15.85 o                         
   1   3  31        431.12        426.57         4.55 o                         
   2   3  31        203.35        175.89         2.97 o                         
   3   3  31         75.80         62.92         3.03 o                         
   4   3  31         10.84          4.83         2.63 o                         
   5   3  31         28.06         30.64         3.00 o                         
   6   3  31          3.05          3.44         4.05 o                         
   7   3  31        672.06        693.26        16.89 o                         
   8   3  31         36.60         61.01         9.24 o                         
   0   4  31         24.02         36.25         3.05 o                         
   1   4  31        411.50        396.90         4.58 o                         
   2   4  31          1.40         -0.15         2.38 o                         
   3   4  31          8.03          7.22         2.26 o                         
   4   4  31         15.66         16.10         3.12 o                         
   5   4  31        143.37        151.84         6.35 o                         
   6   4  31         17.85         18.90         4.97 o                         
   7   4  31        102.39         93.51        10.56 o                         
   1   5  31         12.43          7.54         2.32 o                         
   2   5  31        397.62        345.46         4.66 o                         
   3   5  31         93.09         76.43         3.11 o                         
   4   5  31        179.04        183.89         5.20 o                         
   5   5  31          8.15         13.81         4.70 o                         
   6   5  31        201.29        247.95         7.69 o                         
   7   5  31         10.65          0.21        11.86 o                         
   0   6  31        172.85        173.62         5.19 o                         
   1   6  31        424.47        405.30         5.61 o                         
   2   6  31          4.02          5.16         3.18 o                         
   3   6  31         10.15          9.87         3.41 o                         
   4   6  31        403.52        430.98         7.83 o                         
   5   6  31         72.55         75.58         5.45 o                         
   6   6  31         22.76         13.01         6.92 o                         
   7   6  31          5.77        -10.64        14.55 o                         
   1   7  31        184.40        166.89         4.49 o                         
   2   7  31         75.02         75.99         4.41 o                         
   3   7  31         53.54         72.49         4.82 o                         
   4   7  31         32.69         29.26         7.31 o                         
   5   7  31         50.82         50.21         6.07 o                         
   6   7  31          6.88         15.57        11.93 o                         
   7   7  31         18.38         30.81        16.48 o                         
   0   8  31        537.00        541.72        11.78 o                         
   1   8  31          0.30          3.83         4.22 o                         
   2   8  31          1.64          5.40         3.99 o                         
   3   8  31          5.96          3.54         5.29 o                         
   4   8  31         59.99         70.06         7.14 o                         
   1   9  31         33.20         17.92         6.68 o                         
   2   9  31          0.00         -1.48         8.35 o                         
   3   9  31         35.14         47.76        12.78 o                         
   0  10  31         88.65         64.67        19.57 o                         
   1  10  31        166.35        148.36        23.70 o                         
   2  10  31          6.93        -10.94        19.50 o                         
   0   0  32        150.19        163.68        12.44 o                         
   1   0  32        133.87        128.29         4.82 o                         
   2   0  32          2.05         -0.49         3.13 o                         
   3   0  32         32.26         37.80         3.60 o                         
   4   0  32          1.74          5.22         3.52 o                         
   5   0  32        163.29        139.54         5.06 o                         
   6   0  32          6.26         10.07         7.98 o                         
   7   0  32         24.87         16.83         5.98 o                         
   8   0  32         61.51         81.70        13.53 o                         
   1   1  32        971.25        925.36         8.31 o                         
   2   1  32        357.20        355.38         4.33 o                         
   3   1  32        291.08        269.82         3.82 o                         
   4   1  32         23.71         25.58         2.70 o                         
   5   1  32         25.96         28.73         2.99 o                         
   6   1  32          4.94         -0.96         3.88 o                         
   7   1  32        153.12        161.53         6.05 o                         
   8   1  32          1.35          5.12         7.96 o                         
   0   2  32         55.67         52.07         3.28 o                         
   1   2  32        428.06        423.53         4.58 o                         
   2   2  32        214.78        214.57         3.27 o                         
   3   2  32        514.92        509.81         5.55 o                         
   4   2  32          9.37         14.33         2.30 o                         
   5   2  32         28.78         20.70         3.35 o                         
   6   2  32         34.29         19.79         3.76 o                         
   7   2  32        129.15        139.76         6.59 o                         
   8   2  32        132.40        123.61         9.45 o                         
   1   3  32          1.87          2.92         2.25 o                         
   2   3  32         56.71         46.09         2.44 o                         
   3   3  32        691.45        611.14         6.23 o                         
   4   3  32         33.38         28.61         3.03 o                         
   5   3  32         47.66         45.38         3.37 o                         
   6   3  32         20.11         19.33         4.30 o                         
   7   3  32         34.21         36.40         7.25 o                         
   8   3  32          1.37         -9.53        15.70 o                         
   0   4  32        217.91        214.09         4.34 o                         
   1   4  32        441.67        446.31         4.91 o                         
   2   4  32         40.81         41.00         2.77 o                         
   3   4  32         11.93         13.48         2.25 o                         
   4   4  32         36.29         24.27         3.19 o                         
   5   4  32          0.18          2.88         3.73 o                         
   6   4  32          0.43         -5.10         5.10 o                         
   7   4  32         52.67         37.49         7.78 o                         
   1   5  32          1.33          3.68         2.45 o                         
   2   5  32        235.06        205.32         4.52 o                         
   3   5  32          0.34          4.69         2.87 o                         
   4   5  32         60.72         63.37         4.56 o                         
   5   5  32         10.09          2.09         4.95 o                         
   6   5  32          4.85         -4.03         5.74 o                         
   0   6  32        236.38        223.48         5.73 o                         
   1   6  32          1.70         -1.91         3.13 o                         
   2   6  32         98.19        101.67         4.01 o                         
   3   6  32        216.72        203.63         4.89 o                         
   4   6  32         27.01         39.46         4.69 o                         
   5   6  32          3.65          0.26         5.18 o                         
   6   6  32         12.82         22.87         7.46 o                         
   1   7  32          4.70          2.76         3.49 o                         
   2   7  32         13.66         12.89         3.57 o                         
   3   7  32         12.02         12.48         4.25 o                         
   4   7  32          8.44         14.64         5.43 o                         
   5   7  32         18.34         25.56         8.20 o                         
   6   7  32          1.77        -10.75        10.75 o                         
   0   8  32         23.11         60.88         7.86 o                         
   1   8  32        138.54        152.43         7.67 o                         
   2   8  32         42.57         39.54         4.27 o                         
   3   8  32         22.97         20.90         4.95 o                         
   4   8  32         36.41         35.69         7.08 o                         
   1   9  32         69.05         70.43         7.07 o                         
   2   9  32        178.73        203.69        12.08 o                         
   3   9  32         50.69         77.89        18.90 o                         
   0  10  32         85.27         79.78        19.98 o                         
   1  10  32         13.50         -9.71        21.40 o                         
   2  10  32          3.23         41.23        20.65 o                         
   1   1  33         53.42         60.49         2.99 o                         
   2   1  33        551.72        543.19         5.59 o                         
   3   1  33          2.04          0.89         2.53 o                         
   4   1  33         77.74         55.95         3.02 o                         
   5   1  33          1.11          4.48         2.80 o                         
   6   1  33          0.80          3.03         4.03 o                         
   7   1  33          1.59          7.39         4.74 o                         
   8   1  33         57.70         64.45         8.77 o                         
   0   2  33          4.23          1.64         3.24 o                         
   1   2  33         19.25         22.25         2.48 o                         
   2   2  33         15.72         14.89         2.50 o                         
   3   2  33          7.95          6.61         2.48 o                         
   4   2  33         55.12         57.08         2.73 o                         
   5   2  33         69.40         61.50         3.65 o                         
   6   2  33          5.62          4.95         3.73 o                         
   7   2  33         57.43         54.59         6.48 o                         
   8   2  33        189.66        245.90        12.45 o                         
   1   3  33          9.42          7.81         2.38 o                         
   2   3  33         17.38         20.41         2.54 o                         
   3   3  33          1.32          6.79         2.62 o                         
   4   3  33          1.27          2.47         2.98 o                         
   5   3  33          1.96          3.04         3.40 o                         
   6   3  33          8.64          4.63         4.52 o                         
   7   3  33        231.94        238.29        10.15 o                         
   0   4  33        200.54        202.08         4.70 o                         
   1   4  33         87.41         82.78         2.83 o                         
   2   4  33        121.23        105.60         3.18 o                         
   3   4  33          4.77          3.68         2.90 o                         
   4   4  33         52.86         49.85         3.50 o                         
   5   4  33         51.45         57.03         4.11 o                         
   6   4  33          3.48         -5.10         5.10 o                         
   7   4  33         32.16         15.02        12.52 o                         
   1   5  33         60.40         63.55         3.14 o                         
   2   5  33         93.51         87.66         3.34 o                         
   3   5  33         27.97         30.25         3.36 o                         
   4   5  33         63.78         62.27         4.77 o                         
   5   5  33          4.89         -4.97         4.97 o                         
   6   5  33          6.28          9.71         5.87 o                         
   0   6  33        420.78        447.33         8.61 o                         
   1   6  33          9.54         13.48         3.18 o                         
   2   6  33         15.91         22.44         3.28 o                         
   3   6  33         12.69         15.52         3.79 o                         
   4   6  33        173.91        170.02         5.70 o                         
   5   6  33        150.11        166.01         9.75 o                         
   6   6  33         54.82         46.70         8.98 o                         
   1   7  33        219.22        206.55         5.02 o                         
   2   7  33         28.26         27.32         3.70 o                         
   3   7  33         20.31         13.25         4.41 o                         
   4   7  33         78.40         75.24         6.28 o                         
   5   7  33          0.01         10.61        14.01 o                         
   6   7  33          5.82          4.10        11.19 o                         
   0   8  33        107.79        117.93         8.93 o                         
   1   8  33         36.81         33.88         5.09 o                         
   2   8  33         27.60         24.52         4.57 o                         
   3   8  33         13.80         14.39         5.68 o                         
   4   8  33          0.83         -9.42         9.42 o                         
   1   9  33          0.02         -3.98        10.19 o                         
   2   9  33          0.71          1.78        14.32 o                         
   0  10  33         28.12         16.56        19.02 o                         
   0   0  34       7007.06       7005.84       146.38 o                         
   1   0  34          7.56          1.97         4.95 o                         
   2   0  34        124.27        117.49         5.29 o                         
   3   0  34        154.39        144.64         4.88 o                         
   4   0  34         49.05         43.15         4.23 o                         
   5   0  34        181.08        169.14         5.52 o                         
   6   0  34        222.24        228.11         9.42 o                         
   7   0  34          2.76          8.57         7.26 o                         
   8   0  34          2.17          1.27        16.15 o                         
   1   1  34        379.60        368.68         5.48 o                         
   2   1  34        848.46        815.87         8.22 o                         
   3   1  34          5.78          5.64         2.58 o                         
   4   1  34        121.83        114.82         3.70 o                         
   5   1  34         15.31         21.72         3.30 o                         
   6   1  34          1.32          2.45         4.34 o                         
   7   1  34         54.68         46.06         5.39 o                         
   8   1  34          6.97         13.99        14.92 o                         
   0   2  34        153.12        185.24         5.99 o                         
   1   2  34        601.53        610.17         6.37 o                         
   2   2  34          2.30          2.74         2.66 o                         
   3   2  34         62.93         66.70         3.15 o                         
   4   2  34          4.63          6.45         2.61 o                         
   5   2  34          1.09         -0.92         3.43 o                         
   6   2  34         99.36         98.51         5.37 o                         
   7   2  34         20.35         26.84         7.46 o                         
   8   2  34         33.11         22.14        16.78 o                         
   1   3  34        394.30        405.53         4.91 o                         
   2   3  34         80.06         81.94         3.06 o                         
   3   3  34         13.63         16.33         2.87 o                         
   4   3  34          0.30          3.87         3.42 o                         
   5   3  34         34.14         34.31         3.55 o                         
   6   3  34          5.40         -4.40         4.40 o                         
   7   3  34         78.90        115.02         9.65 o                         
   0   4  34        190.46        179.85         4.86 o                         
   1   4  34        157.41        158.20         3.46 o                         
   2   4  34        192.15        205.76         3.93 o                         
   3   4  34          8.17         19.94         3.03 o                         
   4   4  34          1.57         -1.65         3.45 o                         
   5   4  34          0.01         -4.18         4.18 o                         
   6   4  34        123.62        150.47         6.62 o                         
   1   5  34         24.33         18.88         2.67 o                         
   2   5  34         69.60         65.21         3.44 o                         
   3   5  34         74.07         73.45         3.81 o                         
   4   5  34         94.96        108.72         5.00 o                         
   5   5  34         30.91         22.16         5.38 o                         
   6   5  34         66.31         60.51         8.31 o                         
   0   6  34         53.32         54.54         4.44 o                         
   1   6  34         69.40         67.24         3.58 o                         
   2   6  34         69.46         71.20         3.69 o                         
   3   6  34          1.18         -0.41         4.00 o                         
   4   6  34         86.93         85.58         5.30 o                         
   5   6  34         70.00         82.33         6.52 o                         
   6   6  34         44.37         61.39         9.46 o                         
   1   7  34         64.75         52.67         4.12 o                         
   2   7  34          6.32          4.45         3.93 o                         
   3   7  34          0.90          1.00         4.49 o                         
   4   7  34        134.92        128.42         7.47 o                         
   5   7  34        166.24        186.97        11.69 o                         
   0   8  34         62.64         56.04         7.18 o                         
   1   8  34         18.08         19.65         5.45 o                         
   2   8  34         28.36         34.74         5.99 o                         
   3   8  34         77.86         86.38         7.17 o                         
   4   8  34         67.54         50.54        11.78 o                         
   1   9  34         12.29         26.71        19.24 o                         
   2   9  34         17.09         10.06        10.49 o                         
   1   1  35        333.81        352.66         5.82 o                         
   2   1  35          2.89          5.62         2.91 o                         
   3   1  35         30.15         38.46         2.78 o                         
   4   1  35          5.17          2.12         3.16 o                         
   5   1  35         21.64         22.56         3.47 o                         
   6   1  35         21.26         23.45         5.48 o                         
   7   1  35         15.28         11.00         8.83 o                         
   8   1  35          8.48         30.55        14.33 o                         
   0   2  35       1218.15       1206.69        16.87 o                         
   1   2  35        823.66        806.14         8.03 o                         
   2   2  35         26.32         31.44         2.94 o                         
   3   2  35        559.69        505.87         6.20 o                         
   4   2  35        164.62        150.76         3.81 o                         
   5   2  35         19.42         19.11         3.57 o                         
   6   2  35          1.69         10.50         5.29 o                         
   7   2  35          3.71         -0.38         8.30 o                         
   1   3  35        171.73        170.17         3.54 o                         
   2   3  35          4.81          0.55         2.63 o                         
   3   3  35         29.77         28.18         3.20 o                         
   4   3  35          2.97          3.29         3.56 o                         
   5   3  35         18.31         28.97         3.72 o                         
   6   3  35          4.08         14.26         5.08 o                         
   7   3  35         88.54        152.72        32.17 o                         
   0   4  35        290.49        286.57         6.48 o                         
   1   4  35        175.18        173.72         4.18 o                         
   2   4  35          6.86          7.87         2.83 o                         
   3   4  35        349.88        320.14         5.72 o                         
   4   4  35          0.72          1.11         3.68 o                         
   5   4  35         34.69         42.05         4.45 o                         
   6   4  35          0.14          3.17         5.85 o                         
   1   5  35         44.52         42.56         3.19 o                         
   2   5  35        103.53        105.22         3.70 o                         
   3   5  35        138.21        157.87         5.16 o                         
   4   5  35        157.65        184.57         5.79 o                         
   5   5  35          2.11         10.91         5.47 o                         
   6   5  35         78.45        106.98        10.07 o                         
   0   6  35        153.91        157.70         5.58 o                         
   1   6  35         98.73        109.67         4.24 o                         
   2   6  35          0.00          1.69         3.68 o                         
   3   6  35          7.20          5.54         4.31 o                         
   4   6  35          4.28          5.51         4.65 o                         
   5   6  35         25.99         32.74         8.70 o                         
   6   6  35          0.16         11.25        10.00 o                         
   1   7  35         28.08         31.93         3.90 o                         
   2   7  35         75.78         92.87         4.23 o                         
   3   7  35         32.23         38.41         5.00 o                         
   4   7  35          0.57         -3.27         7.41 o                         
   5   7  35        104.00        127.87        13.53 o                         
   0   8  35        162.85        154.71        10.99 o                         
   1   8  35          0.31         11.16         8.16 o                         
   2   8  35          0.01          8.55         7.28 o                         
   3   8  35         47.23         52.02         7.59 o                         
   4   8  35          0.07         -5.95        15.00 o                         
   1   9  35        349.81        389.71        20.99 o                         
   2   9  35         59.33         38.66        19.91 o                         
   0   0  36       2059.65       1943.41        44.49 o                         
   1   0  36       2759.12       2697.33        46.00 o                         
   2   0  36        701.48        696.71        12.73 o                         
   3   0  36       1134.90       1053.38        15.20 o                         
   4   0  36        151.83        150.77         6.30 o                         
   5   0  36          3.09          3.79         5.12 o                         
   6   0  36         69.04         85.14         9.08 o                         
   7   0  36         24.23         32.44        11.97 o                         
   1   1  36       1102.31       1069.93        13.32 o                         
   2   1  36         32.70         45.36         3.11 o                         
   3   1  36        118.62        104.55         3.34 o                         
   4   1  36        289.96        273.75         5.43 o                         
   5   1  36         30.16         24.26         3.58 o                         
   6   1  36          2.90         10.40         5.39 o                         
   7   1  36          1.50         -2.14         8.82 o                         
   8   1  36         32.81         18.83        15.89 o                         
   0   2  36        632.10        678.09        13.03 o                         
   1   2  36        610.41        632.40         7.14 o                         
   2   2  36         53.84         52.26         3.17 o                         
   3   2  36        104.33         93.16         3.74 o                         
   4   2  36        149.39        130.18         3.98 o                         
   5   2  36        250.89        254.78         5.14 o                         
   6   2  36          4.30         10.89         5.38 o                         
   7   2  36        173.82        203.59        22.92 o                         
   1   3  36          0.26          2.77         2.85 o                         
   2   3  36          4.76          3.60         2.72 o                         
   3   3  36        124.56        126.37         3.76 o                         
   4   3  36          7.75         10.76         3.60 o                         
   5   3  36         36.26         30.60         4.67 o                         
   6   3  36          7.38          2.84         5.60 o                         
   7   3  36         67.63         58.53        19.02 o                         
   0   4  36         43.13         48.79         5.39 o                         
   1   4  36        134.04        137.06         4.32 o                         
   2   4  36         51.29         54.16         3.49 o                         
   3   4  36        100.83        112.75         3.83 o                         
   4   4  36          0.17         -0.11         4.03 o                         
   5   4  36         44.79         50.71         5.38 o                         
   6   4  36          4.26          2.53        10.83 o                         
   1   5  36         38.43         34.08         3.39 o                         
   2   5  36          0.47         -2.62         3.49 o                         
   3   5  36        401.35        436.53         8.43 o                         
   4   5  36        137.85        159.60         7.96 o                         
   5   5  36         40.34         26.06         7.49 o                         
   6   5  36        100.91         88.69        14.64 o                         
   0   6  36          1.12          6.76         5.21 o                         
   1   6  36         31.84         30.08         3.67 o                         
   2   6  36         17.85         18.61         3.90 o                         
   3   6  36         33.90         24.30         4.48 o                         
   4   6  36         10.85          8.70         5.51 o                         
   5   6  36         26.13         29.09        13.81 o                         
   6   6  36         16.53         12.00        10.67 o                         
   1   7  36         69.77         80.64         5.11 o                         
   2   7  36         13.93         18.35         3.90 o                         
   3   7  36         16.45         20.90         5.91 o                         
   4   7  36        166.55        223.35        12.42 o                         
   0   8  36          2.15         -0.73        16.11 o                         
   1   8  36         93.66         91.91        14.08 o                         
   2   8  36          2.77         -5.58        13.76 o                         
   3   8  36          0.00         22.59        15.18 o                         
   4   8  36        114.56        133.63        18.42 o                         
   1   9  36          4.62         25.75        18.27 o                         
   2   9  36          1.16        -12.58        19.72 o                         
   1   1  37         34.20         57.14         4.98 o                         
   2   1  37          0.55          3.61         3.03 o                         
   3   1  37          0.12          5.18         2.99 o                         
   4   1  37         78.80         58.31         3.83 o                         
   5   1  37          3.46          7.10         3.80 o                         
   6   1  37          9.78         -2.74         5.44 o                         
   7   1  37         33.24         21.55        18.87 o                         
   0   2  37       1102.36       1087.04        15.70 o                         
   1   2  37        247.93        266.60         5.22 o                         
   2   2  37         44.58         44.14         3.17 o                         
   3   2  37         27.22         26.44         3.38 o                         
   4   2  37         24.75         18.01         3.63 o                         
   5   2  37         16.82         13.97         3.81 o                         
   6   2  37         19.81         23.97         7.68 o                         
   1   3  37          0.04          1.95         3.03 o                         
   2   3  37         55.39         50.62         3.45 o                         
   3   3  37        174.91        162.20         4.45 o                         
   4   3  37          0.39          0.03         3.58 o                         
   5   3  37          1.64         -4.64         4.64 o                         
   6   3  37          0.08         -4.04         8.55 o                         
   0   4  37         44.89         60.68         4.71 o                         
   1   4  37        296.28        298.32         5.38 o                         
   2   4  37        100.71         94.01         4.12 o                         
   3   4  37         14.27         15.80         3.55 o                         
   4   4  37         74.18         72.74         4.74 o                         
   5   4  37          5.09         11.30         4.83 o                         
   6   4  37         36.36         33.84        11.53 o                         
   1   5  37         13.95         15.71         3.34 o                         
   2   5  37         25.34         32.79         3.70 o                         
   3   5  37          1.08          7.16         4.32 o                         
   4   5  37         15.60         29.86         4.45 o                         
   5   5  37          1.02         -7.13         7.13 o                         
   6   5  37         73.89         98.43        16.63 o                         
   0   6  37        153.21        172.73         7.99 o                         
   1   6  37         25.21         19.05         3.58 o                         
   2   6  37          0.03          0.27         3.89 o                         
   3   6  37         27.48         38.90         4.87 o                         
   4   6  37         56.72         66.85        10.04 o                         
   5   6  37         47.12         50.70        11.51 o                         
   6   6  37         24.17         44.73        16.52 o                         
   1   7  37         53.40         49.17         4.08 o                         
   2   7  37          1.95          3.69         4.90 o                         
   3   7  37          3.04         -7.22         7.88 o                         
   4   7  37         23.62         31.52        16.08 o                         
   0   8  37        104.05         96.55        16.19 o                         
   1   8  37        110.38        125.54        11.91 o                         
   2   8  37         23.64         14.34        13.41 o                         
   3   8  37         15.94         45.85        16.00 o                         
   1   9  37         38.30         49.98        20.69 o                         
   0   0  38       2429.38       2507.78        56.18 o                         
   1   0  38        174.43        186.96         8.15 o                         
   2   0  38        245.23        244.02         7.41 o                         
   3   0  38        259.84        255.14         6.98 o                         
   4   0  38        563.77        521.71        10.81 o                         
   5   0  38         22.78         10.83         6.17 o                         
   6   0  38         55.36         70.70        12.96 o                         
   1   1  38        341.08        339.69         6.57 o                         
   2   1  38         84.71         94.23         3.73 o                         
   3   1  38         31.41         32.61         4.00 o                         
   4   1  38        135.95        116.74         4.12 o                         
   5   1  38         34.15         28.25         4.65 o                         
   6   1  38         44.07         68.43         9.12 o                         
   0   2  38        119.23        124.92         7.93 o                         
   1   2  38        113.73        134.35         5.13 o                         
   2   2  38         61.97         56.55         3.35 o                         
   3   2  38         37.45         29.31         3.45 o                         
   4   2  38         92.08         98.32         4.01 o                         
   5   2  38        128.10        140.21         5.44 o                         
   6   2  38          0.48         -2.67        27.52 o                         
   1   3  38        123.04        121.60         3.78 o                         
   2   3  38         62.03         67.87         3.65 o                         
   3   3  38          9.44         12.84         3.44 o                         
   4   3  38         14.10          3.90         4.05 o                         
   5   3  38          0.01         -2.82         5.12 o                         
   6   3  38         18.13         43.09        17.86 o                         
   0   4  38        340.02        355.94         7.83 o                         
   1   4  38        395.43        416.33         6.53 o                         
   2   4  38         43.24         55.25         5.15 o                         
   3   4  38         13.08         12.42         3.61 o                         
   4   4  38         95.46        113.20         5.59 o                         
   5   4  38         16.02         20.96         6.52 o                         
   1   5  38         63.71         80.83         3.74 o                         
   2   5  38         24.48         36.05         3.88 o                         
   3   5  38         68.40         59.37         5.74 o                         
   4   5  38        279.89        309.00         8.75 o                         
   5   5  38         40.78         51.17        11.76 o                         
   0   6  38        305.01        377.12        13.04 o                         
   1   6  38          2.34          4.34         3.98 o                         
   2   6  38         84.64         76.73         4.28 o                         
   3   6  38         24.48         23.64         5.21 o                         
   4   6  38         40.36         38.60         8.71 o                         
   5   6  38         65.25         79.83        12.89 o                         
   1   7  38         87.47         90.60         5.89 o                         
   2   7  38         79.14         86.55         7.03 o                         
   3   7  38          0.41          9.92         9.62 o                         
   4   7  38          0.79         24.56        17.15 o                         
   1   8  38          0.80         -9.07        15.93 o                         
   2   8  38         11.72          6.07        12.68 o                         
   1   1  39        172.84        160.90         5.21 o                         
   2   1  39         29.94         23.36         3.42 o                         
   3   1  39         35.19         24.63         3.36 o                         
   4   1  39          4.38          3.26         3.45 o                         
   5   1  39         80.57         75.55         5.26 o                         
   6   1  39          0.21         11.13        19.46 o                         
   0   2  39         10.42         17.47         4.95 o                         
   1   2  39        383.80        380.08         6.33 o                         
   2   2  39          8.84          9.78         3.35 o                         
   3   2  39         67.56         77.05         4.01 o                         
   4   2  39         30.94         34.48         3.73 o                         
   5   2  39         69.98         72.65         5.35 o                         
   1   3  39        151.30        149.81         4.14 o                         
   2   3  39         14.18         12.76         3.49 o                         
   3   3  39         99.48         96.98         3.95 o                         
   4   3  39         98.50        117.31         4.87 o                         
   5   3  39          0.00          1.44         5.59 o                         
   0   4  39         35.29         54.35         5.81 o                         
   1   4  39         76.01         78.44         3.99 o                         
   2   4  39        577.41        573.12         7.81 o                         
   3   4  39         32.94         36.76         3.98 o                         
   4   4  39          3.25          1.28         4.91 o                         
   5   4  39         14.97         17.64         8.91 o                         
   1   5  39         35.84         42.68         3.79 o                         
   2   5  39         59.39         58.12         4.24 o                         
   3   5  39          7.10          8.25         5.47 o                         
   4   5  39         28.65         33.06         7.32 o                         
   5   5  39         26.70         21.64        12.13 o                         
   0   6  39          0.86         -0.54         7.48 o                         
   1   6  39          8.97          5.71         4.21 o                         
   2   6  39          0.39          4.35         4.57 o                         
   3   6  39          0.11         -5.66         5.66 o                         
   4   6  39         10.45         19.03         8.65 o                         
   5   6  39         22.85         56.15        16.89 o                         
   1   7  39         49.62         57.63         7.89 o                         
   2   7  39         14.96         22.30         6.62 o                         
   3   7  39         32.65         49.43        12.35 o                         
   1   8  39          7.46         28.06        18.64 o                         
   2   8  39          1.18         -0.80        14.70 o                         
   0   0  40       2064.69       2057.76        47.37 o                         
   1   0  40         69.56         71.19         6.55 o                         
   2   0  40         40.84         36.16         5.52 o                         
   3   0  40          5.74          3.98         5.10 o                         
   4   0  40         37.53         45.27         6.06 o                         
   5   0  40         11.06          2.19         6.55 o                         
   1   1  40         92.82        112.48         4.89 o                         
   2   1  40         11.45         20.71         3.70 o                         
   3   1  40         49.32         53.31         3.71 o                         
   4   1  40         33.28         28.65         4.00 o                         
   5   1  40          0.38         -2.31         5.18 o                         
   0   2  40        120.54        146.65         6.73 o                         
   1   2  40         36.24         47.01         3.86 o                         
   2   2  40          0.92         -0.96         3.31 o                         
   3   2  40         11.86         14.03         3.80 o                         
   4   2  40         69.99         66.79         4.39 o                         
   5   2  40        152.07        157.52         8.97 o                         
   1   3  40         55.22         59.50         3.76 o                         
   2   3  40         45.35         54.51         3.59 o                         
   3   3  40          0.10         -0.63         3.64 o                         
   4   3  40          2.36          9.08         4.23 o                         
   5   3  40         15.01          8.10         8.14 o                         
   0   4  40        836.56        809.74        12.41 o                         
   1   4  40        369.85        426.18         6.74 o                         
   2   4  40         70.54         80.50         5.40 o                         
   3   4  40        460.73        482.36         7.85 o                         
   4   4  40         79.80         81.67         5.99 o                         
   5   4  40         89.61         89.09        11.63 o                         
   1   5  40        105.82        117.96         4.50 o                         
   2   5  40         29.38         26.87         4.50 o                         
   3   5  40         11.46          9.68         5.32 o                         
   4   5  40         19.22         24.04         7.11 o                         
   5   5  40          8.67         18.06        11.13 o                         
   0   6  40         44.40         52.69         8.09 o                         
   1   6  40         33.93         36.64         5.05 o                         
   2   6  40         48.34         47.47         5.97 o                         
   3   6  40          2.90          0.38         7.27 o                         
   4   6  40         23.43         54.07        16.75 o                         
   1   7  40          1.83         12.82        10.05 o                         
   2   7  40         22.91         30.72         7.36 o                         
   3   7  40         40.81         29.92        15.00 o                         
   1   1  41        566.45        587.34         9.18 o                         
   2   1  41         24.68         21.57         3.89 o                         
   3   1  41         26.97         21.46         3.89 o                         
   4   1  41         72.84         68.99         4.42 o                         
   5   1  41          2.69          1.40         9.21 o                         
   0   2  41       1182.28       1156.44        20.93 o                         
   1   2  41         12.90         16.71         3.81 o                         
   2   2  41         34.55         38.66         3.59 o                         
   3   2  41         54.30         59.40         4.77 o                         
   4   2  41        102.55        110.15         4.77 o                         
   5   2  41          0.00         -6.71        11.39 o                         
   1   3  41         64.05         70.71         4.56 o                         
   2   3  41         10.51          9.27         3.76 o                         
   3   3  41        100.30        124.73         4.65 o                         
   4   3  41          0.58          6.05         4.73 o                         
   5   3  41          9.08         18.70        12.13 o                         
   0   4  41        267.23        294.70         8.02 o                         
   1   4  41        446.93        477.90         8.02 o                         
   2   4  41         77.56         80.69         4.37 o                         
   3   4  41          0.89          5.98         4.76 o                         
   4   4  41          3.70         -7.18         7.18 o                         
   5   4  41          0.62         -5.99        14.40 o                         
   1   5  41          2.59         12.13         4.37 o                         
   2   5  41         41.89         45.44         4.78 o                         
   3   5  41         37.60         32.68         6.30 o                         
   4   5  41         35.61         73.01         8.93 o                         
   5   5  41          0.00        -10.83        11.23 o                         
   0   6  41        164.15        168.32        12.67 o                         
   1   6  41         32.57         36.18         6.48 o                         
   2   6  41         48.60         46.88         7.17 o                         
   3   6  41         49.20         44.18         8.58 o                         
   1   7  41         45.20         78.59        22.29 o                         
   2   7  41         14.34         11.91        19.18 o                         
   3   7  41          1.55          1.15        14.70 o                         
   0   0  42        297.69        291.97        13.31 o                         
   1   0  42          0.13         -5.73         6.33 o                         
   2   0  42         10.45         22.49         5.81 o                         
   3   0  42         61.95         58.82         8.49 o                         
   4   0  42         68.23         57.92         8.13 o                         
   1   1  42        180.75        210.45         5.95 o                         
   2   1  42         27.05         31.38         4.07 o                         
   3   1  42          0.12         -2.08         4.06 o                         
   4   1  42          2.69          5.00         4.34 o                         
   5   1  42         74.06         91.13        12.33 o                         
   0   2  42        755.98        768.47        15.77 o                         
   1   2  42          1.69         -0.57         3.72 o                         
   2   2  42          4.92          1.16         3.79 o                         
   3   2  42          3.92          9.57         4.19 o                         
   4   2  42         58.35         64.22         4.92 o                         
   5   2  42        184.82        245.80        20.80 o                         
   1   3  42        126.34        151.31         5.38 o                         
   2   3  42         73.75         71.58         4.04 o                         
   3   3  42        234.94        251.32         5.88 o                         
   4   3  42         14.72         14.62         5.89 o                         
   5   3  42          6.48          7.00        16.89 o                         
   0   4  42        277.34        278.48        10.01 o                         
   1   4  42        483.02        487.52        10.84 o                         
   2   4  42          0.77          4.36         4.17 o                         
   3   4  42         14.71         25.05         5.81 o                         
   4   4  42          1.96         20.74         8.24 o                         
   5   4  42         48.21          6.14        15.41 o                         
   1   5  42        183.60        192.46         6.39 o                         
   2   5  42         84.69         91.42         6.73 o                         
   3   5  42         68.84         76.26         7.39 o                         
   4   5  42         99.91        133.91        11.33 o                         
   0   6  42         91.91         89.16        22.22 o                         
   1   6  42         48.79         47.27        10.41 o                         
   2   6  42          9.95         11.75         7.37 o                         
   3   6  42         19.13         22.81        12.81 o                         
   2   7  42         22.47         16.69        13.28 o                         
   1   1  43        327.14        325.30         6.98 o                         
   2   1  43         29.96         40.46         4.63 o                         
   3   1  43         44.00         45.05         4.56 o                         
   4   1  43          0.73          8.94         7.59 o                         
   0   2  43        152.30        157.86         8.80 o                         
   1   2  43          2.44          3.51         4.43 o                         
   2   2  43          0.75         -0.77         4.08 o                         
   3   2  43          7.09          2.33         4.33 o                         
   4   2  43        145.78        145.63         6.80 o                         
   5   2  43          0.01        -14.85        14.85 o                         
   1   3  43         44.09         50.74         4.68 o                         
   2   3  43         10.65         11.22         3.93 o                         
   3   3  43          0.60          9.84         5.07 o                         
   4   3  43          9.63         23.25         7.95 o                         
   5   3  43         25.48         38.29        16.67 o                         
   0   4  43          0.15         -2.56         6.92 o                         
   1   4  43        155.79        159.34         6.86 o                         
   2   4  43        137.05        134.35         5.42 o                         
   3   4  43         76.13         78.46         7.26 o                         
   4   4  43        181.47        162.13        10.10 o                         
   5   4  43          5.78        -10.01        16.22 o                         
   1   5  43         99.91         92.53         8.44 o                         
   2   5  43          0.17          3.36         6.99 o                         
   3   5  43          4.28         -3.00         7.65 o                         
   4   5  43         37.48         70.22        18.83 o                         
   1   6  43        356.78        373.16        29.62 o                         
   2   6  43          6.21         10.37        10.06 o                         
   3   6  43        181.12        196.57        21.42 o                         
   0   0  44        239.65        221.43        15.10 o                         
   1   0  44        155.12        154.35         8.50 o                         
   2   0  44         88.15         92.98         8.31 o                         
   3   0  44         36.62         47.79         7.07 o                         
   4   0  44         24.48         35.38        10.63 o                         
   1   1  44        114.85        128.16         6.04 o                         
   2   1  44         23.03         32.57         4.89 o                         
   3   1  44         39.77         48.63         7.54 o                         
   4   1  44          0.66          1.61         7.52 o                         
   0   2  44         74.05         85.94         8.07 o                         
   1   2  44          4.71         16.40         4.99 o                         
   2   2  44         30.84         35.01         4.26 o                         
   3   2  44          8.45          6.47         5.44 o                         
   4   2  44         32.42         30.36         7.21 o                         
   1   3  44         79.23         67.29         5.16 o                         
   2   3  44          8.87         14.11         5.37 o                         
   3   3  44         13.51         27.18         6.64 o                         
   4   3  44          4.03          2.29         9.82 o                         
   0   4  44         16.50         32.28         8.24 o                         
   1   4  44        197.90        214.88         7.18 o                         
   2   4  44        112.84        138.92        10.81 o                         
   3   4  44          2.10          5.62         6.71 o                         
   4   4  44          1.47          8.54        13.30 o                         
   5   4  44         50.50         83.21        18.53 o                         
   1   5  44          0.01          1.62        12.20 o                         
   2   5  44         24.87         17.11        10.32 o                         
   3   5  44         56.15         45.04        10.60 o                         
   2   6  44        142.22        143.94        11.39 o                         
   1   1  45        145.28        147.82         6.46 o                         
   2   1  45          1.25          5.28         4.84 o                         
   3   1  45          8.81         11.91         6.85 o                         
   4   1  45          2.30          0.70         7.79 o                         
   0   2  45          7.43         12.94         7.27 o                         
   1   2  45         56.25         73.23         5.78 o                         
   2   2  45         27.46         39.46         5.76 o                         
   3   2  45        209.75        231.66        15.12 o                         
   4   2  45          6.29         -1.19        11.62 o                         
   1   3  45         16.42         16.71         5.70 o                         
   2   3  45          8.89         11.78         5.94 o                         
   3   3  45          3.32          6.98         7.43 o                         
   4   3  45         14.25          9.76        12.19 o                         
   0   4  45        175.25        190.19        16.84 o                         
   1   4  45         13.82         17.66         7.40 o                         
   2   4  45         38.35         56.29         8.06 o                         
   3   4  45          6.36         -0.12         8.17 o                         
   4   4  45         20.12         22.77        16.08 o                         
   1   5  45        153.40        164.59        23.03 o                         
   2   5  45         11.65          4.01         9.54 o                         
   3   5  45         16.26         23.96        19.87 o                         
   2   6  45         85.67         77.66        17.30 o                         
   0   0  46        965.43        962.08        32.30 o                         
   1   0  46        200.04        203.57         9.46 o                         
   2   0  46        326.50        407.14        25.30 o                         
   3   0  46        129.33        122.31        13.33 o                         
   4   0  46         19.71         30.31        11.83 o                         
   1   1  46         18.58         21.68         5.70 o                         
   2   1  46         22.77         15.17         6.31 o                         
   3   1  46          0.14          5.02         6.98 o                         
   4   1  46          9.93         12.46         7.97 o                         
   0   2  46         12.25         33.93        10.03 o                         
   1   2  46         35.06         47.62         5.70 o                         
   2   2  46         94.63        117.68         7.40 o                         
   3   2  46        119.09        146.26        10.61 o                         
   4   2  46          2.96          6.51        15.96 o                         
   1   3  46          0.45         -5.72         9.73 o                         
   2   3  46          3.64         12.85         7.69 o                         
   3   3  46         24.32         26.62         7.32 o                         
   1   4  46          4.80        -13.07        13.07 o                         
   2   4  46          8.77         19.07         8.89 o                         
   3   4  46         12.40         12.32         8.85 o                         
   2   5  46        104.85         92.84        20.95 o                         
   1   1  47         95.16        108.82         7.69 o                         
   2   1  47         87.49         86.21         8.86 o                         
   3   1  47         37.08         37.53         8.72 o                         
   4   1  47         16.10         27.73        11.96 o                         
   0   2  47        174.69        205.23        12.50 o                         
   1   2  47        157.17        178.83        10.26 o                         
   2   2  47         14.32         16.90         8.44 o                         
   3   2  47          0.00          7.24         7.98 o                         
   4   2  47          1.06         -3.98        16.52 o                         
   1   3  47         11.18         12.21         9.93 o                         
   2   3  47         43.35         66.33         8.97 o                         
   3   3  47         23.82         16.10         8.38 o                         
   2   4  47         16.43         33.83        20.47 o                         
   3   4  47         47.29         50.68        18.64 o                         
   1   0  48        140.90        175.08        35.46 o                         
   2   0  48         26.12         50.73        10.24 o                         
   3   0  48         43.03         30.29        12.58 o                         
   1   1  48          2.46         11.15        11.76 o                         
   2   1  48         18.53         36.19         8.65 o                         
   3   1  48         93.70        105.58        16.18 o                         
   4   1  48          5.42          1.34        16.00 o                         
   1   2  48          2.44         -0.04        11.48 o                         
   2   2  48         23.29         32.99        10.29 o                         
   3   2  48         14.45         29.72        12.72 o                         
   2   3  48          9.18         32.24        29.01 o                         
   3   3  48         91.25         94.76         9.68 o                         
   1   1  49          5.07         15.82        17.56 o                         
   2   1  49         51.31         68.98        12.39 o                         
   3   1  49          0.99         17.61        12.44 o                         
   1   2  49         11.13         13.92        15.11 o                         
   2   2  49          3.14         14.47        20.86 o                         
   3   2  49         15.01         26.08        21.92 o                         
   2   1  50        120.32        149.30        20.24 o                         
   2   2  50         22.62         54.93        16.56 o                         
                                                                                
